# Supplementary material for: Pango lineage designation and assignment using SARS-CoV-2 spike gene nucleotide sequences
Source: BMC Genomics. 2022 Feb 11;23:121. doi: 10.1186/s12864-022-08358-2 (PMC8832810; doi:10.1186/s12864-022-08358-2)
Supplement: Supplementary file 1 — Additional file 1. [file 12864_2022_8358_MOESM1_ESM.txt]

gisaid_id
Sweden/461848508753/2021
Sweden/461848500259/2021
Sweden/6077907985/2021
Sweden/3231589155/2021
Italy/LOM-HSacco224/2021
USA/NY-CDC-QDX23954483/2021
USA/FL-CDC-STM-000056988/2021
USA/NC-CDC-STM-000055830/2021
USA/FL-CDC-STM-000055773/2021
USA/NJ-CDC-STM-000055785/2021
USA/CA-CDC-STM-000057226/2021
USA/MI-CDC-STM-000057264/2021
Australia/VIC8115/2020
Australia/VIC8121/2020
Australia/VIC8123/2020
Australia/VIC8124/2020
Australia/VIC8125/2020
Australia/VIC8127/2020
Australia/VIC8129/2020
Australia/VIC8130/2020
Australia/VIC8131/2020
Australia/VIC8132/2020
Australia/VIC8138/2020
Australia/VIC8143/2020
Australia/VIC8145/2020
Australia/VIC8147/2020
Australia/VIC8150/2020
Australia/VIC8153/2020
Australia/VIC8157/2020
Australia/VIC8159/2020
Australia/VIC8160/2020
Australia/VIC8161/2020
Australia/VIC8164/2020
Australia/VIC8165/2020
Australia/VIC8169/2020
Australia/VIC8171/2020
Australia/VIC8174/2020
Australia/VIC8181/2020
Australia/VIC8182/2020
Australia/VIC8183/2020
Australia/VIC8184/2020
Australia/VIC8187/2020
Australia/VIC8189/2020
Australia/VIC8195/2020
Australia/VIC8196/2020
Australia/VIC8199/2020
Australia/VIC8207/2020
Australia/VIC8208/2020
Australia/VIC8209/2020
Australia/VIC8212/2020
Australia/VIC8214/2020
Australia/VIC8219/2020
Australia/VIC8221/2020
Australia/VIC8222/2020
Australia/VIC8227/2020
Australia/VIC8229/2020
Australia/VIC8236/2020
Australia/VIC8238/2020
Australia/VIC8239/2020
Australia/VIC8240/2020
Australia/VIC8241/2020
Australia/VIC8243/2020
Australia/VIC8248/2020
Australia/VIC8266/2020
Australia/VIC8278/2020
Australia/VIC8280/2020
Australia/VIC8281/2020
Australia/VIC8297/2020
Australia/VIC8303/2020
Australia/VIC8304/2020
Australia/VIC8305/2020
Australia/VIC8306/2020
Australia/VIC8314/2020
Australia/VIC8315/2020
Australia/VIC8322/2020
Australia/VIC8323/2020
Australia/VIC8324/2020
Australia/VIC8328/2020
Australia/VIC8330/2020
Australia/VIC8331/2020
Australia/VIC8333/2020
Australia/VIC8334/2020
Australia/VIC8335/2020
Australia/VIC8336/2020
Australia/VIC8337/2020
Australia/VIC8339/2020
Australia/VIC8340/2020
Australia/VIC8341/2020
Australia/VIC8342/2020
Australia/VIC8345/2020
Australia/VIC8346/2020
Australia/VIC8348/2020
Australia/VIC8350/2020
Australia/VIC8352/2020
Australia/VIC8353/2020
Australia/VIC8354/2020
Australia/VIC8362/2020
Australia/VIC8363/2020
Australia/VIC8364/2020
Australia/VIC8366/2020
Australia/VIC8367/2020
Australia/VIC8370/2020
Australia/VIC8375/2020
Australia/VIC8379/2020
Australia/VIC8382/2020
Australia/VIC8385/2020
Australia/VIC8386/2020
Australia/VIC8387/2020
Australia/VIC8389/2020
Australia/VIC8391/2020
Australia/VIC8392/2020
Australia/VIC8393/2020
Australia/VIC8394/2020
Australia/VIC8395/2020
Australia/VIC8396/2020
Australia/VIC8398/2020
Australia/VIC8400/2020
Australia/VIC8401/2020
Australia/VIC8402/2020
Australia/VIC8403/2020
Australia/VIC8405/2020
Australia/VIC8407/2020
Australia/VIC8410/2020
Australia/VIC8412/2020
Australia/VIC8413/2020
Australia/VIC8415/2020
Australia/VIC8417/2020
Australia/VIC8419/2020
Australia/VIC8420/2020
Australia/VIC8422/2020
Australia/VIC8425/2020
Australia/VIC8434/2020
Australia/VIC8435/2020
Australia/VIC8438/2020
Australia/VIC8440/2020
Australia/VIC8441/2020
Australia/VIC8442/2020
Australia/VIC8443/2020
Australia/VIC8445/2020
Australia/VIC8446/2020
Australia/VIC8447/2020
Australia/VIC8448/2020
Australia/VIC8449/2020
Australia/VIC8450/2020
Australia/VIC8451/2020
Australia/VIC8452/2020
Australia/VIC8454/2020
Australia/VIC8455/2020
Australia/VIC8458/2020
Australia/VIC8459/2020
Australia/VIC8460/2020
Australia/VIC8461/2020
Australia/VIC8462/2020
Australia/VIC8463/2020
Australia/VIC8467/2020
Australia/VIC8468/2020
Australia/VIC8470/2020
Australia/VIC8471/2020
Australia/VIC8472/2020
Australia/VIC8477/2020
Australia/VIC8479/2020
Australia/VIC8480/2020
Australia/VIC8481/2020
Australia/VIC8486/2020
Australia/VIC8495/2020
Australia/VIC8496/2020
Australia/VIC8497/2020
Australia/VIC8501/2020
Australia/VIC8502/2020
Australia/VIC8507/2020
Australia/VIC8509/2020
Australia/VIC8510/2020
Australia/VIC8513/2020
Australia/VIC8514/2020
Australia/VIC8515/2020
Australia/VIC8517/2020
Australia/VIC8518/2020
Australia/VIC8519/2020
Australia/VIC8520/2020
Australia/VIC8521/2020
Australia/VIC8523/2020
Australia/VIC8524/2020
Australia/VIC8525/2020
Australia/VIC8526/2020
Australia/VIC8528/2020
Australia/VIC8530/2020
Australia/VIC8531/2020
Australia/VIC8536/2020
Australia/VIC8541/2020
Australia/VIC8545/2020
Australia/VIC8547/2020
Australia/VIC8548/2020
Australia/VIC8550/2020
Australia/VIC8558/2020
Australia/VIC8562/2020
Australia/VIC8563/2020
Australia/VIC8566/2020
Australia/VIC8571/2020
Australia/VIC8577/2020
Australia/VIC8580/2020
Australia/VIC8584/2020
Australia/VIC8586/2020
Australia/VIC8588/2020
Australia/VIC8603/2020
Australia/VIC8605/2020
Australia/VIC8619/2020
Australia/VIC8621/2020
Australia/VIC8622/2020
Australia/VIC8623/2020
Australia/VIC8624/2020
Australia/VIC8625/2020
Australia/VIC8627/2020
Australia/VIC8630/2020
Australia/VIC8631/2020
Australia/VIC8633/2020
Australia/VIC8638/2020
Australia/VIC8642/2020
Australia/VIC8644/2020
Australia/VIC8649/2020
Australia/VIC8660/2020
Australia/VIC8661/2020
Australia/VIC8665/2020
Australia/VIC8670/2020
Australia/VIC8673/2020
Australia/VIC8674/2020
Australia/VIC8691/2020
Australia/VIC8698/2020
Australia/VIC8701/2020
Australia/VIC8702/2020
Australia/VIC8704/2020
Australia/VIC8705/2020
Australia/VIC8708/2020
Australia/VIC8709/2020
Australia/VIC8710/2020
Australia/VIC8711/2020
Australia/VIC8715/2020
Australia/VIC8716/2020
Australia/VIC8720/2020
Australia/VIC8721/2020
Australia/VIC8728/2020
Australia/VIC8729/2020
Australia/VIC8732/2020
Australia/VIC8733/2020
Australia/VIC8735/2020
Australia/VIC8736/2020
Australia/VIC8737/2020
Australia/VIC8738/2020
Australia/VIC8739/2020
Australia/VIC8740/2020
Australia/VIC8741/2020
Australia/VIC8742/2020
Australia/VIC8743/2020
Australia/VIC8744/2020
Australia/VIC8749/2020
Australia/VIC8750/2020
Australia/VIC8751/2020
Australia/VIC8755/2020
Australia/VIC8756/2020
Australia/VIC8757/2020
Australia/VIC8758/2020
Australia/VIC8761/2020
Australia/VIC8768/2020
Australia/VIC8773/2020
Australia/VIC8776/2020
Australia/VIC8779/2020
Australia/VIC8781/2020
Australia/VIC8783/2020
Australia/VIC8784/2020
Australia/VIC8790/2020
Australia/VIC8791/2020
Australia/VIC8793/2020
Australia/VIC8794/2020
Australia/VIC8795/2020
Australia/VIC8798/2020
Australia/VIC8800/2020
Australia/VIC8801/2020
Australia/VIC8802/2020
Australia/VIC8805/2020
Australia/VIC8811/2020
Australia/VIC8813/2020
Australia/VIC8814/2020
Australia/VIC8816/2020
Australia/VIC8818/2020
Australia/VIC8819/2020
Australia/VIC8824/2020
Australia/VIC8825/2020
Australia/VIC8826/2020
Australia/VIC8828/2020
Australia/VIC8830/2020
Australia/VIC8831/2020
Australia/VIC8834/2020
Australia/VIC8835/2020
Australia/VIC8837/2020
Australia/VIC8840/2020
Australia/VIC8843/2020
Australia/VIC8845/2020
Australia/VIC8847/2020
Australia/VIC8850/2020
Australia/VIC8851/2020
Australia/VIC8852/2020
Australia/VIC8854/2020
Australia/VIC8855/2020
Australia/VIC8856/2020
Australia/VIC8858/2020
Australia/VIC8861/2020
Australia/VIC8864/2020
Australia/VIC8865/2020
Australia/VIC8866/2020
Australia/VIC8869/2020
Australia/VIC8870/2020
Australia/VIC8873/2020
Australia/VIC8874/2020
Australia/VIC8875/2020
Australia/VIC8876/2020
Australia/VIC8879/2020
Australia/VIC8883/2020
Australia/VIC8884/2020
Australia/VIC8885/2020
Australia/VIC8886/2020
Australia/VIC8890/2020
Australia/VIC8892/2020
Australia/VIC8893/2020
Australia/VIC8894/2020
Australia/VIC8897/2020
Australia/VIC8899/2020
Australia/VIC8900/2020
Australia/VIC8902/2020
Australia/VIC8903/2020
Australia/VIC8904/2020
Australia/VIC8912/2020
Australia/VIC8915/2020
Australia/VIC8916/2020
Australia/VIC8929/2020
Australia/VIC8930/2020
Australia/VIC8932/2020
Australia/VIC8933/2020
Australia/VIC8935/2020
Australia/VIC8937/2020
Australia/VIC8939/2020
Australia/VIC8941/2020
Australia/VIC8942/2020
Australia/VIC8945/2020
Australia/VIC8946/2020
Australia/VIC8947/2020
Australia/VIC8948/2020
Australia/VIC8950/2020
Australia/VIC8951/2020
Australia/VIC8952/2020
Australia/VIC8955/2020
Australia/VIC8963/2020
Australia/VIC8964/2020
Australia/VIC8965/2020
Australia/VIC8966/2020
Australia/VIC8967/2020
Australia/VIC8968/2020
Australia/VIC8969/2020
Australia/VIC8970/2020
Australia/VIC8971/2020
Australia/VIC8974/2020
Australia/VIC8977/2020
Australia/VIC8978/2020
Australia/VIC8980/2020
Australia/VIC8983/2020
Australia/VIC8986/2020
Australia/VIC8989/2020
Australia/VIC8990/2020
Australia/VIC8991/2020
Australia/VIC8993/2020
Australia/VIC8995/2020
Australia/VIC8996/2020
Australia/VIC8997/2020
Australia/VIC8998/2020
Australia/VIC8999/2020
Australia/VIC9000/2020
Australia/VIC9008/2020
Australia/VIC9011/2020
Australia/VIC9018/2020
Australia/VIC9019/2020
Australia/VIC9020/2020
Australia/VIC9021/2020
Australia/VIC9025/2020
Australia/VIC9026/2020
Australia/VIC9032/2020
Australia/VIC9035/2020
Australia/VIC9036/2020
Australia/VIC9037/2020
Australia/VIC9039/2020
Australia/VIC9040/2020
Australia/VIC9041/2020
Australia/VIC9048/2020
Australia/VIC9049/2020
Australia/VIC9051/2020
Australia/VIC9055/2020
Australia/VIC9057/2020
Australia/VIC9070/2020
Australia/VIC9078/2020
Australia/VIC9083/2020
Australia/VIC9085/2020
Australia/VIC9086/2020
Australia/VIC9088/2020
Australia/VIC9090/2020
Australia/VIC9092/2020
Australia/VIC9096/2020
Australia/VIC9101/2020
Australia/VIC9109/2020
Australia/VIC9119/2020
Australia/VIC9122/2020
Australia/VIC9126/2020
Australia/VIC9133/2020
Australia/VIC9135/2020
Australia/VIC9136/2020
Australia/VIC9140/2020
Australia/VIC9142/2020
Australia/VIC9143/2020
Australia/VIC9144/2020
Australia/VIC9145/2020
Australia/VIC9146/2020
Australia/VIC9156/2020
Australia/VIC9161/2020
Australia/VIC9163/2020
Australia/VIC9175/2020
Australia/VIC9178/2020
Australia/VIC9184/2020
Australia/VIC9186/2020
Australia/VIC9187/2020
Australia/VIC9188/2020
Australia/VIC9190/2020
Australia/VIC9191/2020
Australia/VIC9193/2020
Australia/VIC9194/2020
Australia/VIC9195/2020
Australia/VIC9196/2020
Australia/VIC9201/2020
Australia/VIC9204/2020
Australia/VIC9208/2020
Australia/VIC9211/2020
Australia/VIC9212/2020
Australia/VIC9213/2020
Australia/VIC9215/2020
Australia/VIC9216/2020
Australia/VIC9217/2020
Australia/VIC9219/2020
Australia/VIC9220/2020
Australia/VIC9222/2020
Australia/VIC9225/2020
Australia/VIC9226/2020
Australia/VIC9231/2020
Australia/VIC9238/2020
Australia/VIC9239/2020
Australia/VIC9240/2020
Australia/VIC9242/2020
Australia/VIC9250/2020
Australia/VIC9252/2020
Australia/VIC9253/2020
Australia/VIC9254/2020
Australia/VIC9255/2020
Australia/VIC9256/2020
Australia/VIC9257/2020
Australia/VIC9258/2020
Australia/VIC9260/2020
Australia/VIC9264/2020
Australia/VIC9267/2020
Australia/VIC9274/2020
Australia/VIC9285/2020
Australia/VIC9296/2020
Australia/VIC9299/2020
Australia/VIC9300/2020
Australia/VIC9302/2020
Australia/VIC9303/2020
Australia/VIC9306/2020
Australia/VIC9312/2020
Australia/VIC9313/2020
Australia/VIC9314/2020
Australia/VIC9318/2020
Australia/VIC9319/2020
Australia/VIC9321/2020
Australia/VIC9322/2020
Australia/VIC9323/2020
Australia/VIC9324/2020
Australia/VIC9343/2020
Australia/VIC9345/2020
Australia/VIC9346/2020
Australia/VIC9349/2020
Australia/VIC9350/2020
Australia/VIC9351/2020
Australia/VIC9354/2020
Australia/VIC9356/2020
Australia/VIC9359/2020
Australia/VIC9363/2020
Australia/VIC9365/2020
Australia/VIC9366/2020
Australia/VIC9367/2020
Australia/VIC9371/2020
Australia/VIC9374/2020
Australia/VIC9375/2020
Australia/VIC9376/2020
Australia/VIC9378/2020
Australia/VIC9379/2020
Australia/VIC9382/2020
Australia/VIC9383/2020
Australia/VIC9397/2020
Australia/VIC9403/2020
Australia/VIC9408/2020
Australia/VIC9409/2020
Australia/VIC9413/2020
Australia/VIC9416/2020
Australia/VIC9420/2020
Australia/VIC9424/2020
Australia/VIC9428/2020
Australia/VIC9433/2020
Australia/VIC9437/2020
Australia/VIC9440/2020
Australia/VIC9441/2020
Australia/VIC9443/2020
Australia/VIC9444/2020
Australia/VIC9452/2020
Australia/VIC9455/2020
Australia/VIC9456/2020
Australia/VIC9459/2020
Australia/VIC9460/2020
Australia/VIC9478/2020
Australia/VIC9486/2020
Australia/VIC9490/2020
Australia/VIC9494/2020
Australia/VIC9496/2020
Australia/VIC9505/2020
Australia/VIC9508/2020
Australia/VIC9512/2020
Australia/VIC9520/2020
Australia/VIC9521/2020
Australia/VIC9522/2020
Australia/VIC9524/2020
Australia/VIC9526/2020
Australia/VIC9528/2020
Australia/VIC9533/2020
Australia/VIC9537/2020
Australia/VIC9541/2020
Australia/VIC9543/2020
Australia/VIC9544/2020
Australia/VIC9551/2020
Australia/VIC9555/2020
Australia/VIC9556/2020
Australia/VIC9558/2020
Australia/VIC9562/2020
Australia/VIC9564/2020
Australia/VIC9567/2020
Australia/VIC9570/2020
Australia/VIC9572/2020
Australia/VIC9573/2020
Australia/VIC9574/2020
Australia/VIC9582/2020
Australia/VIC9583/2020
Australia/VIC9584/2020
Australia/VIC9585/2020
Australia/VIC9586/2020
Australia/VIC9587/2020
Australia/VIC9595/2020
Australia/VIC9597/2020
Australia/VIC9599/2020
Australia/VIC9603/2020
Australia/VIC9604/2020
Australia/VIC9618/2020
Australia/VIC9638/2020
Australia/VIC9640/2020
Australia/VIC9642/2020
Australia/VIC9645/2020
Australia/VIC9651/2020
Australia/VIC9652/2020
Australia/VIC9654/2020
Australia/VIC9662/2020
Australia/VIC9664/2020
Australia/VIC9666/2020
Australia/VIC9668/2020
Australia/VIC9673/2020
Australia/VIC9675/2020
Australia/VIC9676/2020
Australia/VIC9677/2020
Australia/VIC9680/2020
Australia/VIC9682/2020
Australia/VIC9685/2020
Australia/VIC9688/2020
Australia/VIC9689/2020
Australia/VIC9691/2020
Australia/VIC9694/2020
Australia/VIC9695/2020
Australia/VIC9696/2020
Australia/VIC9697/2020
Australia/VIC9698/2020
Australia/VIC9700/2020
Australia/VIC9705/2020
Australia/VIC9707/2020
Australia/VIC9708/2020
Australia/VIC9711/2020
Australia/VIC9713/2020
Australia/VIC9716/2020
Australia/VIC9724/2020
Australia/VIC9725/2020
Australia/VIC9729/2020
Australia/VIC9730/2020
Australia/VIC9735/2020
Australia/VIC9738/2020
Australia/VIC9739/2020
Australia/VIC9748/2020
Australia/VIC9749/2020
Australia/VIC9750/2020
Australia/VIC9752/2020
Australia/VIC9758/2020
Australia/VIC9761/2020
Australia/VIC9766/2020
Australia/VIC9772/2020
Australia/VIC9775/2020
Australia/VIC9777/2020
Australia/VIC9781/2020
Australia/VIC9783/2020
Australia/VIC9784/2020
Australia/VIC9787/2020
Australia/VIC9788/2020
Australia/VIC9791/2020
Australia/VIC9792/2020
Australia/VIC9793/2020
Australia/VIC9796/2020
Australia/VIC9800/2020
Australia/VIC9808/2020
Australia/VIC9816/2020
Australia/VIC9838/2020
Australia/VIC9839/2020
Australia/VIC9851/2020
Australia/VIC9857/2020
Australia/VIC9860/2020
Australia/VIC9861/2020
Australia/VIC9862/2020
Australia/VIC9864/2020
Australia/VIC9865/2020
Australia/VIC9866/2020
Australia/VIC9870/2020
Australia/VIC9871/2020
Australia/VIC9872/2020
Australia/VIC9873/2020
Australia/VIC9874/2020
Australia/VIC9875/2020
Australia/VIC9878/2020
Australia/VIC9880/2020
Australia/VIC9881/2020
Australia/VIC9883/2020
Australia/VIC9889/2020
Australia/VIC9890/2020
Australia/VIC9893/2020
Australia/VIC9899/2020
Australia/VIC9900/2020
Australia/VIC9904/2020
Australia/VIC9908/2020
Australia/VIC9909/2020
Australia/VIC9921/2020
Australia/VIC9925/2020
Australia/VIC9927/2020
Australia/VIC9934/2020
Australia/VIC9935/2020
Australia/VIC9936/2020
Australia/VIC9937/2020
Australia/VIC9938/2020
Australia/VIC9939/2020
Australia/VIC9941/2020
Australia/VIC9943/2020
Australia/VIC9944/2020
Australia/VIC9945/2020
Australia/VIC9946/2020
Australia/VIC9947/2020
Australia/VIC9948/2020
Australia/VIC9949/2020
Australia/VIC9951/2020
Australia/VIC9952/2020
Australia/VIC9955/2020
Australia/VIC9956/2020
Australia/VIC9957/2020
Australia/VIC9959/2020
Australia/VIC9961/2020
Australia/VIC9962/2020
Australia/VIC9965/2020
Australia/VIC9966/2020
Australia/VIC9967/2020
Australia/VIC9968/2020
Australia/VIC9971/2020
Australia/VIC9972/2020
Australia/VIC9973/2020
Australia/VIC9974/2020
Australia/VIC9975/2020
Australia/VIC9976/2020
Australia/VIC9977/2020
Australia/VIC9978/2020
Australia/VIC9979/2020
Australia/VIC9985/2020
Australia/VIC9986/2020
Australia/VIC9992/2020
Australia/VIC9995/2020
Australia/VIC9997/2020
USA/DE-DHSS-F917719/2020
USA/DE-DHSS-F917751/2020
USA/DE-DHSS-F917739/2020
USA/MI-MDHHS-SC21792/2020
USA/MI-MDHHS-SC21794/2020
USA/MI-MDHHS-SC21795/2020
USA/MI-MDHHS-SC21800/2020
USA/MI-MDHHS-SC21803/2020
USA/MI-MDHHS-SC21806/2020
USA/MI-MDHHS-SC21810/2020
USA/MI-MDHHS-SC21822/2020
USA/MI-MDHHS-SC21830/2020
USA/MI-MDHHS-SC21831/2020
USA/MI-MDHHS-SC21832/2020
USA/MI-MDHHS-SC21836/2020
USA/MI-MDHHS-SC21837/2020
USA/MI-MDHHS-SC21838/2020
USA/MI-MDHHS-SC21839/2020
USA/MI-MDHHS-SC21840/2020
USA/MI-MDHHS-SC21841/2020
USA/MI-MDHHS-SC21843/2020
USA/MI-MDHHS-SC21847/2020
USA/MI-MDHHS-SC21849/2020
USA/MI-MDHHS-SC21850/2020
USA/MI-MDHHS-SC21851/2020
USA/MI-MDHHS-SC21852/2020
USA/MI-MDHHS-SC21859/2020
USA/MI-MDHHS-SC21860/2020
Spain/AN-IBV-98001999/2020
Spain/AN-IBV-98002007/2020
Spain/PV-IBV-98005146/2020
USA/MI-MDHHS-SC21872/2020
USA/MI-MDHHS-SC21875/2020
USA/MI-MDHHS-SC21876/2020
USA/MI-MDHHS-SC21877/2020
USA/MI-MDHHS-SC21878/2020
USA/MI-MDHHS-SC21881/2020
USA/MI-MDHHS-SC21882/2020
USA/MI-MDHHS-SC21883/2020
USA/MI-MDHHS-SC21884/2020
USA/MI-MDHHS-SC21885/2020
USA/MI-MDHHS-SC21886/2020
USA/MI-MDHHS-SC21887/2020
USA/MI-MDHHS-SC21888/2020
USA/MI-MDHHS-SC21889/2020
USA/MI-MDHHS-SC21890/2020
USA/MI-MDHHS-SC21891/2020
USA/MI-MDHHS-SC21892/2020
USA/MI-MDHHS-SC21894/2020
USA/MI-MDHHS-SC21895/2020
USA/MI-MDHHS-SC21896/2020
USA/MI-MDHHS-SC21897/2020
USA/MI-MDHHS-SC21898/2020
USA/MI-MDHHS-SC21899/2020
USA/MI-MDHHS-SC21900/2020
USA/MI-MDHHS-SC21901/2020
USA/MI-MDHHS-SC21902/2020
USA/MI-MDHHS-SC21903/2020
USA/MI-MDHHS-SC21905/2020
USA/MI-MDHHS-SC21906/2020
USA/MI-MDHHS-SC21907/2020
USA/MI-MDHHS-SC21908/2020
USA/MI-MDHHS-SC21909/2020
USA/MI-MDHHS-SC21910/2020
USA/MI-MDHHS-SC21911/2020
USA/MI-MDHHS-SC21912/2020
USA/MI-MDHHS-SC21913/2020
USA/MI-MDHHS-SC21914/2020
USA/MI-MDHHS-SC21915/2020
USA/MI-MDHHS-SC21916/2020
USA/MI-MDHHS-SC21917/2020
USA/MI-MDHHS-SC21918/2020
USA/MI-MDHHS-SC21919/2020
USA/MI-MDHHS-SC21921/2020
USA/MI-MDHHS-SC21922/2020
USA/MI-MDHHS-SC21923/2020
USA/MI-MDHHS-SC21924/2020
USA/MI-MDHHS-SC21925/2020
USA/MI-MDHHS-SC21926/2020
USA/MI-MDHHS-SC21927/2020
USA/MI-MDHHS-SC21928/2020
USA/MI-MDHHS-SC21929/2020
USA/MI-MDHHS-SC21949/2020
USA/MI-MDHHS-SC21951/2020
USA/MI-MDHHS-SC21952/2020
USA/MI-MDHHS-SC21953/2020
USA/MI-MDHHS-SC21956/2020
USA/MI-MDHHS-SC21957/2020
USA/MI-MDHHS-SC21960/2020
USA/MI-MDHHS-SC21963/2020
USA/MI-MDHHS-SC21964/2020
USA/MI-MDHHS-SC21966/2020
USA/MI-MDHHS-SC21967/2020
USA/MI-MDHHS-SC21968/2020
USA/MI-MDHHS-SC21969/2020
USA/MI-MDHHS-SC21970/2020
USA/MI-MDHHS-SC21971/2020
USA/MI-MDHHS-SC21972/2020
USA/MI-MDHHS-SC21973/2020
USA/MI-MDHHS-SC21974/2020
USA/MI-MDHHS-SC21975/2020
USA/MI-MDHHS-SC21977/2020
USA/MI-MDHHS-SC21978/2020
USA/MI-MDHHS-SC21979/2020
USA/MI-MDHHS-SC21980/2020
USA/MI-MDHHS-SC21981/2020
USA/MI-MDHHS-SC21982/2020
USA/MI-MDHHS-SC21983/2020
USA/MI-MDHHS-SC21984/2020
USA/MI-MDHHS-SC21985/2020
Russia/MOW-RII-MH249S/2020
Russia/MOW-RII-MH250S/2020
Russia/MOW-RII-MH251S/2020
Russia/MOW-RII-MH252S/2020
Russia/MOW-RII-MH254S/2020
Russia/MOW-RII-MH255S/2020
Russia/MOW-RII-MH256S/2020
USA/GA-CDC-5095/2020
USA/GA-CDC-5097/2020
USA/GA-CDC-5099/2020
USA/GA-CDC-5100/2020
USA/GA-CDC-5101/2020
USA/GA-CDC-5102/2020
USA/GA-CDC-5103/2020
USA/GA-CDC-5104/2020
USA/GA-CDC-5107/2020
USA/GA-CDC-5108/2020
USA/GA-CDC-5110/2020
USA/GA-CDC-5112/2020
USA/GA-CDC-5113/2020
USA/GA-CDC-5115/2020
USA/GA-CDC-5117/2020
USA/GA-CDC-5118/2020
USA/GA-CDC-5119/2020
USA/GA-CDC-5122/2020
USA/GA-CDC-5123/2020
USA/GA-CDC-5124/2020
USA/GA-CDC-5125/2020
USA/GA-CDC-5126/2020
USA/GA-CDC-5127/2020
USA/DE-DHSS-F918682/2020
USA/DE-DHSS-F918573/2020
England/MILK-9C397E/2020
Wales/QEUH-9C7F4B/2020
England/QEUH-9C8399/2020
England/MILK-9C3B4B/2020
England/MILK-9C3E33/2020
England/QEUH-9C8D7D/2020
England/QEUH-9C7C44/2020
England/QEUH-9C7B47/2020
England/QEUH-9C8672/2020
England/QEUH-9C89D3/2020
England/QEUH-9C86FA/2020
England/QEUH-9C83A8/2020
England/QEUH-9C8A49/2020
England/QEUH-9C851B/2020
England/QEUH-9C81BD/2020
England/QEUH-9C8108/2020
England/MILK-9C444F/2020
England/MILK-9C311C/2020
England/MILK-9C3CDF/2020
England/MILK-9C41B1/2020
England/QEUH-9C8AB2/2020
England/MILK-9C456A/2020
England/MILK-9C3A20/2020
England/MILK-9C43F7/2020
England/QEUH-9C8900/2020
England/QEUH-9C8593/2020
Wales/MILK-9C44D6/2020
England/QEUH-9C7DF6/2020
England/QEUH-9C8162/2020
England/MILK-9C40F0/2020
England/MILK-9C4096/2020
England/QEUH-9C7B83/2020
England/MILK-9C46D0/2020
England/QEUH-9C8D04/2020
England/QEUH-9C8AFE/2020
England/QEUH-9C80B0/2020
England/QEUH-9C844B/2020
England/MILK-9C3FE5/2020
England/QEUH-9C90FB/2020
Wales/MILK-9C3DBE/2020
England/QEUH-9C7E11/2020
England/QEUH-9C9064/2020
England/QEUH-9C8DD7/2020
England/QEUH-9C7B38/2020
England/QEUH-9C91F8/2020
England/QEUH-9C7EA8/2020
England/MILK-9C3F8B/2020
England/MILK-9C3316/2020
England/QEUH-9C90A0/2020
Wales/MILK-9C44F4/2020
England/QEUH-9C7FB4/2020
England/MILK-9C4175/2020
England/QEUH-9C7C26/2020
England/QEUH-9C7C08/2020
England/QEUH-9C896A/2020
England/QEUH-9C82E7/2020
England/QEUH-9C84D2/2020
England/QEUH-9C7DE7/2020
England/QEUH-9C8584/2020
England/QEUH-9C81EA/2020
England/QEUH-9C7E5D/2020
England/QEUH-9C8D6E/2020
England/QEUH-9C8241/2020
England/QEUH-9C887C/2020
England/QEUH-9C8997/2020
England/QEUH-9C7ED5/2020
Scotland/QEUH-98FA8A/2020
England/QEUH-9C8038/2020
Scotland/QEUH-998DFE/2020
Scotland/QEUH-998D58/2020
England/QEUH-9C8627/2020
England/QEUH-9C81CC/2020
Scotland/QEUH-98F9D8/2020
Scotland/QEUH-98FD18/2020
Wales/QEUH-9C87AC/2020
England/QEUH-9C98B7/2020
England/QEUH-9C886D/2020
England/QEUH-9CA43A/2020
England/QEUH-9CA546/2020
England/QEUH-9C7D7E/2020
England/QEUH-9CA5CE/2020
Scotland/QEUH-998DD0/2020
Scotland/QEUH-990215/2020
England/QEUH-9CA388/2020
Scotland/QEUH-998A7F/2020
England/QEUH-9C891F/2020
Scotland/QEUH-99042E/2020
Scotland/QEUH-98FF03/2020
England/QEUH-9C9574/2020
England/QEUH-9C8CE9/2020
England/QEUH-9C9D4F/2020
England/QEUH-9C8126/2020
England/QEUH-9C940E/2020
England/ALDP-9BDE2D/2020
England/ALDP-9BDD5D/2020
Scotland/QEUH-9A46D6/2020
England/ALDP-9BECB9/2020
England/QEUH-9CA652/2020
England/ALDP-9BE0CC/2020
Scotland/QEUH-999267/2020
England/ALDP-9BDBBD/2020
England/ALDP-9BE202/2020
Wales/QEUH-9C9EA6/2020
Scotland/QEUH-998ABB/2020
England/QEUH-9C990F/2020
England/ALDP-9BE9EF/2020
England/QEUH-9C9459/2020
England/QEUH-9C86AF/2020
England/ALDP-9BE7B8/2020
Scotland/QEUH-98F765/2020
England/ALDP-9BE93A/2020
England/QEUH-9C7BED/2020
Scotland/QEUH-998374/2020
England/QEUH-9C8A67/2020
Scotland/QEUH-998347/2020
England/ALDP-9BDCC9/2020
Scotland/QEUH-98FB5A/2020
Scotland/QEUH-998A8E/2020
England/QEUH-9C895B/2020
Scotland/QEUH-998D85/2020
England/ALDP-9BE23F/2020
England/QEUH-9C9635/2020
Scotland/QEUH-998110/2020
England/ALDP-9BDA74/2020
England/ALDP-9BE9FE/2020
England/ALDP-9BEA46/2020
Scotland/MILK-994D3E/2020
Wales/QEUH-9C9820/2020
England/ALDP-9BE3E1/2020
England/ALDP-9BDB08/2020
Scotland/QEUH-9A44CD/2020
England/QEUH-9CA1BB/2020
England/QEUH-9C9C06/2020
England/ALDP-9BE545/2020
Scotland/QEUH-9A4366/2020
England/ALDP-9BE7A9/2020
England/QEUH-9C9750/2020
Scotland/QEUH-9A4041/2020
England/ALDP-9BEC9B/2020
England/QEUH-9C950B/2020
Scotland/QEUH-9A4779/2020
Scotland/QEUH-9A4050/2020
Scotland/QEUH-9A46B8/2020
England/ALDP-9BDE1E/2020
England/QEUH-9CA704/2020
England/ALDP-9BE6BB/2020
England/ALDP-9BC78D/2020
England/ALDP-9BE0F9/2020
Scotland/QEUH-9980D7/2020
England/ALDP-9BE378/2020
England/ALDP-9BE2D5/2020
Scotland/QEUH-998101/2020
Scotland/QEUH-997D4A/2020
England/ALDP-9BE0EA/2020
England/QEUH-998198/2020
England/ALDP-9BE220/2020
England/QEUH-9CA4EF/2020
England/QEUH-9CA898/2020
England/QEUH-9C984E/2020
England/QEUH-9C9C24/2020
England/ALDP-9C5217/2020
England/ALDP-9BE062/2020
England/QEUH-9C92E6/2020
Wales/QEUH-9CA0BE/2020
England/ALDP-9BC820/2020
England/ALDP-9C5BB2/2020
England/ALDP-9BE105/2020
England/ALDP-9C58E8/2020
England/ALDP-9C5763/2020
England/ALDP-9C5DCB/2020
England/ALDP-9C5AE2/2020
England/QEUH-9C9D8B/2020
England/ALDP-9C555A/2020
England/ALDP-9C5A6A/2020
England/ALDP-9C5860/2020
England/QEUH-9CA78C/2020
England/ALDP-9C5147/2020
England/QEUH-9C95B0/2020
England/QEUH-9C9BCD/2020
England/ALDP-9C58D9/2020
England/QEUH-9CA230/2020
England/ALDP-9C53AB/2020
England/ALDP-9C4D08/2020
England/ALDP-9C5F3E/2020
England/QEUH-9C9DC7/2020
England/QEUH-9CA054/2020
England/QEUH-9C9E5B/2020
England/ALDP-9C4D26/2020
England/ALDP-9C5B3A/2020
England/QEUH-9C9C60/2020
England/QEUH-9CA212/2020
England/ALDP-9C628F/2020
England/QEUH-9C9EE2/2020
England/ALDP-9C5AC4/2020
England/QEUH-9CA6E9/2020
England/QEUH-9C9037/2020
England/QEUH-9CA84D/2020
Scotland/QEUH-98FE9D/2020
England/ALDP-9C4C83/2020
Scotland/QEUH-998E37/2020
England/QEUH-9C9583/2020
England/QEUH-9C80CF/2020
England/QEUH-9CA160/2020
England/ALDP-9C4E32/2020
England/QEUH-9CA7E6/2020
England/QEUH-9C9529/2020
England/ALDP-9C546C/2020
England/QEUH-9C9A93/2020
England/QEUH-9C829C/2020
England/QEUH-9CA5BF/2020
England/QEUH-9C94A4/2020
England/ALDP-9C5DF8/2020
England/QEUH-9C9A84/2020
England/QEUH-9C8083/2020
England/ALDP-9C5F89/2020
England/ALDP-9C5A1F/2020
Scotland/QEUH-998D0D/2020
England/QEUH-9C8DF5/2020
England/QEUH-9C7EE4/2020
Scotland/QEUH-998DEF/2020
England/QEUH-9C9E88/2020
Scotland/QEUH-98FB2D/2020
Scotland/QEUH-9901CD/2020
Scotland/QEUH-98FFC7/2020
England/QEUH-9C842D/2020
England/QEUH-9C836C/2020
England/QEUH-9C94FF/2020
England/QEUH-9C83F3/2020
England/QEUH-9CA090/2020
Scotland/QEUH-99034F/2020
Scotland/QEUH-998CF1/2020
England/QEUH-9CA2A9/2020
Scotland/QEUH-98F45F/2020
England/QEUH-9C9AEE/2020
England/QEUH-9C7C35/2020
England/QEUH-9CA045/2020
England/QEUH-9C7BFC/2020
Scotland/QEUH-998B8B/2020
England/QEUH-9C97D8/2020
England/QEUH-9C7D9C/2020
England/QEUH-9C9F85/2020
Scotland/QEUH-998B7C/2020
England/QEUH-9CA977/2020
Scotland/QEUH-98FD27/2020
England/QEUH-9CA634/2020
England/QEUH-9C89E2/2020
Scotland/QEUH-998D3A/2020
England/QEUH-9C86EB/2020
England/QEUH-9C988A/2020
Scotland/QEUH-998DB2/2020
England/QEUH-9C9143/2020
England/QEUH-9CA91D/2020
England/QEUH-9CA6DA/2020
England/QEUH-9C9644/2020
England/ALDP-9BDACF/2020
England/ALDP-9BDFDF/2020
England/ALDP-9BDEA5/2020
England/ALDP-9BC6EA/2020
England/ALDP-9BE82E/2020
England/ALDP-9BDF1B/2020
England/ALDP-9C5271/2020
England/ALDP-9C503B/2020
England/ALDP-9BC8C6/2020
Wales/ALDP-9BE92B/2020
England/ALDP-9BE949/2020
England/ALDP-9BE8F1/2020
England/ALDP-9BD9FF/2020
England/ALDP-9BE19C/2020
England/ALDP-9BE967/2020
England/ALDP-9BE035/2020
England/ALDP-9BE527/2020
England/ALDP-9BEB43/2020
England/ALDP-9C5ED7/2020
England/ALDP-9C5B0D/2020
England/ALDP-9BE1E7/2020
England/ALDP-9BE79A/2020
England/ALDP-9C6331/2020
England/ALDP-9C5851/2020
England/ALDP-9BED01/2020
England/ALDP-9BE42A/2020
England/ALDP-9BE8E2/2020
England/ALDP-9BEA37/2020
England/ALDP-9C5639/2020
England/ALDP-9BEA28/2020
England/ALDP-9C59F4/2020
England/ALDP-9C4BB3/2020
England/ALDP-9BDE78/2020
England/ALDP-9C5FE3/2020
England/ALDP-9BDA29/2020
England/ALDP-9BE439/2020
England/ALDP-9C596D/2020
England/QEUH-9C9ADF/2020
England/ALDP-9C5AA6/2020
England/QEUH-9C98A8/2020
England/QEUH-9C9301/2020
England/QEUH-9CA33D/2020
England/ALDP-9C5305/2020
England/QEUH-9C9B09/2020
England/ALDP-9C553C/2020
England/ALDP-9C6094/2020
England/ALDP-9C5AB5/2020
England/ALDP-9C4CFC/2020
England/ALDP-9BDAFC/2020
England/QEUH-9CA4D0/2020
England/ALDP-9BED3E/2020
England/ALDP-9BE85B/2020
England/ALDP-9C5578/2020
England/ALDP-9C587F/2020
England/ALDP-9BEDE3/2020
England/ALDP-9C4B95/2020
England/ALDP-9BE30F/2020
England/ALDP-9C6067/2020
England/ALDP-9BED98/2020
England/ALDP-9BEAFB/2020
England/ALDP-9BEDA7/2020
England/ALDP-9C543F/2020
England/ALDP-9C5E7D/2020
England/ALDP-9BE017/2020
England/QEUH-9C91DA/2020
England/ALDP-9BDBF9/2020
England/QEUH-9C8FD1/2020
England/ALDP-9BE28A/2020
England/QEUH-9C8205/2020
England/QEUH-9C7C17/2020
England/ALDP-9BE74F/2020
England/QEUH-9C8609/2020
England/ALDP-9BDC50/2020
England/QEUH-9C8645/2020
England/QEUH-9C8F2C/2020
England/ALDP-9BEB07/2020
England/ALDP-9BDD8A/2020
England/ALDP-9BE4EE/2020
England/ALDP-9BC7D8/2020
England/QEUH-9C7C53/2020
England/ALDP-9BEB16/2020
England/ALDP-9BEBDA/2020
England/ALDP-9BE7F4/2020
England/ALDP-9BE09F/2020
England/ALDP-9BE41B/2020
England/ALDP-9BC87B/2020
England/ALDP-9BEACE/2020
England/ALDP-9BC705/2020
England/ALDP-9BDBEA/2020
England/ALDP-9BE150/2020
England/ALDP-9BDBAE/2020
England/ALDP-9BED6B/2020
England/QEUH-9C84F0/2020
England/ALDP-9BDC7E/2020
England/ALDP-9BC77E/2020
England/QEUH-9C88D6/2020
England/MILK-9588BD/2020
Scotland/QEUH-9B8657/2020
England/QEUH-9C8D40/2020
Scotland/QEUH-9B8930/2020
Scotland/ALDP-9128CE/2020
England/QEUH-9C9161/2020
England/QEUH-9C884F/2020
Scotland/QEUH-98F695/2020
England/QEUH-9C9714/2020
Scotland/QEUH-9B82EA/2020
Scotland/QEUH-9B85F0/2020
England/QEUH-9C8618/2020
Scotland/MILK-974E22/2020
England/QEUH-9C9D5E/2020
Scotland/QEUH-98F39E/2020
England/QEUH-9C8F77/2020
England/QEUH-9C9E3D/2020
England/QEUH-9C9732/2020
England/QEUH-9CA8A7/2020
England/QEUH-9C8FE0/2020
England/QEUH-9C9BEB/2020
England/QEUH-9C9116/2020
Scotland/QEUH-98F10D/2020
England/ALDP-9BE518/2020
Scotland/QEUH-98F57A/2020
England/QEUH-9CA8B6/2020
England/ALDP-9BE32D/2020
England/QEUH-9CA85C/2020
England/QEUH-9C96DB/2020
Scotland/QEUH-98F264/2020
England/QEUH-9C8AEF/2020
England/QEUH-9C7BCF/2020
England/QEUH-9CA081/2020
England/QEUH-9CA36A/2020
England/QEUH-9C8E2F/2020
Scotland/QEUH-9B86B1/2020
Scotland/QEUH-9B8912/2020
Scotland/QEUH-9B9A96/2020
Wales/QEUH-9C9EC4/2020
England/ALDP-9BED89/2020
England/QEUH-9C9107/2020
England/ALDP-9BDC23/2020
England/QEUH-9C9E00/2020
England/QEUH-9CA94A/2020
England/QEUH-9C7AD1/2020
England/QEUH-9CA32E/2020
England/QEUH-9C8478/2020
England/QEUH-9CA7B9/2020
Scotland/QEUH-9B9D8E/2020
England/QEUH-9CA4FE/2020
Scotland/MILK-5933AA/2020
England/QEUH-9CA2E5/2020
England/QEUH-9C88E5/2020
Scotland/ALDP-8D396D/2020
Scotland/ALDP-5D9135/2020
England/QEUH-9C8C16/2020
Scotland/QEUH-9B896D/2020
England/QEUH-9C80FC/2020
Scotland/QEUH-9B86FD/2020
Scotland/CAMC-94907B/2020
Scotland/MILK-95999B/2020
England/QEUH-9C8F4A/2020
England/QEUH-9C8C43/2020
England/QEUH-9CA5DD/2020
Scotland/MILK-95D9E2/2020
England/ALDP-9BC92D/2020
England/QEUH-9C8B37/2020
England/QEUH-9C8CDA/2020
England/ALDP-9BEBE9/2020
England/QEUH-9C9204/2020
England/QEUH-9C7F87/2020
Scotland/QEUH-9B8314/2020
England/QEUH-9C8A1C/2020
Scotland/QEUH-9B82DB/2020
Scotland/QEUH-9B8ED7/2020
England/QEUH-9C889A/2020
England/QEUH-9C8D31/2020
England/ALDP-9BD9C2/2020
England/ALDP-9BEC22/2020
England/QEUH-9C7F3C/2020
England/ALDP-9BDC41/2020
Scotland/QEUH-9B88AC/2020
England/ALDP-9BE67F/2020
England/QEUH-9C87CA/2020
England/ALDP-9BE985/2020
England/QEUH-9C8D5F/2020
England/QEUH-9C7B0B/2020
England/QEUH-9C7AFF/2020
England/ALDP-9BE25D/2020
England/MILK-9A6BB7/2020
England/ALDP-9BD9D1/2020
England/ALDP-9BEABF/2020
England/QEUH-9C9213/2020
England/QEUH-9C8117/2020
Scotland/QEUH-9B8D25/2020
Scotland/QEUH-9B89C7/2020
England/ALDP-9BEB8F/2020
Scotland/QEUH-9B9A87/2020
Scotland/QEUH-9B9E5E/2020
England/ALDP-9BE5CD/2020
England/QEUH-9C8988/2020
Scotland/QEUH-9B9A78/2020
England/ALDP-9BDCF6/2020
England/QEUH-9C8BA0/2020
Scotland/QEUH-9B8208/2020
Scotland/QEUH-9B8718/2020
Scotland/QEUH-9B84D5/2020
Scotland/QEUH-9B8305/2020
England/QEUH-9C8C8F/2020
England/ALDP-9BE7E5/2020
England/QEUH-9C7BDE/2020
England/QEUH-9C834E/2020
England/QEUH-9C98C6/2020
England/ALDP-9C4F3F/2020
England/ALDP-9C5A5B/2020
England/QEUH-9CA7F5/2020
England/ALDP-9C5420/2020
England/QEUH-9CA616/2020
England/ALDP-9C5059/2020
England/ALDP-9C52AE/2020
England/ALDP-9C5F6B/2020
England/ALDP-9C5280/2020
England/ALDP-9C5C55/2020
England/ALDP-9C4C92/2020
England/ALDP-9BC79C/2020
England/ALDP-9C5CEC/2020
England/ALDP-9C58BB/2020
England/ALDP-9C5262/2020
England/ALDP-9C547B/2020
England/ALDP-9C4C56/2020
England/ALDP-9C4BE0/2020
England/QEUH-9C937A/2020
England/ALDP-9C4EF6/2020
England/QEUH-9CA986/2020
England/ALDP-9C5BFE/2020
England/ALDP-9C4B68/2020
England/QEUH-9CA643/2020
England/QEUH-9C93D4/2020
England/ALDP-9C561B/2020
England/QEUH-9CA1CA/2020
England/ALDP-9C548A/2020
England/ALDP-9C5350/2020
England/ALDP-9C4EAB/2020
England/QEUH-97012D/2020
Scotland/QEUH-96FDF0/2020
England/ALDP-9C560C/2020
Scotland/QEUH-96FE39/2020
Wales/ALDP-9C5138/2020
England/ALDP-9C5648/2020
England/ALDP-9C4D53/2020
England/ALDP-9C5B76/2020
England/ALDP-9C597C/2020
England/ALDP-9C5E9B/2020
England/ALDP-9C51B0/2020
England/ALDP-9C59A9/2020
England/ALDP-9C6207/2020
England/ALDP-9C594F/2020
England/ALDP-9C5E6E/2020
England/ALDP-9C61CE/2020
England/QEUH-9C9AB1/2020
England/QEUH-9C9556/2020
Scotland/QEUH-96FEB1/2020
England/ALDP-9C4EBA/2020
England/QEUH-9C9495/2020
England/ALDP-9C5842/2020
England/QEUH-9C9E2E/2020
England/ALDP-9C5341/2020
England/ALDP-9C61DD/2020
England/QEUH-9C943B/2020
England/ALDP-9C63C8/2020
Scotland/QEUH-96FD3C/2020
England/QEUH-9C9C42/2020
England/QEUH-9C9A48/2020
Scotland/QEUH-96FD69/2020
England/ALDP-9C5AD3/2020
Scotland/QEUH-96FE93/2020
Scotland/QEUH-96F5BC/2020
England/QEUH-9C9EB5/2020
England/ALDP-9C50C2/2020
England/QEUH-9C9FA3/2020
Scotland/QEUH-96FB7E/2020
England/QEUH-97010F/2020
England/QEUH-9CA625/2020
England/ALDP-9C5675/2020
Scotland/QEUH-96FF81/2020
England/ALDP-9C56A2/2020
England/QEUH-9CA519/2020
England/QEUH-9CA17F/2020
England/ALDP-9C4E7E/2020
England/ALDP-9C5C19/2020
England/QEUH-9C9FB2/2020
England/ALDP-9C5BA3/2020
England/ALDP-9C5F2F/2020
Wales/QEUH-9C8047/2020
England/QEUH-9C7DAB/2020
England/QEUH-9C9F49/2020
England/QEUH-9C8CBC/2020
Scotland/QEUH-98F352/2020
England/ALDP-9C4F5D/2020
England/QEUH-9C8979/2020
England/ALDP-9BDB9F/2020
England/QEUH-9C93A7/2020
England/ALDP-9BE590/2020
England/QEUH-9C86BE/2020
England/ALDP-9C5684/2020
England/QEUH-9C80DE/2020
England/ALDP-9C5077/2020
England/QEUH-9C9F3A/2020
Scotland/QEUH-98F334/2020
England/ALDP-9C554B/2020
England/QEUH-9C9B36/2020
England/QEUH-9C8074/2020
England/QEUH-9CA133/2020
England/QEUH-9CA5FB/2020
Scotland/QEUH-98EE70/2020
England/ALDP-9C51DE/2020
England/ALDP-9C500E/2020
England/QEUH-9CA661/2020
Scotland/QEUH-96FE48/2020
Scotland/QEUH-96FF54/2020
England/QEUH-9C7FF0/2020
England/QEUH-9C9C51/2020
England/QEUH-9C7E02/2020
England/ALDP-9C4CED/2020
Scotland/QEUH-98F8AE/2020
England/QEUH-9C88A9/2020
Scotland/QEUH-98F02E/2020
England/QEUH-9C81F9/2020
England/QEUH-9C8DB9/2020
England/ALDP-9C5D52/2020
England/ALDP-9C5F01/2020
England/QEUH-9CA582/2020
England/ALDP-9C5DDA/2020
England/ALDP-9C4D44/2020
Wales/ALDP-9C5EE6/2020
England/ALDP-9C5095/2020
England/ALDP-9C5BD0/2020
England/ALDP-9C5411/2020
England/ALDP-9C642F/2020
England/ALDP-9C5E04/2020
England/ALDP-9C4BFF/2020
England/ALDP-9C5244/2020
England/ALDP-9C5D16/2020
England/ALDP-9C54D5/2020
England/ALDP-9C501D/2020
England/ALDP-9C5A3D/2020
England/ALDP-9C58AC/2020
England/ALDP-9C5C46/2020
England/ALDP-9C4CDE/2020
England/ALDP-9C5B2B/2020
England/ALDP-9C4F20/2020
England/ALDP-9C5587/2020
England/ALDP-9C5930/2020
England/ALDP-9C53C9/2020
England/ALDP-9C5F5C/2020
England/ALDP-9C5226/2020
England/ALDP-9C4C0B/2020
England/ALDP-9C4F02/2020
England/ALDP-9C6401/2020
England/ALDP-9C599A/2020
England/ALDP-9C4D35/2020
England/ALDP-9C6049/2020
England/ALDP-9C57BE/2020
England/ALDP-9C63B9/2020
England/ALDP-9C5EC8/2020
England/ALDP-9C5D07/2020
England/ALDP-9C5165/2020
England/ALDP-9C5D43/2020
England/ALDP-9C5086/2020
England/ALDP-9C5D34/2020
England/ALDP-9C5BEF/2020
England/ALDP-9C5DE9/2020
England/ALDP-9C5815/2020
England/ALDP-9C55C3/2020
England/ALDP-9C5068/2020
England/ALDP-9C5727/2020
England/ALDP-9C536F/2020
England/ALDP-9C5657/2020
England/ALDP-9C5183/2020
England/ALDP-9BDCBA/2020
England/ALDP-9BC987/2020
England/ALDP-9BDED2/2020
England/ALDP-9BE712/2020
England/ALDP-9BDF75/2020
England/ALDP-9BE9A3/2020
Scotland/QEUH-998D2B/2020
Scotland/QEUH-9903F4/2020
England/ALDP-9BED2F/2020
Scotland/QEUH-990673/2020
England/ALDP-9BE81F/2020
Scotland/QEUH-99001B/2020
Scotland/QEUH-98F5A7/2020
England/ALDP-9BE31E/2020
England/ALDP-9BEB61/2020
England/ALDP-9BDD3F/2020
England/ALDP-9BE660/2020
England/ALDP-9BE83D/2020
England/ALDP-9BE0DB/2020
England/ALDP-9BDADE/2020
England/ALDP-9BEC13/2020
England/ALDP-9BE132/2020
England/ALDP-9BDCAB/2020
England/ALDP-9BEB9E/2020
England/ALDP-9BE7D6/2020
England/MILK-9C2D37/2020
England/MILK-9C1EF9/2020
England/MILK-9C31EF/2020
England/MILK-9C2C2B/2020
England/MILK-9C204D/2020
England/MILK-9C2F7D/2020
England/MILK-9C23AE/2020
England/MILK-9C212C/2020
England/CAMC-9B22C2/2020
England/MILK-9C22B0/2020
England/MILK-9C3F7C/2020
England/CAMC-9B2417/2020
Wales/MILK-9C2E43/2020
England/MILK-9C3CFD/2020
England/CAMC-9B1BD7/2020
Wales/MILK-9C2423/2020
England/MILK-9C3677/2020
England/MILK-9C2854/2020
England/MILK-9C410C/2020
England/MILK-9C3598/2020
England/MILK-9C2D55/2020
England/MILK-9C4588/2020
England/MILK-9C220B/2020
England/MILK-9C2C0D/2020
England/MILK-9C25B7/2020
England/MILK-9C4658/2020
England/CAMC-9B1A8F/2020
England/MILK-9C32FB/2020
England/MILK-9C27EE/2020
England/MILK-9C2A5E/2020
Wales/MILK-9C1FC9/2020
England/MILK-9C254E/2020
England/MILK-9C3C1B/2020
England/MILK-9C1E80/2020
Wales/MILK-9C2256/2020
England/MILK-9C3D45/2020
England/CAMC-9B1A9E/2020
England/MILK-9C2C67/2020
England/MILK-9C1F32/2020
England/MILK-9C272A/2020
Wales/MILK-9C23CC/2020
England/MILK-9C2353/2020
England/CAMC-9B1B13/2020
England/MILK-9C2A9A/2020
England/MILK-9C27DF/2020
England/MILK-9C2DA0/2020
England/MILK-9C29D9/2020
England/MILK-9C24BA/2020
England/MILK-9C1FAB/2020
England/CAMC-9B1CC5/2020
England/MILK-9C239F/2020
England/MILK-9C460D/2020
England/MILK-9C258A/2020
England/MILK-9C453D/2020
England/CAMC-9B1B8C/2020
England/MILK-9C2C3A/2020
England/MILK-9C35E3/2020
England/CAMC-9B1CA7/2020
England/MILK-9C2687/2020
England/MILK-9C2344/2020
England/MILK-9C35D4/2020
England/MILK-9C22DE/2020
England/MILK-9C32EC/2020
England/MILK-9C2B6A/2020
England/MILK-9C270C/2020
England/MILK-9C2BE2/2020
England/MILK-9C2E70/2020
Wales/MILK-9C203E/2020
England/MILK-9C2CA3/2020
England/MILK-9C20F2/2020
England/MILK-9C23BD/2020
England/MILK-9C2766/2020
England/MILK-9C1E08/2020
Wales/MILK-9C1E53/2020
England/MILK-9C2432/2020
England/MILK-9C2784/2020
England/MILK-9C2A12/2020
England/MILK-9C2CEF/2020
England/MILK-9C2520/2020
England/CAMC-9B1ADA/2020
England/MILK-9C411B/2020
England/MILK-9C398D/2020
Wales/MILK-9C3149/2020
England/MILK-9C39BA/2020
England/MILK-9C404B/2020
Wales/MILK-9C3695/2020
England/MILK-9C43CA/2020
England/MILK-9C35A7/2020
England/MILK-9C3CC0/2020
England/MILK-9C33F8/2020
England/MILK-9C3ECA/2020
England/MILK-9C42FA/2020
England/MILK-9C33AD/2020
England/MILK-9C2845/2020
England/MILK-9C3668/2020
Wales/MILK-9C2F8C/2020
England/MILK-9C403C/2020
England/MILK-9C3CB1/2020
England/MILK-9C40E1/2020
England/MILK-9C4737/2020
England/MILK-9C3E51/2020
England/MILK-9C3EF7/2020
England/MILK-9C3BF0/2020
England/MILK-9C3079/2020
England/MILK-9C4087/2020
England/MILK-9C3F6D/2020
England/MILK-9C43E8/2020
England/MILK-9C213B/2020
England/MILK-9C29AC/2020
England/MILK-9C3167/2020
England/MILK-9C31D0/2020
England/MILK-9C45D3/2020
England/MILK-9C21FF/2020
England/MILK-9C4315/2020
England/MILK-9C3729/2020
England/MILK-9C2924/2020
England/MILK-9C3B96/2020
Wales/MILK-9C35F2/2020
England/MILK-9C2C49/2020
England/MILK-9C3E60/2020
England/MILK-9C4694/2020
England/MILK-9C202F/2020
Wales/MILK-9C42DC/2020
England/MILK-9C3361/2020
England/MILK-9C2B5B/2020
England/CAMC-9B1D2C/2020
England/MILK-9C3871/2020
England/MILK-9C40B4/2020
England/MILK-9C2380/2020
England/MILK-9C41A2/2020
England/MILK-9C2A21/2020
England/MILK-9C3792/2020
Wales/MILK-9C3B78/2020
England/MILK-9C451F/2020
England/MILK-9C2B4C/2020
England/MILK-9C3194/2020
England/MILK-9C2C1C/2020
England/MILK-9C3D09/2020
England/MILK-9C2E52/2020
England/MILK-9C462B/2020
England/MILK-9C3659/2020
England/MILK-9C437F/2020
England/MILK-9C30B5/2020
England/MILK-9C3B87/2020
England/MILK-9C3F30/2020
England/MILK-9C36D1/2020
England/MILK-9C1E17/2020
England/MILK-9C33E9/2020
England/MILK-9C2809/2020
England/MILK-9C3A3F/2020
England/MILK-9C3DDC/2020
England/MILK-9C38F9/2020
England/MILK-9C3B0F/2020
England/MILK-9C4209/2020
England/MILK-9C34B9/2020
England/MILK-9C2326/2020
England/MILK-9C4360/2020
England/MILK-9C21B3/2020
England/MILK-9C25E4/2020
England/MILK-9C2CD0/2020
England/MILK-9C42BE/2020
England/MILK-9C3D72/2020
England/MILK-9C3F03/2020
England/MILK-9C4157/2020
England/MILK-9C40D2/2020
England/MILK-9C2159/2020
England/MILK-9C446D/2020
England/MILK-9C40A5/2020
England/MILK-9C3BC3/2020
England/MILK-9C2B79/2020
England/MILK-9C3B5A/2020
England/MILK-9C3DEB/2020
England/MILK-9C23EA/2020
England/MILK-9C3E15/2020
England/MILK-9C3747/2020
England/CAMC-9B1BE6/2020
England/MILK-9C45E2/2020
England/MILK-9C32A0/2020
England/MILK-9C29BB/2020
England/MILK-9C271B/2020
England/MILK-9C3826/2020
England/MILK-9C42EB/2020
England/MILK-9C2D19/2020
England/MILK-9C2BF1/2020
England/MILK-9C25A8/2020
England/MILK-9C3404/2020
England/MILK-9C3950/2020
England/MILK-9C1FF6/2020
England/CAMC-9B1C4D/2020
England/MILK-9C2E25/2020
England/MILK-9C253F/2020
England/MILK-9C34E6/2020
Wales/MILK-9C1DFC/2020
England/MILK-9C3B69/2020
England/MILK-9C1F6F/2020
England/MILK-9C2238/2020
England/CAMC-9B1C10/2020
England/MILK-9C3EAC/2020
England/MILK-9C4148/2020
England/CAMC-9B22A4/2020
England/MILK-9C206B/2020
England/CAMC-9B1AF8/2020
England/MILK-9C1E9F/2020
England/CAMC-9B1C6B/2020
England/MILK-9C2AB8/2020
England/MILK-9C3273/2020
England/MILK-9C371A/2020
Wales/MILK-9C2335/2020
Wales/MILK-9C3C48/2020
England/MILK-9C35B6/2020
England/MILK-9C27FD/2020
England/MILK-9C2A6D/2020
England/MILK-9C299D/2020
England/MILK-9C37A1/2020
England/MILK-9C3F4F/2020
England/MILK-9C339E/2020
England/MILK-9C214A/2020
England/CAMC-9B1B5F/2020
England/MILK-9C3BD2/2020
England/MILK-9C211D/2020
England/MILK-9C370B/2020
England/MILK-9C205C/2020
England/MILK-9C3FD6/2020
England/MILK-9C34F5/2020
England/MILK-9C36FF/2020
England/MILK-9C2FF5/2020
England/MILK-9C39C9/2020
England/MILK-9C4184/2020
England/MILK-9C4193/2020
England/MILK-9C3774/2020
England/MILK-9C30F1/2020
England/MILK-9C3291/2020
England/MILK-9C32CE/2020
England/MILK-9C2FE6/2020
England/MILK-9C4078/2020
England/MILK-9C363B/2020
England/MILK-9C470A/2020
England/MILK-9C3185/2020
England/MILK-9C4324/2020
England/MILK-9C45B5/2020
England/MILK-9C3D63/2020
England/MILK-9C3AF3/2020
England/MILK-9C3BE1/2020
Wales/MILK-9C44E5/2020
England/MILK-9C4719/2020
England/ALDP-9CDD5A/2020
England/ALDP-9CCE3A/2020
England/ALDP-9CE0C9/2020
England/ALDP-9CE0D8/2020
England/ALDP-9CD3A3/2020
England/ALDP-9CD6D7/2020
England/ALDP-9CD75C/2020
England/ALDP-9CD3B2/2020
England/ALDP-9CD0CA/2020
England/ALDP-9CCF73/2020
England/ALDP-9CDA08/2020
England/ALDP-9CCEFE/2020
England/ALDP-9CD1F4/2020
England/ALDP-9CD69B/2020
England/ALDP-9CDCA8/2020
England/ALDP-9CCF55/2020
England/ALDP-9CDCE4/2020
England/ALDP-9CD6AA/2020
England/ALDP-9CD710/2020
England/ALDP-9CE199/2020
England/ALDP-9CDA71/2020
England/ALDP-9CD279/2020
England/ALDP-9CCDC4/2020
England/ALDP-9CE0BA/2020
England/ALDP-9CDD87/2020
England/ALDP-9CD798/2020
England/ALDP-9CDBD8/2020
England/ALDP-9CDC3F/2020
England/ALDP-9CD84A/2020
England/ALDP-9CD437/2020
England/ALDP-9CD446/2020
England/ALDP-9CE07E/2020
England/ALDP-9CD18B/2020
England/ALDP-9CCE58/2020
England/ALDP-9CD288/2020
England/ALDP-9CCE67/2020
England/ALDP-9CDFCD/2020
England/MILK-9C1F05/2020
England/ALDP-9CD965/2020
England/ALDP-9CD112/2020
England/ALDP-9CD8A4/2020
England/ALDP-9CD516/2020
England/ALDP-9CD2E2/2020
England/ALDP-9CD0BB/2020
England/ALDP-9CCF64/2020
England/ALDP-9CCEA3/2020
England/ALDP-9CD15E/2020
England/ALDP-9CD042/2020
England/ALDP-9CDBF6/2020
England/ALDP-9CD0F7/2020
Wales/CAMC-9B1CB6/2020
England/ALDP-9CCF91/2020
England/ALDP-9CD76B/2020
England/MILK-9C29E8/2020
England/ALDP-9CE0AB/2020
England/CAMC-9B1A70/2020
England/MILK-9C23F9/2020
England/MILK-9C1F9C/2020
England/MILK-9C2308/2020
England/ALDP-9CDAEA/2020
England/ALDP-9CD419/2020
Wales/ALDP-9CD367/2020
England/ALDP-9CD473/2020
England/ALDP-9CD8D1/2020
England/ALDP-9CDC11/2020
England/ALDP-9CDDD2/2020
England/ALDP-9CD006/2020
England/ALDP-9CDBAB/2020
England/ALDP-9CE14E/2020
England/ALDP-9CE08D/2020
England/ALDP-9CD859/2020
England/ALDP-9CD789/2020
England/ALDP-9CE023/2020
England/ALDP-9CD66E/2020
England/ALDP-9CD9B0/2020
England/ALDP-9CDB9C/2020
England/ALDP-9CDA17/2020
England/ALDP-9CCD4C/2020
England/ALDP-9CDD3C/2020
England/ALDP-9CD947/2020
England/ALDP-9CD30D/2020
England/ALDP-9CDC7B/2020
England/ALDP-9CD23D/2020
England/ALDP-9CCE49/2020
England/ALDP-9CD6B9/2020
England/ALDP-9CD2F1/2020
England/ALDP-9CD349/2020
England/ALDP-9CD90B/2020
England/ALDP-9CD103/2020
England/ALDP-9CD701/2020
England/ALDP-9CD983/2020
England/ALDP-9CD17C/2020
England/ALDP-9CD5F8/2020
England/ALDP-9CD8B3/2020
England/ALDP-9CD07F/2020
England/ALDP-9CD0D9/2020
England/ALDP-9CCCF4/2020
England/ALDP-9CDBC9/2020
England/ALDP-9CD73E/2020
England/ALDP-9CDB32/2020
England/ALDP-9CCE85/2020
England/ALDP-9CD561/2020
England/ALDP-9CCD79/2020
England/ALDP-9CD32B/2020
England/ALDP-9CD7C5/2020
England/ALDP-9CD81D/2020
England/ALDP-9CD1C7/2020
England/ALDP-9CD4EC/2020
England/ALDP-9CDAF9/2020
England/ALDP-9CD385/2020
England/ALDP-9CD297/2020
England/ALDP-9CD130/2020
England/ALDP-9CDFEB/2020
England/ALDP-9CD604/2020
Peru/LIM-UPCH-0028/2020
Peru/LIM-UPCH-0054/2020
Peru/LIM-UPCH-0077/2020
Peru/LIM-UPCH-0116/2020
Peru/LIM-UPCH-0117/2020
Peru/JUN-UPCH-0118/2020
Peru/LIM-UPCH-0119/2020
Peru/LIM-UPCH-0120/2020
Peru/LIM-UPCH-0122/2020
Peru/LIM-UPCH-0123/2020
Peru/LIM-UPCH-0124/2020
Peru/LIM-UPCH-0125/2020
Peru/LIM-UPCH-0126/2020
Peru/LIM-UPCH-0127/2020
Peru/LIM-UPCH-0128/2020
Peru/LIM-UPCH-0129/2020
Peru/LIM-UPCH-0130/2020
Peru/LIM-UPCH-0131/2020
Peru/LIM-UPCH-0132/2020
Peru/LIM-UPCH-0133/2020
Peru/LIM-UPCH-0134/2020
Peru/LIM-UPCH-0135/2020
Peru/LIM-UPCH-0136/2020
Peru/LIM-UPCH-0137/2020
Peru/LIM-UPCH-0138/2020
Peru/LIM-UPCH-0141/2020
Peru/LIM-UPCH-0142/2020
Peru/LIM-UPCH-0143/2020
Peru/LIM-UPCH-0144/2020
Peru/LIM-UPCH-0145/2020
Peru/LIM-UPCH-0146/2020
Peru/LIM-UPCH-0147/2020
Peru/LIM-UPCH-0148/2020
Peru/LIM-UPCH-0149/2020
Peru/LIM-UPCH-0150/2020
Peru/LIM-UPCH-0151/2020
Peru/LIM-UPCH-0152/2020
Peru/LIM-UPCH-0154/2020
Peru/LIM-UPCH-0155/2020
Peru/LIM-UPCH-0156/2020
Peru/LIM-UPCH-0157/2020
Peru/LIM-UPCH-0158/2020
Peru/LIM-UPCH-0159/2020
Peru/LIM-UPCH-0160/2020
Peru/LIM-UPCH-0161/2020
Peru/LIM-UPCH-0162/2020
Japan/NGY-NNH-001/2020
Japan/NGY-NNH-002/2020
Japan/NGY-NNH-003/2020
Japan/NGY-NNH-004/2020
Japan/NGY-NNH-005/2020
Japan/NGY-NNH-006/2020
Japan/NGY-NNH-007/2020
Japan/NGY-NNH-008/2020
Japan/NGY-NNH-009/2020
Japan/NGY-NNH-010/2020
Japan/NGY-NNH-011/2020
Japan/NGY-NNH-012/2020
Japan/NGY-NNH-013/2020
Japan/NGY-NNH-014/2020
Japan/NGY-NNH-015/2020
Japan/NGY-NNH-016/2020
Japan/NGY-NNH-017/2020
Japan/NGY-NNH-018/2020
Japan/NGY-NNH-019/2020
Japan/NGY-NNH-020/2020
Japan/NGY-NNH-021/2020
Thailand/Bangkok-CONI-0215/2020
Thailand/Bangkok-CONI-0216/2020
Thailand/Bangkok-CONI-0217/2020
Thailand/Bangkok-CONI-0219/2020
Thailand/Bangkok-CONI-0220/2020
Thailand/Bangkok-CONI-0221/2020
Thailand/Bangkok-CONI-0222/2020
Italy/LOM-INMI-10734/2020
Czech_Republic/NRL-8631/2020
USA/FL-BPHL-1489/2020
USA/FL-BPHL-1492/2020
USA/FL-BPHL-1493/2020
USA/FL-BPHL-1497/2020
USA/FL-BPHL-1499/2020
USA/FL-BPHL-1500/2020
USA/FL-BPHL-1501/2020
USA/FL-BPHL-1502/2020
USA/FL-BPHL-1504/2020
USA/FL-BPHL-1505/2020
USA/FL-BPHL-1506/2020
USA/FL-BPHL-1508/2020
USA/FL-BPHL-1509/2020
USA/FL-BPHL-1510/2020
USA/FL-BPHL-1512/2020
USA/FL-BPHL-1514/2020
USA/FL-BPHL-1519/2020
USA/FL-BPHL-1520/2020
USA/FL-BPHL-1521/2020
USA/FL-BPHL-1522/2020
USA/FL-BPHL-1523/2020
USA/FL-BPHL-1525/2020
USA/FL-BPHL-1526/2020
USA/FL-BPHL-1527/2020
USA/FL-BPHL-1528/2020
USA/FL-BPHL-1529/2020
USA/FL-BPHL-1530/2020
USA/FL-BPHL-1539/2020
USA/FL-BPHL-1541/2020
USA/FL-BPHL-1542/2020
USA/FL-BPHL-1546/2020
USA/FL-BPHL-1550/2020
USA/FL-BPHL-1551/2020
USA/FL-BPHL-1553/2020
USA/FL-BPHL-1554/2020
USA/FL-BPHL-1556/2020
USA/FL-BPHL-1559/2020
USA/FL-BPHL-1560/2020
USA/FL-BPHL-1563/2020
USA/FL-BPHL-1564/2020
USA/FL-BPHL-1566/2020
USA/FL-BPHL-1567/2020
USA/FL-BPHL-1568/2020
USA/FL-BPHL-1569/2020
USA/FL-BPHL-1570/2020
USA/FL-BPHL-1571/2020
USA/FL-BPHL-1578/2020
USA/FL-BPHL-1580/2020
USA/FL-BPHL-1581/2020
USA/FL-BPHL-1583/2020
Indonesia/JT-EIJK-10/2020
Indonesia/JK-EIJK-23/2020
Indonesia/JK-EIJK-32/2020
Indonesia/JK-EIJK-38/2020
Indonesia/JK-EIJK-39/2020
Indonesia/JK-EIJK-40/2020
Indonesia/JK-EIJK-43/2020
Indonesia/PP-EIJK-11/2020
Indonesia/SA-EIJK-12/2020
Kenya/C256/2020
Kenya/C389/2020
Kenya/C569/2020
Kenya/C571/2020
Kenya/C815/2020
Kenya/C3381/2020
Kenya/C3739/2020
Kenya/C3980/2020
Kenya/C4195/2020
Kenya/C4199/2020
Kenya/C4214/2020
Kenya/C4419/2020
Kenya/C4585/2020
Kenya/C4691/2020
Kenya/C4710/2020
Kenya/C4717/2020
Kenya/C4895/2020
Kenya/C5008/2020
Kenya/C5011/2020
Kenya/C5119/2020
Kenya/C5177/2020
Kenya/C5178/2020
Kenya/C5246/2020
Kenya/C5288/2020
Kenya/C5289/2020
Kenya/C5328/2020
Kenya/C5335/2020
Kenya/C5384/2020
Kenya/C5442/2020
Kenya/C5695/2020
Kenya/C5701/2020
Kenya/C5767/2020
Kenya/C5811/2020
Kenya/C5813/2020
Kenya/C5911/2020
Kenya/C5914/2020
Kenya/C6186/2020
Kenya/C6255/2020
Kenya/C6384/2020
Kenya/C6564/2020
Kenya/C7081/2020
Kenya/C7579/2020
Kenya/C7580/2020
Kenya/C8240/2020
Kenya/C21582/2020
France/PAC-IHU-0593/2020
France/PAC-IHU-0594/2020
France/PAC-IHU-0597/2020
France/PAC-IHU-0601/2020
France/PAC-IHU-0602/2020
France/PAC-IHU-0604/2020
France/PAC-IHU-0609/2020
France/PAC-IHU-0610/2020
France/PAC-IHU-0611/2020
France/PAC-IHU-0612/2020
France/PAC-IHU-0615/2020
France/PAC-IHU-0617/2020
France/PAC-IHU-0618/2020
France/PAC-IHU-0619/2020
France/PAC-IHU-0620/2020
France/PAC-IHU-0621/2020
France/PAC-IHU-0622/2020
France/PAC-IHU-0623/2020
France/PAC-IHU-0624/2020
France/PAC-IHU-0627/2020
France/PAC-IHU-0628/2020
France/PAC-IHU-0630/2020
France/PAC-IHU-0631/2020
France/PAC-IHU-0632/2020
France/PAC-IHU-0633/2020
France/PAC-IHU-0634/2020
France/PAC-IHU-0635/2020
France/PAC-IHU-0637/2020
France/PAC-IHU-0638/2020
France/PAC-IHU-0641/2020
France/PAC-IHU-0646/2020
France/PAC-IHU-0647/2020
France/PAC-IHU-0650/2020
France/PAC-IHU-0651/2020
France/PAC-IHU-0653/2020
France/PAC-IHU-0655/2020
France/PAC-IHU-0659/2020
France/PAC-IHU-0662/2020
France/PAC-IHU-0668/2020
France/PAC-IHU-0670/2020
France/PAC-IHU-0672/2020
France/PAC-IHU-0673/2020
France/PAC-IHU-0674/2020
France/PAC-IHU-0675/2020
France/PAC-IHU-0676/2020
France/PAC-IHU-0677/2020
France/PAC-IHU-0678/2020
France/PAC-IHU-0680/2020
France/PAC-IHU-0681/2020
France/PAC-IHU-0685/2020
France/PAC-IHU-0688/2020
France/PAC-IHU-0689/2020
France/PAC-IHU-0697/2020
France/PAC-IHU-0702/2020
France/PAC-IHU-0726/2020
France/PAC-IHU-0728/2020
France/PAC-IHU-0729/2020
France/PAC-IHU-0730/2020
France/PAC-IHU-0731/2020
France/PAC-IHU-0733/2020
France/PAC-IHU-0736/2020
France/PAC-IHU-0739/2020
France/PAC-IHU-0743/2020
France/PAC-IHU-0756/2020
France/PAC-IHU-0781/2020
France/PAC-IHU-0783/2020
France/PAC-IHU-0784/2020
France/PAC-IHU-0785/2020
France/PAC-IHU-0786/2020
France/PAC-IHU-0787/2020
France/PAC-IHU-0788/2020
France/PAC-IHU-0789/2020
France/PAC-IHU-0791/2020
France/PAC-IHU-0793/2020
France/PAC-IHU-0798/2020
France/PAC-IHU-0803/2020
France/PAC-IHU-0808/2020
France/PAC-IHU-0811/2020
France/PAC-IHU-0813/2020
France/PAC-IHU-0814/2020
France/PAC-IHU-0817/2020
France/PAC-IHU-0820/2020
France/PAC-IHU-0822/2020
France/PAC-IHU-0823/2020
France/PAC-IHU-0828/2020
France/PAC-IHU-0830/2020
France/PAC-IHU-0833/2020
France/PAC-IHU-0923/2020
France/PAC-IHU-0926/2020
France/PAC-IHU-0928/2020
France/PAC-IHU-0930/2020
France/PAC-IHU-0933/2020
France/PAC-IHU-0942/2020
France/PAC-IHU-0945/2020
France/PAC-IHU-0949/2020
France/PAC-IHU-0953/2020
France/PAC-IHU-0954/2020
France/PAC-IHU-0955/2020
France/PAC-IHU-0956/2020
France/PAC-IHU-0957/2020
France/PAC-IHU-0958/2020
France/PAC-IHU-0959/2020
France/PAC-IHU-0962/2020
France/PAC-IHU-0963/2020
France/PAC-IHU-0964/2020
France/PAC-IHU-0965/2020
France/PAC-IHU-0966/2020
France/PAC-IHU-0970/2020
France/PAC-IHU-0971/2020
France/PAC-IHU-0974/2020
France/PAC-IHU-0975/2020
France/PAC-IHU-0976/2020
France/PAC-IHU-0978/2020
France/PAC-IHU-0979/2020
France/PAC-IHU-0980/2020
France/PAC-IHU-0981/2020
France/PAC-IHU-0982/2020
France/PAC-IHU-0985/2020
France/PAC-IHU-0986/2020
France/PAC-IHU-1011/2020
France/PAC-IHU-1012/2020
France/PAC-IHU-1014/2020
France/PAC-IHU-1054/2020
France/PAC-IHU-1085/2020
France/PAC-IHU-1087/2020
France/PAC-IHU-1092/2020
France/PAC-IHU-1097/2020
France/PAC-IHU-1134/2020
France/PAC-IHU-1135/2020
France/PAC-IHU-1138/2020
France/PAC-IHU-1146/2020
France/PAC-IHU-1157/2020
France/PAC-IHU-1158/2020
France/PAC-IHU-1162/2020
France/PAC-IHU-1164/2020
France/PAC-IHU-1167/2020
France/PAC-IHU-1169/2020
France/PAC-IHU-1175/2020
France/PAC-IHU-1176/2020
France/PAC-IHU-1179/2020
France/PAC-IHU-1189/2020
France/PAC-IHU-1191/2020
France/PAC-IHU-1193/2020
France/PAC-IHU-1195/2020
France/PAC-IHU-1206/2020
France/PAC-IHU-1207/2020
France/PAC-IHU-1210/2020
France/PAC-IHU-1212/2020
France/PAC-IHU-1213/2020
France/PAC-IHU-1215/2020
France/PAC-IHU-1224/2020
France/PAC-IHU-1229/2020
France/PAC-IHU-1250/2020
France/PAC-IHU-1255/2020
France/PAC-IHU-1266/2020
France/PAC-IHU-1268/2020
France/PAC-IHU-1270/2020
France/PAC-IHU-1279/2020
France/PAC-IHU-1283/2020
France/PAC-IHU-1292/2020
France/PAC-IHU-1295/2020
France/PAC-IHU-1307/2020
France/PAC-IHU-1329/2020
France/PAC-IHU-1333/2020
France/PAC-IHU-1334/2020
France/PAC-IHU-1336/2020
France/PAC-IHU-1337/2020
France/PAC-IHU-1340/2020
France/PAC-IHU-1341/2020
France/PAC-IHU-1342/2020
France/PAC-IHU-1344/2020
France/PAC-IHU-1345/2020
France/PAC-IHU-1348/2020
France/PAC-IHU-1350/2020
France/PAC-IHU-1355/2020
France/PAC-IHU-1357/2020
France/PAC-IHU-1359/2020
France/PAC-IHU-1362/2020
France/PAC-IHU-1363/2020
France/PAC-IHU-1364/2020
France/PAC-IHU-1374/2020
France/PAC-IHU-1377/2020
France/PAC-IHU-1382/2020
France/PAC-IHU-1390/2020
France/PAC-IHU-1410/2020
France/PAC-IHU-1419/2020
France/PAC-IHU-1420/2020
France/PAC-IHU-1426/2020
France/PAC-IHU-1427/2020
France/PAC-IHU-1428/2020
France/PAC-IHU-1432/2020
France/PAC-IHU-1438/2020
France/PAC-IHU-1439/2020
France/PAC-IHU-1446/2020
France/PAC-IHU-1448/2020
France/PAC-IHU-1461/2020
France/PAC-IHU-1470/2020
France/PAC-IHU-1475/2020
France/PAC-IHU-1476/2020
France/PAC-IHU-1481/2020
France/PAC-IHU-1486/2020
France/PAC-IHU-1488/2020
France/PAC-IHU-1502/2020
France/PAC-IHU-1505/2020
France/PAC-IHU-1509/2020
France/PAC-IHU-1511/2020
France/PAC-IHU-1519/2020
France/PAC-IHU-1521/2020
France/PAC-IHU-1523/2020
France/PAC-IHU-1524/2020
France/PAC-IHU-1525/2020
France/PAC-IHU-1527/2020
France/PAC-IHU-1548/2020
France/PAC-IHU-1560/2020
France/PAC-IHU-1564/2020
France/PAC-IHU-1565/2020
France/PAC-IHU-1566/2020
France/PAC-IHU-1567/2020
France/PAC-IHU-1568/2020
France/PAC-IHU-1569/2020
France/PAC-IHU-1571/2020
France/PAC-IHU-1572/2020
France/PAC-IHU-1573/2020
France/PAC-IHU-1574/2020
France/PAC-IHU-1575/2020
France/PAC-IHU-1581/2020
France/PAC-IHU-1582/2020
France/PAC-IHU-1585/2020
France/PAC-IHU-1587/2020
France/PAC-IHU-1590/2020
France/PAC-IHU-1591/2020
France/PAC-IHU-1592/2020
France/PAC-IHU-1607/2020
France/PAC-IHU-1609/2020
France/PAC-IHU-1610/2020
France/PAC-IHU-1615/2020
France/PAC-IHU-1620/2020
France/PAC-IHU-1622/2020
France/PAC-IHU-1623/2020
France/PAC-IHU-1624/2020
France/PAC-IHU-1625/2020
France/PAC-IHU-1627/2020
France/PAC-IHU-1628/2020
France/PAC-IHU-1629/2020
France/PAC-IHU-1631/2020
France/PAC-IHU-1632/2020
Malaysia/MGI-G812/2020
Malaysia/MGI-MAEPS126/2020
Malaysia/MGI-M23/2020
France/PAC-IHU-0017/2020
France/PAC-IHU-0019/2020
France/PAC-IHU-0020/2020
France/PAC-IHU-0022/2020
France/PAC-IHU-0026/2020
France/PAC-IHU-0028/2020
France/PAC-IHU-0029/2020
France/PAC-IHU-0031/2020
France/PAC-IHU-0033/2020
France/PAC-IHU-0037/2020
France/PAC-IHU-0038/2020
France/PAC-IHU-0040/2020
France/PAC-IHU-0044/2020
France/PAC-IHU-0045/2020
France/PAC-IHU-0046/2020
France/PAC-IHU-0049/2020
France/PAC-IHU-0050/2020
France/PAC-IHU-0051/2020
France/PAC-IHU-0053/2020
France/PAC-IHU-0054/2020
France/PAC-IHU-0055/2020
France/PAC-IHU-0056/2020
France/PAC-IHU-0057/2020
France/PAC-IHU-0058/2020
France/PAC-IHU-0060/2020
France/PAC-IHU-0061/2020
France/PAC-IHU-0066/2020
France/PAC-IHU-0071/2020
France/PAC-IHU-0073/2020
France/PAC-IHU-0078/2020
France/PAC-IHU-0079/2020
France/PAC-IHU-0080/2020
France/PAC-IHU-0087/2020
France/PAC-IHU-0092/2020
France/PAC-IHU-0093/2020
France/PAC-IHU-0094/2020
France/PAC-IHU-0097/2020
France/PAC-IHU-0107/2020
France/PAC-IHU-0108/2020
France/PAC-IHU-0109/2020
France/PAC-IHU-0118/2020
France/PAC-IHU-0128/2020
France/PAC-IHU-0129/2020
France/PAC-IHU-0130/2020
France/PAC-IHU-0131/2020
France/PAC-IHU-0133/2020
France/PAC-IHU-0135/2020
France/PAC-IHU-0136/2020
France/PAC-IHU-0139/2020
France/PAC-IHU-0141/2020
France/PAC-IHU-0145/2020
France/PAC-IHU-0152/2020
France/PAC-IHU-0153/2020
France/PAC-IHU-0162/2020
France/PAC-IHU-0167/2020
France/PAC-IHU-0168/2020
France/PAC-IHU-0170/2020
France/PAC-IHU-0171/2020
France/PAC-IHU-0172/2020
France/PAC-IHU-0177/2020
France/PAC-IHU-0178/2020
France/PAC-IHU-0179/2020
France/PAC-IHU-0186/2020
France/PAC-IHU-0187/2020
France/PAC-IHU-0188/2020
France/PAC-IHU-0189/2020
France/PAC-IHU-0190/2020
France/PAC-IHU-0191/2020
France/PAC-IHU-0193/2020
France/PAC-IHU-0194/2020
France/PAC-IHU-0195/2020
France/PAC-IHU-0196/2020
France/PAC-IHU-0197/2020
France/PAC-IHU-0198/2020
France/PAC-IHU-0199/2020
France/PAC-IHU-0201/2020
France/PAC-IHU-0203/2020
France/PAC-IHU-0204/2020
France/PAC-IHU-0205/2020
France/PAC-IHU-0206/2020
France/PAC-IHU-0208/2020
France/PAC-IHU-0209/2020
France/PAC-IHU-0210/2020
France/PAC-IHU-0212/2020
France/PAC-IHU-0213/2020
France/PAC-IHU-0214/2020
France/PAC-IHU-0215/2020
France/PAC-IHU-0216/2020
France/PAC-IHU-0217/2020
France/PAC-IHU-0218/2020
France/PAC-IHU-0219/2020
France/PAC-IHU-0224/2020
France/PAC-IHU-0225/2020
France/PAC-IHU-0226/2020
France/PAC-IHU-0227/2020
France/PAC-IHU-0228/2020
France/PAC-IHU-0230/2020
France/PAC-IHU-0231/2020
France/PAC-IHU-0232/2020
France/PAC-IHU-0234/2020
France/PAC-IHU-0235/2020
France/PAC-IHU-0236/2020
France/PAC-IHU-0237/2020
France/PAC-IHU-0238/2020
France/PAC-IHU-0239/2020
France/PAC-IHU-0241/2020
France/PAC-IHU-0242/2020
France/PAC-IHU-0243/2020
France/PAC-IHU-0246/2020
France/PAC-IHU-0247/2020
France/PAC-IHU-0248/2020
France/PAC-IHU-0250/2020
France/PAC-IHU-0251/2020
France/PAC-IHU-0252/2020
France/PAC-IHU-0254/2020
France/PAC-IHU-0256/2020
France/PAC-IHU-0257/2020
France/PAC-IHU-0258/2020
France/PAC-IHU-0259/2020
France/PAC-IHU-0262/2020
France/PAC-IHU-0266/2020
France/PAC-IHU-0268/2020
France/PAC-IHU-0269/2020
France/PAC-IHU-0274/2020
France/PAC-IHU-0276/2020
France/PAC-IHU-0280/2020
France/PAC-IHU-0281/2020
France/PAC-IHU-0282/2020
France/PAC-IHU-0287/2020
France/PAC-IHU-0288/2020
France/PAC-IHU-0290/2020
France/PAC-IHU-0291/2020
France/PAC-IHU-0295/2020
France/PAC-IHU-0297/2020
France/PAC-IHU-0298/2020
France/PAC-IHU-0300/2020
France/PAC-IHU-0304/2020
France/PAC-IHU-0308/2020
France/PAC-IHU-0309/2020
France/PAC-IHU-0316/2020
France/PAC-IHU-0319/2020
France/PAC-IHU-0329/2020
France/PAC-IHU-0333/2020
France/PAC-IHU-0337/2020
France/PAC-IHU-0338/2020
France/PAC-IHU-0340/2020
France/PAC-IHU-0342/2020
France/PAC-IHU-0344/2020
France/PAC-IHU-0347/2020
France/PAC-IHU-0354/2020
France/PAC-IHU-0355/2020
France/PAC-IHU-0361/2020
France/PAC-IHU-0366/2020
France/PAC-IHU-0369/2020
France/PAC-IHU-0385/2020
France/PAC-IHU-0388/2020
France/PAC-IHU-0391/2020
France/PAC-IHU-0400/2020
France/PAC-IHU-0401/2020
France/PAC-IHU-0405/2020
France/PAC-IHU-0407/2020
France/PAC-IHU-0409/2020
France/PAC-IHU-0411/2020
France/PAC-IHU-0412/2020
France/PAC-IHU-0417/2020
France/PAC-IHU-0419/2020
France/PAC-IHU-0423/2020
France/PAC-IHU-0424/2020
France/PAC-IHU-0428/2020
France/PAC-IHU-0430/2020
France/PAC-IHU-0431/2020
France/PAC-IHU-0432/2020
France/PAC-IHU-0433/2020
France/PAC-IHU-0434/2020
France/PAC-IHU-0438/2020
France/PAC-IHU-0439/2020
France/PAC-IHU-0440/2020
France/PAC-IHU-0441/2020
France/PAC-IHU-0444/2020
France/PAC-IHU-0445/2020
France/PAC-IHU-0446/2020
France/PAC-IHU-0447/2020
France/PAC-IHU-0449/2020
France/PAC-IHU-0450/2020
France/PAC-IHU-0451/2020
France/PAC-IHU-0452/2020
France/PAC-IHU-0453/2020
France/PAC-IHU-0455/2020
France/PAC-IHU-0456/2020
France/PAC-IHU-0457/2020
France/PAC-IHU-0459/2020
France/PAC-IHU-0460/2020
France/PAC-IHU-0461/2020
France/PAC-IHU-0462/2020
France/PAC-IHU-0464/2020
France/PAC-IHU-0465/2020
France/PAC-IHU-0466/2020
France/PAC-IHU-0467/2020
France/PAC-IHU-0468/2020
France/PAC-IHU-0469/2020
France/PAC-IHU-0470/2020
France/PAC-IHU-0471/2020
France/PAC-IHU-0473/2020
France/PAC-IHU-0485/2020
France/PAC-IHU-0487/2020
France/PAC-IHU-0488/2020
France/PAC-IHU-0489/2020
France/PAC-IHU-0490/2020
France/PAC-IHU-0493/2020
France/PAC-IHU-0494/2020
France/PAC-IHU-0495/2020
France/PAC-IHU-0496/2020
France/PAC-IHU-0497/2020
France/PAC-IHU-0498/2020
France/PAC-IHU-0499/2020
France/PAC-IHU-0500/2020
France/PAC-IHU-0502/2020
France/PAC-IHU-0504/2020
France/PAC-IHU-0505/2020
France/PAC-IHU-0506/2020
France/PAC-IHU-0507/2020
France/PAC-IHU-0508/2020
France/PAC-IHU-0510/2020
France/PAC-IHU-0511/2020
France/PAC-IHU-0512/2020
France/PAC-IHU-0516/2020
France/PAC-IHU-0518/2020
France/PAC-IHU-0520/2020
France/PAC-IHU-0521/2020
France/PAC-IHU-0522/2020
France/PAC-IHU-0525/2020
France/PAC-IHU-0527/2020
France/PAC-IHU-0530/2020
France/PAC-IHU-0531/2020
France/PAC-IHU-0534/2020
France/PAC-IHU-0540/2020
France/PAC-IHU-0545/2020
France/PAC-IHU-0549/2020
France/PAC-IHU-0550/2020
France/PAC-IHU-0551/2020
France/PAC-IHU-0553/2020
France/PAC-IHU-0555/2020
France/PAC-IHU-0558/2020
France/PAC-IHU-0559/2020
France/PAC-IHU-0560/2020
France/PAC-IHU-0573/2020
France/PAC-IHU-0575/2020
France/PAC-IHU-0576/2020
France/PAC-IHU-0583/2020
France/PAC-IHU-0584/2020
France/PAC-IHU-0586/2020
France/PAC-IHU-0587/2020
France/PAC-IHU-0589/2020
France/PAC-IHU-0590/2020
France/PAC-IHU-0592/2020
USA/SD-SDPHL-0002/2020
USA/SD-SDPHL-0003/2020
USA/SD-SDPHL-0004/2020
USA/SD-SDPHL-0005/2020
USA/SD-SDPHL-0006/2020
USA/SD-SDPHL-0007/2020
USA/SD-SDPHL-0008/2020
USA/SD-SDPHL-0009/2020
USA/SD-SDPHL-0010/2020
USA/SD-SDPHL-0011/2020
USA/SD-SDPHL-0012/2020
USA/SD-SDPHL-0013/2020
USA/SD-SDPHL-0014/2020
USA/SD-SDPHL-0015/2020
USA/SD-SDPHL-0016/2020
USA/NM-NMDOH-2020321213/2020
USA/NM-NMDOH-2020321224/2020
USA/NM-NMDOH-2020327154/2020
USA/NM-NMDOH-2020327259/2020
USA/NM-NMDOH-2020321214/2020
USA/NM-NMDOH-2020321219/2020
USA/NM-NMDOH-2020321223/2020
USA/NM-NMDOH-2020322589/2020
USA/NM-NMDOH-2020322592/2020
USA/NM-NMDOH-2020324092/2020
USA/NM-NMDOH-2020324349/2020
USA/NM-NMDOH-2020324378/2020
USA/NM-NMDOH-2020326789/2020
USA/NM-NMDOH-2020326823/2020
USA/NM-NMDOH-2020327022/2020
USA/NM-NMDOH-2020327026/2020
USA/NM-NMDOH-2020327107/2020
USA/NM-NMDOH-2020327163/2020
USA/NM-NMDOH-2020327257/2020
USA/NM-NMDOH-2020327510/2020
USA/NM-NMDOH-2020327831/2020
USA/NM-NMDOH-2020327863/2020
USA/NM-NMDOH-2020328229/2020
USA/NM-NMDOH-2020328244/2020
USA/NM-NMDOH-2020328404/2020
USA/NM-NMDOH-2020328416/2020
USA/NM-NMDOH-2020328523/2020
USA/NM-NMDOH-2020328525/2020
USA/NM-NMDOH-2020328640/2020
USA/NM-NMDOH-2020328645/2020
USA/NM-NMDOH-2020328767/2020
USA/NM-NMDOH-2020329070/2020
USA/NM-NMDOH-2020329281/2020
USA/NM-NMDOH-2020329356/2020
USA/TX-DSHS-0577/2020
USA/TX-DSHS-0580/2020
USA/TX-DSHS-0581/2020
USA/TX-DSHS-0582/2020
USA/TX-DSHS-0586/2020
USA/TX-DSHS-0588/2020
USA/TX-DSHS-0590/2020
USA/TX-DSHS-0592/2020
USA/TX-DSHS-0593/2020
USA/TX-DSHS-0594/2020
USA/TX-DSHS-0595/2020
USA/TX-DSHS-0597/2020
USA/TX-DSHS-0598/2020
USA/TX-DSHS-0600/2020
USA/TX-DSHS-0603/2020
USA/TX-DSHS-0604/2020
USA/TX-DSHS-0609/2020
USA/TX-DSHS-0610/2020
USA/TX-DSHS-0611/2020
USA/TX-DSHS-0615/2020
USA/TX-DSHS-0616/2020
USA/TX-DSHS-0617/2020
USA/TX-DSHS-0618/2020
USA/TX-DSHS-0619/2020
USA/TX-DSHS-0621/2020
USA/TX-DSHS-0622/2020
Russia/OMS-ORINFI-5710S/2020
Russia/OMS-ORINFI-5819S/2020
Russia/OMS-ORINFI-5835S/2020
Russia/OMS-ORINFI-6215S/2020
Russia/OMS-ORINFI-6673S/2020
Russia/OMS-ORINFI-6675S/2020
Russia/OMS-ORINFI-6889S/2020
Russia/OMS-ORINFI-7121S/2020
Russia/OMS-ORINFI-7126S/2020
Russia/OMS-ORINFI-7132S/2020
Russia/OMS-ORINFI-7146S/2020
Russia/OMS-ORINFI-9080S/2020
Russia/OMS-ORINFI-9431S/2020
Russia/OMS-ORINFI-9433S/2020
Russia/OMS-ORINFI-9440S/2020
Russia/OMS-ORINFI-9064S/2020
Russia/OMS-ORINFI-543S/2020
Russia/OMS-ORINFI-1129S/2020
Russia/OMS-ORINFI-9761S/2020
Russia/OMS-ORINFI-9785S/2020
Russia/OMS-ORINFI-9809S/2020
Russia/OMS-ORINFI-9815S/2020
Russia/OMS-ORINFI-9820S/2020
Russia/OMS-ORINFI-1296S/2020
Russia/OMS-ORINFI-2022S/2020
Russia/OMS-ORINFI-2306S/2020
Russia/OMS-ORINFI-2854S/2020
Russia/OMS-ORINFI-2990S/2020
Russia/OMS-ORINFI-3807S/2020
Russia/OMS-ORINFI-3811S/2020
Russia/OMS-ORINFI-3846S/2020
Russia/OMS-ORINFI-4143S/2020
Russia/OMS-ORINFI-4507S/2020
Russia/OMS-ORINFI-5350S/2020
Russia/OMS-ORINFI-5363S/2020
Russia/OMS-ORINFI-5372S/2020
Russia/OMS-ORINFI-5782S/2020
Russia/OMS-ORINFI-5900S/2020
Russia/OMS-ORINFI-5948S/2020
Russia/OMS-ORINFI-6331S/2020
Russia/OMS-ORINFI-9033S/2020
Russia/OMS-ORINFI-1157S/2020
Russia/OMS-ORINFI-2149S/2020
Russia/OMS-ORINFI-2911S/2020
Russia/OMS-ORINFI-3012S/2020
Russia/OMS-ORINFI-3027S/2020
Russia/OMS-ORINFI-3868S/2020
Russia/OMS-ORINFI-4361S/2020
Russia/OMS-ORINFI-4761S/2020
Russia/OMS-ORINFI-4832S/2020
Russia/OMS-ORINFI-5042S/2020
Russia/OMS-ORINFI-5207S/2020
Russia/OMS-ORINFI-5762S/2020
Russia/OMS-ORINFI-5463S/2020
Russia/OMS-ORINFI-7899S/2020
Russia/OMS-ORINFI-8583S/2020
Russia/OMS-ORINFI-8803S/2020
Russia/OMS-ORINFI-8945S/2020
Russia/OMS-ORINFI-9295S/2020
Russia/OMS-ORINFI-9642S/2020
Russia/OMS-ORINFI-9674S/2020
Russia/OMS-ORINFI-4764S/2020
Russia/OMS-ORINFI-4760S/2020
Russia/OMS-ORINFI-4370S/2020
Russia/OMS-ORINFI-1322S/2020
Russia/OMS-ORINFI-4822S/2020
Russia/OMS-ORINFI-8941S/2020
Russia/OMS-ORINFI-61S/2020
Russia/OMS-ORINFI-5912S/2020
Russia/OMS-ORINFI-4882S/2020
Russia/OMS-ORINFI-3019S/2020
Russia/OMS-ORINFI-4827S/2020
Russia/OMS-ORINFI-6240S/2020
Russia/OMS-ORINFI-8942S/2020
Russia/OMS-ORINFI-70S/2020
Russia/OMS-ORINFI-56S-2/2020
Russia/OMS-ORINFI-4877S/2020
Russia/OMS-ORINFI-66S/2020
Russia/OMS-ORINFI-5286S/2020
Russia/OMS-ORINFI-3970S/2020
Russia/OMS-ORINFI-3873S/2020
Russia/OMS-ORINFI-4828S/2020
Russia/OMS-ORINFI-47S/2020
Russia/OMS-ORINFI-120S/2020
Russia/OMS-ORINFI-1630S/2020
Russia/OMS-ORINFI-4791S/2020
Russia/OMS-ORINFI-3S/2020
Russia/OMS-ORINFI-78S/2020
Russia/OMS-ORINFI-5195S/2020
Russia/OMS-ORINFI-6957S/2020
Russia/OMS-ORINFI-55S/2020
Russia/OMS-ORINFI-2535S/2020
Russia/OMS-ORINFI-1631S/2020
Russia/OMS-ORINFI-2112S/2020
Russia/OMS-ORINFI-4814S/2020
Russia/OMS-ORINFI-5199S/2020
Russia/OMS-ORINFI-8436S/2020
Russia/OMS-ORINFI-56S/2020
Russia/OMS-ORINFI-1632S/2020
Russia/OMS-ORINFI-3961S/2020
Russia/OMS-ORINFI-2427S/2020
Russia/OMS-ORINFI-1141S/2020
Russia/OMS-ORINFI-106S/2020
Russia/OMS-ORINFI-5204S/2020
Russia/OMS-ORINFI-8474S/2020
Russia/OMS-ORINFI-57S/2020
Russia/OMS-ORINFI-2887S/2020
Russia/OMS-ORINFI-1639S/2020
Russia/OMS-ORINFI-9661S/2020
Russia/OMS-ORINFI-7593S/2020
Russia/OMS-ORINFI-4818S/2020
Russia/OMS-ORINFI-5208S/2020
Russia/OMS-ORINFI-8499S/2020
Russia/OMS-ORINFI-58S/2020
Russia/OMS-ORINFI-3401S/2020
Russia/OMS-ORINFI-3951S/2020
Russia/OMS-ORINFI-7598S/2020
Russia/OMS-ORINFI-9975S/2020
Russia/OMS-ORINFI-4368S/2020
Russia/OMS-ORINFI-4890S/2020
Russia/OMS-ORINFI-60S/2020
Russia/OMS-ORINFI-9060S/2020
Russia/OMS-ORINFI-4895S/2020
Australia/NSW2755/2020
Italy/PIE-SLL-NZ145/2020
Italy/PIE-SLL-MS45/2020
Italy/PIE-SLL-MS46/2020
Italy/PIE-SLL-MS52/2020
Italy/PIE-SLL-MS53/2020
Italy/PIE-SLL-MS54/2020
Italy/PIE-SLL-MS55/2020
Italy/PIE-SLL-MS56/2020
Italy/PIE-SLL-MS57/2020
Italy/PIE-SLL-MS58/2020
Italy/PIE-SLL-MS59/2020
Italy/PIE-SLL-MS61/2020
Italy/PIE-SLL-MS62/2020
Italy/PIE-SLL-MS63/2020
Italy/PIE-SLL-NZ138/2020
Italy/PIE-SLL-NZ140/2020
Italy/PIE-SLL-NZ141/2020
Italy/PIE-SLL-NZ142/2020
Italy/PIE-SLL-NZ144/2020
Italy/PIE-SLL-NZ146/2020
Italy/PIE-SLL-NZ147/2020
Italy/PIE-SLL-NZ148/2020
USA/CA-IGI-0202/2020
USA/CA-IGI-0203/2020
USA/CA-IGI-0205/2020
USA/CA-IGI-0209/2020
USA/CA-IGI-0210/2020
USA/CA-IGI-0211/2020
USA/CA-IGI-0214/2020
USA/CA-IGI-0216/2020
USA/CA-IGI-0218/2020
USA/CA-IGI-0220/2020
USA/CA-IGI-0222/2020
USA/CA-IGI-0224/2020
USA/CA-IGI-0225/2020
USA/CA-IGI-0228/2020
USA/CA-IGI-0229/2020
USA/CA-IGI-0230/2020
USA/CA-IGI-0233/2020
USA/CA-IGI-0235/2020
USA/CA-IGI-0236/2020
USA/CA-IGI-0237/2020
USA/CA-IGI-0240/2020
USA/CA-IGI-0244/2020
USA/CA-IGI-0245/2020
USA/CA-IGI-0247/2020
USA/CA-IGI-0248/2020
USA/CA-IGI-0249/2020
USA/CA-IGI-0250/2020
USA/CA-IGI-0251/2020
USA/CA-IGI-0253/2020
USA/CA-IGI-0254/2020
USA/CA-IGI-0255/2020
USA/CA-IGI-0258/2020
USA/CA-IGI-0263/2020
USA/CA-IGI-0265/2020
USA/CA-IGI-0269/2020
USA/CA-IGI-0270/2020
USA/CA-IGI-0271/2020
USA/CA-IGI-0272/2020
USA/CA-IGI-0276/2020
USA/CA-IGI-0280/2020
USA/CA-IGI-0282/2020
USA/CA-IGI-0283/2020
USA/CA-IGI-0286/2020
USA/CA-IGI-0204/2020
USA/CA-IGI-0206/2020
USA/CA-IGI-0207/2020
USA/CA-IGI-0208/2020
USA/CA-IGI-0213/2020
USA/CA-IGI-0217/2020
USA/CA-IGI-0219/2020
USA/CA-IGI-0221/2020
USA/CA-IGI-0223/2020
USA/CA-IGI-0226/2020
USA/CA-IGI-0227/2020
USA/CA-IGI-0238/2020
USA/CA-IGI-0239/2020
USA/CA-IGI-0242/2020
USA/CA-IGI-0243/2020
USA/CA-IGI-0256/2020
Canada/ON-UHTC-0174/2020
Canada/ON-UHTC-0173/2020
Canada/ON-UHTC-0188/2020
Canada/ON-UHTC-0186/2020
Canada/ON-UHTC-0204/2020
Canada/ON-UHTC-0171/2020
Canada/ON-UHTC-0200/2020
Canada/ON-UHTC-0189/2020
Canada/ON-UHTC-0177/2020
Canada/ON-UHTC-0175/2020
Canada/ON-UHTC-0203/2020
Canada/ON-UHTC-0170/2020
Canada/ON-UHTC-0283/2020
Canada/ON-UHTC-0285/2020
Canada/ON-UHTC-0287/2020
Canada/ON-UHTC-0296/2020
Canada/ON-UHTC-0286/2020
Canada/ON-UHTC-0289/2020
Canada/ON-UHTC-0291/2020
Canada/ON-UHTC-0282/2020
Canada/ON-UHTC-0288/2020
Canada/ON-UHTC-0258/2020
Canada/ON-UHTC-0267/2020
Canada/ON-UHTC-0271/2020
Canada/ON-UHTC-0261/2020
Canada/ON-UHTC-0270/2020
Canada/ON-UHTC-0277/2020
Canada/ON-UHTC-0275/2020
Canada/ON-UHTC-0262/2020
Canada/ON-UHTC-0253/2020
Canada/ON-UHTC-0278/2020
Canada/ON-UHTC-0241/2020
Canada/ON-UHTC-0228/2020
Canada/ON-UHTC-0239/2020
Canada/ON-UHTC-0240/2020
Canada/ON-UHTC-0222/2020
Canada/ON-UHTC-0225/2020
USA/WA-UW-3560/2020
USA/WA-UW-3562/2020
USA/WA-UW-3584/2020
USA/WA-UW-3607/2020
USA/WA-UW-3616/2020
USA/WA-UW-3630/2020
USA/WA-UW-3634/2020
USA/WA-UW-3662/2020
USA/WA-UW-3783/2020
USA/WA-UW-383/2020
USA/WA-UW-4303/2020
USA/WA-UW-4331/2020
USA/ID-UW-4417/2020
USA/WA-UW-4434/2020
USA/WA-UW-4583/2020
USA/WA-UW-4630/2020
USA/WA-UW-4640/2020
USA/WA-UW-4725/2020
USA/WA-UW-4727/2020
USA/WA-UW-4759/2020
USA/WA-UW-5161/2020
USA/WA-UW-520/2020
USA/WA-UW-5201/2020
USA/WA-UW-523/2020
USA/WA-UW-529/2020
USA/WA-UW-5369/2020
USA/WA-UW-5382/2020
USA/WA-UW-5403/2020
USA/WA-UW-5428/2020
USA/WA-UW-5606/2020
USA/WA-UW-5731/2020
USA/WA-UW-5746/2020
USA/WA-UW-5747/2020
USA/CT-UW-5775/2020
USA/WA-UW-589/2020
USA/WA-UW-603/2020
USA/WA-UW-6179/2020
USA/WA-UW-6184/2020
USA/WA-UW-6190/2020
USA/WA-UW-6204/2020
USA/ID-UW-6222/2020
USA/WA-UW-6238/2020
USA/WA-UW-6242/2020
USA/WA-UW-6244/2020
USA/CT-UW-6245/2020
USA/CT-UW-6260/2020
USA/CT-UW-6274/2020
USA/CT-UW-6288/2020
USA/WA-UW-6321/2020
USA/WA-UW-6339/2020
USA/WA-UW-6343/2020
USA/ID-UW-6348/2020
USA/ID-UW-6350/2020
USA/WA-UW-6353/2020
USA/WA-UW-6356/2020
USA/ID-UW-6365/2020
USA/ID-UW-6367/2020
USA/CT-UW-6369/2020
USA/ID-UW-6377/2020
USA/CT-UW-6379/2020
USA/ID-UW-6383/2020
USA/WA-UW-6406/2020
USA/WA-UW-6413/2020
USA/WA-UW-6438/2020
USA/WA-UW-6439/2020
USA/WA-UW-6441/2020
USA/WA-UW-6442/2020
USA/ID-UW-6454/2020
USA/ID-UW-6464/2020
USA/ID-UW-6468/2020
USA/ID-UW-6469/2020
USA/ID-UW-6470/2020
USA/WA-UW-6496/2020
USA/WA-UW-6502/2020
USA/WA-UW-6511/2020
USA/WA-UW-6525/2020
USA/WA-UW-6543/2020
USA/WA-UW-6550/2020
USA/WA-UW-6560/2020
USA/CT-UW-6563/2020
USA/CT-UW-6566/2020
USA/CT-UW-6572/2020
USA/CT-UW-6684/2020
USA/CT-UW-6691/2020
USA/WA-UW-6706/2020
USA/CT-UW-6709/2020
USA/WA-UW-6716/2020
USA/WA-UW-6718/2020
USA/WA-UW-6750/2020
USA/CT-UW-6758/2020
USA/WA-UW-6762/2020
USA/WA-UW-6765/2020
USA/WA-UW-6767/2020
USA/CT-UW-6780/2020
USA/CT-UW-6790/2020
USA/WA-UW-6806/2020
USA/CT-UW-6807/2020
USA/WA-UW-6820/2020
USA/WA-UW-6822/2020
USA/WA-UW-6971/2020
USA/WA-UW-6980/2020
USA/WA-UW-6985/2020
USA/WA-UW-6990/2020
USA/WA-UW-7006/2020
USA/WA-UW-7007/2020
USA/WA-UW-7011/2020
USA/WA-UW-7032/2020
USA/WA-UW-7040/2020
USA/CT-UW-7070/2020
USA/WA-UW-7093/2020
USA/WA-UW-7106/2020
USA/WA-UW-7115/2020
USA/WA-UW-7128/2020
USA/WA-UW-7160/2020
USA/WA-UW-7164/2020
USA/WA-UW-7236/2020
USA/WA-UW-7237/2020
USA/WA-UW-7242/2020
USA/CT-UW-7257/2020
USA/CT-UW-7260/2020
USA/CT-UW-7265/2020
USA/ID-UW-7283/2020
USA/CT-UW-7285/2020
USA/CT-UW-7290/2020
USA/ID-UW-7291/2020
USA/ID-UW-7306/2020
USA/ID-UW-7308/2020
USA/WA-UW-7671/2020
USA/WA-UW-7675/2020
USA/WA-UW-7763/2020
USA/WA-UW-7776/2020
USA/WA-UW-7777/2020
USA/WA-UW-8008/2020
USA/WA-UW-8012/2020
USA/WA-UW-8065/2020
USA/WA-UW-8146/2020
USA/WA-UW-8165/2020
USA/WA-UW-8317/2020
USA/WA-UW-8330/2020
USA/WA-UW-8418/2020
USA/WA-UW-8421/2020
USA/WA-UW-8422/2020
USA/WA-UW-8423/2020
USA/WA-UW-8511/2020
USA/WA-UW-8550/2020
USA/WA-UW-8636/2020
USA/WA-UW-8698/2020
USA/WA-UW-8813/2020
USA/WA-UW-8831/2020
USA/WA-UW-8851/2020
USA/WA-UW-8872/2020
USA/WA-UW-9014/2020
USA/WA-UW-9016/2020
USA/WA-UW-9069/2020
USA/WA-UW-9195/2020
USA/WA-UW-9210/2020
USA/WA-UW-9228/2020
USA/WA-UW-9229/2020
USA/WA-UW-9233/2020
USA/WA-UW-9244/2020
USA/WA-UW-9255/2020
USA/WA-UW-9266/2020
USA/WA-UW-9361/2020
USA/WA-UW-9362/2020
USA/WA-UW-9407/2020
USA/WA-UW-9422/2020
USA/WA-UW-9500/2020
USA/WA-UW-9504/2020
USA/WA-UW-9520/2020
USA/WA-UW-9532/2020
USA/WA-UW-9534/2020
USA/WA-UW-9536/2020
USA/WA-UW-9600/2020
USA/WA-UW-10110/2020
USA/WA-UW-10159/2020
USA/WA-UW-10163/2020
USA/WA-UW-10185/2020
USA/WA-UW-10187/2020
USA/WA-UW-10189/2020
USA/WA-UW-10191/2020
USA/WA-UW-10199/2020
USA/WA-UW-10213/2020
USA/WA-UW-10216/2020
USA/WA-UW-10217/2020
USA/WA-UW-10231/2020
USA/WA-UW-10247/2020
USA/WA-UW-10250/2020
USA/WA-UW-10277/2020
USA/WA-UW-10283/2020
USA/WA-UW-10284/2020
USA/WA-UW-10298/2020
USA/WA-UW-10305/2020
USA/WA-UW-10317/2020
USA/WA-UW-10365/2020
USA/WA-UW-10380/2020
USA/WA-UW-10396/2020
USA/WA-UW-10408/2020
USA/WA-UW-10438/2020
USA/WA-UW-10439/2020
USA/WA-UW-10442/2020
USA/WA-UW-10447/2020
USA/WA-UW-10449/2020
USA/WA-UW-10453/2020
USA/WA-UW-10459/2020
USA/WA-UW-10464/2020
USA/WA-UW-10465/2020
USA/WA-UW-10471/2020
USA/WA-UW-10472/2020
USA/WA-UW-10473/2020
USA/WA-UW-10479/2020
USA/WA-UW-10501/2020
USA/WA-UW-10511/2020
USA/WA-UW-10512/2020
USA/WA-UW-10521/2020
USA/WA-UW-10531/2020
USA/WA-UW-10552/2020
USA/WA-UW-10588/2020
USA/WA-UW-10599/2020
USA/WA-UW-10609/2020
USA/WA-UW-10612/2020
USA/WA-UW-10621/2020
USA/WA-UW-10648/2020
USA/WA-UW-10652/2020
USA/WA-UW-10653/2020
USA/WA-UW-10654/2020
USA/WA-UW-10655/2020
USA/WA-UW-10658/2020
USA/WA-UW-10669/2020
USA/WA-UW-10687/2020
USA/WA-UW-10688/2020
USA/WA-UW-10691/2020
USA/WA-UW-10696/2020
USA/WA-UW-10698/2020
USA/WA-UW-10766/2020
USA/WA-UW-10769/2020
USA/WA-UW-10818/2020
USA/WA-UW-10826/2020
USA/WA-UW-10834/2020
USA/WA-UW-10953/2020
USA/WA-UW-10960/2020
USA/WA-UW-11002/2020
USA/WA-UW-11040/2020
USA/WA-UW-11043/2020
USA/WA-UW-11059/2020
USA/WA-UW-11072/2020
USA/WA-UW-11074/2020
USA/WA-UW-11076/2020
USA/WA-UW-11078/2020
USA/WA-UW-11098/2020
USA/WA-UW-11115/2020
USA/OR-UW-11144/2020
USA/WA-UW-11165/2020
USA/WA-UW-11187/2020
USA/WA-UW-11193/2020
USA/WA-UW-11259/2020
USA/WA-UW-11270/2020
USA/WA-UW-11277/2020
USA/WA-UW-11278/2020
USA/WA-UW-11280/2020
USA/WA-UW-11285/2020
USA/WA-UW-11287/2020
USA/WA-UW-11289/2020
USA/WA-UW-11290/2020
USA/WA-UW-11297/2020
USA/WA-UW-11324/2020
USA/WA-UW-11325/2020
USA/WA-UW-11328/2020
USA/WA-UW-11338/2020
USA/WA-UW-11341/2020
USA/WA-UW-11349/2020
USA/WA-UW-11350/2020
USA/WA-UW-11391/2020
USA/WA-UW-11401/2020
USA/WA-UW-11425/2020
USA/WA-UW-11436/2020
USA/WA-UW-11437/2020
USA/WA-UW-11438/2020
USA/WA-UW-11442/2020
USA/WA-UW-11443/2020
USA/WA-UW-11447/2020
USA/WA-UW-11449/2020
USA/WA-UW-11453/2020
USA/WA-UW-11454/2020
USA/WA-UW-11459/2020
USA/WA-UW-11472/2020
USA/WA-UW-11478/2020
USA/WA-UW-11480/2020
USA/WA-UW-11481/2020
USA/WA-UW-11484/2020
USA/WA-UW-11487/2020
USA/WA-UW-11488/2020
USA/WA-UW-11489/2020
USA/WA-UW-11499/2020
USA/WA-UW-11512/2020
USA/WA-UW-11518/2020
USA/WA-UW-11519/2020
USA/WA-UW-11521/2020
USA/WA-UW-11529/2020
USA/WA-UW-11530/2020
USA/WA-UW-11533/2020
USA/WA-UW-11537/2020
USA/WA-UW-11544/2020
USA/WA-UW-11556/2020
USA/WA-UW-11561/2020
USA/WA-UW-11562/2020
USA/WA-UW-11564/2020
USA/WA-UW-11571/2020
USA/WA-UW-11572/2020
USA/WA-UW-11576/2020
USA/WA-UW-11580/2020
USA/WA-UW-11602/2020
USA/WA-UW-11608/2020
USA/WA-UW-11611/2020
USA/WA-UW-11616/2020
USA/WA-UW-11630/2020
USA/WA-UW-11633/2020
USA/WA-UW-11635/2020
USA/WA-UW-11640/2020
USA/WA-UW-11645/2020
USA/WA-UW-11648/2020
USA/WA-UW-11656/2020
USA/WA-UW-11661/2020
USA/WA-UW-11664/2020
USA/WA-UW-11671/2020
USA/WA-UW-11673/2020
USA/WA-UW-11703/2020
USA/WA-UW-11709/2020
USA/WA-UW-11710/2020
USA/WA-UW-11722/2020
USA/WA-UW-11728/2020
USA/OR-UW-11742/2020
USA/WA-UW-11761/2020
USA/WA-UW-11762/2020
USA/WA-UW-11763/2020
USA/WA-UW-11764/2020
USA/WA-UW-11765/2020
USA/WA-UW-11775/2020
USA/WA-UW-11780/2020
USA/WA-UW-11823/2020
USA/WA-UW-11903/2020
USA/WA-UW-11909/2020
USA/WA-UW-11989/2020
USA/WA-UW-12068/2020
USA/WA-UW-12069/2020
USA/WA-UW-12070/2020
USA/WA-UW-12078/2020
USA/WA-UW-12085/2020
USA/OR-UW-12088/2020
USA/WA-UW-12097/2020
USA/WA-UW-12098/2020
USA/WA-UW-12134/2020
USA/WA-UW-12140/2020
USA/WA-UW-12141/2020
USA/WA-UW-12162/2020
USA/WA-UW-12164/2020
USA/WA-UW-12167/2020
USA/WA-UW-12173/2020
USA/WA-UW-12283/2020
USA/WA-UW-12332/2020
USA/WA-UW-12340/2020
USA/WA-UW-12348/2020
USA/WA-UW-12352/2020
USA/WA-UW-12355/2020
USA/WA-UW-12359/2020
USA/WA-UW-12360/2020
USA/WA-UW-12361/2020
USA/WA-UW-12362/2020
USA/WA-UW-12367/2020
USA/WA-UW-12371/2020
USA/WA-UW-12377/2020
USA/WA-UW-12378/2020
USA/WA-UW-12384/2020
USA/WA-UW-12388/2020
USA/WA-UW-12389/2020
USA/WA-UW-12390/2020
USA/WA-UW-12392/2020
USA/WA-UW-12395/2020
USA/WA-UW-12398/2020
USA/WA-UW-12400/2020
USA/WA-UW-12437/2020
USA/WA-UW-12440/2020
USA/WA-UW-1247/2020
USA/WA-UW-12478/2020
USA/WA-UW-12516/2020
USA/WA-UW-12521/2020
USA/WA-UW-12531/2020
USA/WA-UW-12539/2020
USA/WA-UW-12543/2020
USA/WA-UW-12548/2020
USA/WA-UW-1255/2020
USA/WA-UW-22375/2020
USA/WA-UW-26847/2020
USA/WA-UW-26853/2020
USA/WA-UW-26854/2020
USA/WA-UW-26863/2020
USA/WA-UW-26866/2020
USA/WA-UW-22090/2020
USA/WA-UW-22117/2020
USA/WA-UW-22057/2020
USA/WA-UW-22060/2020
USA/WA-UW-22103/2020
USA/WA-UW-22137/2020
USA/WA-UW-22155/2020
USA/WA-UW-22162/2020
USA/WA-UW-22172/2020
USA/WA-UW-23194/2020
USA/WA-UW-22847/2020
USA/WA-UW-22256/2020
USA/WA-UW-22817/2020
USA/WA-UW-27035/2020
USA/WA-UW-24946/2020
USA/WA-UW-26495/2020
USA/WA-UW-22460/2020
USA/WA-UW-26865/2020
USA/WA-UW-24802/2020
USA/WA-UW-24809/2020
USA/WA-UW-22353/2020
USA/OR-UW-24378/2020
USA/WA-UW-22236/2020
USA/WA-UW-22271/2020
USA/WA-UW-22415/2020
USA/WA-UW-22521/2020
USA/WA-UW-23335/2020
USA/WA-UW-23555/2020
USA/WA-UW-23564/2020
USA/WA-UW-23691/2020
USA/WA-UW-23752/2020
USA/WA-UW-23782/2020
USA/WA-UW-24785/2020
USA/WA-UW-24958/2020
USA/WA-UW-26856/2020
USA/WA-UW-22346/2020
USA/WA-UW-22348/2020
USA/WA-UW-22451/2020
USA/CT-UW-2653/2020
USA/OR-UW-22276/2020
USA/OR-UW-22416/2020
USA/OR-UW-22446/2020
USA/OR-UW-22452/2020
USA/OR-UW-22482/2020
USA/OR-UW-22918/2020
USA/WA-UW-22051/2020
USA/WA-UW-22061/2020
USA/WA-UW-22077/2020
USA/WA-UW-22080/2020
USA/WA-UW-22094/2020
USA/WA-UW-22112/2020
USA/WA-UW-22122/2020
USA/WA-UW-22124/2020
USA/WA-UW-22144/2020
USA/WA-UW-22148/2020
USA/WA-UW-22149/2020
USA/WA-UW-22151/2020
USA/WA-UW-22157/2020
USA/WA-UW-22173/2020
USA/WA-UW-22175/2020
USA/WA-UW-22177/2020
USA/WA-UW-22180/2020
USA/WA-UW-22186/2020
USA/WA-UW-22201/2020
USA/WA-UW-22212/2020
USA/WA-UW-22217/2020
USA/WA-UW-22228/2020
USA/WA-UW-22240/2020
USA/WA-UW-22247/2020
USA/WA-UW-22253/2020
USA/WA-UW-22258/2020
USA/WA-UW-22273/2020
USA/WA-UW-22275/2020
USA/WA-UW-22281/2020
USA/WA-UW-22286/2020
USA/WA-UW-22287/2020
USA/WA-UW-22293/2020
USA/WA-UW-22294/2020
USA/WA-UW-22302/2020
USA/WA-UW-22306/2020
USA/WA-UW-22312/2020
USA/WA-UW-22313/2020
USA/WA-UW-22316/2020
USA/WA-UW-22318/2020
USA/WA-UW-22327/2020
USA/WA-UW-22328/2020
USA/WA-UW-22330/2020
USA/WA-UW-22331/2020
USA/WA-UW-22339/2020
USA/WA-UW-22343/2020
USA/WA-UW-22358/2020
USA/WA-UW-22360/2020
USA/WA-UW-22363/2020
USA/WA-UW-22365/2020
USA/WA-UW-22370/2020
USA/WA-UW-22382/2020
USA/WA-UW-22389/2020
USA/WA-UW-22398/2020
USA/WA-UW-22399/2020
USA/WA-UW-22405/2020
USA/WA-UW-22407/2020
USA/WA-UW-22409/2020
USA/WA-UW-22412/2020
USA/WA-UW-22418/2020
USA/WA-UW-22419/2020
USA/WA-UW-22422/2020
USA/WA-UW-22426/2020
USA/WA-UW-22429/2020
USA/WA-UW-22431/2020
USA/WA-UW-22432/2020
USA/WA-UW-22436/2020
USA/WA-UW-22444/2020
USA/WA-UW-22445/2020
USA/WA-UW-22447/2020
USA/WA-UW-22449/2020
USA/WA-UW-22454/2020
USA/WA-UW-22458/2020
USA/WA-UW-22468/2020
USA/WA-UW-22476/2020
USA/WA-UW-22491/2020
USA/WA-UW-22493/2020
USA/WA-UW-22495/2020
USA/WA-UW-22502/2020
USA/WA-UW-22505/2020
USA/WA-UW-22514/2020
USA/WA-UW-22517/2020
USA/WA-UW-22747/2020
USA/WA-UW-22748/2020
USA/WA-UW-22751/2020
USA/WA-UW-22753/2020
USA/WA-UW-22756/2020
USA/WA-UW-22757/2020
USA/WA-UW-22758/2020
USA/WA-UW-22762/2020
USA/WA-UW-22769/2020
USA/WA-UW-22774/2020
USA/WA-UW-22782/2020
USA/WA-UW-22784/2020
USA/WA-UW-22791/2020
USA/WA-UW-22804/2020
USA/WA-UW-22827/2020
USA/WA-UW-22835/2020
USA/WA-UW-22839/2020
USA/WA-UW-22848/2020
USA/WA-UW-22851/2020
USA/WA-UW-22859/2020
USA/WA-UW-22885/2020
USA/WA-UW-22892/2020
USA/WA-UW-22899/2020
USA/WA-UW-22900/2020
USA/WA-UW-22920/2020
USA/WA-UW-22922/2020
USA/WA-UW-22948/2020
USA/WA-UW-22951/2020
USA/WA-UW-22972/2020
USA/WA-UW-22978/2020
USA/WA-UW-22981/2020
USA/WA-UW-22990/2020
USA/WA-UW-22993/2020
USA/WA-UW-22994/2020
USA/WA-UW-22998/2020
USA/WA-UW-23004/2020
USA/WA-UW-23124/2020
USA/WA-UW-23126/2020
USA/WA-UW-23130/2020
USA/WA-UW-23152/2020
USA/WA-UW-23164/2020
USA/WA-UW-23184/2020
USA/WA-UW-23193/2020
USA/WA-UW-23196/2020
USA/WA-UW-23200/2020
USA/WA-UW-23206/2020
USA/WA-UW-23483/2020
USA/WA-UW-23756/2020
USA/WA-UW-23804/2020
USA/WA-UW-24020/2020
USA/WA-UW-24191/2020
USA/WA-UW-24373/2020
USA/WA-UW-246/2020
USA/WA-UW-24736/2020
USA/WA-UW-24775/2020
USA/WA-UW-24787/2020
USA/WA-UW-24839/2020
USA/WA-UW-24906/2020
USA/WA-UW-24925/2020
USA/WA-UW-24930/2020
USA/WA-UW-24935/2020
USA/WA-UW-24937/2020
USA/WA-UW-24941/2020
USA/WA-UW-24954/2020
USA/WA-UW-26849/2020
USA/WA-UW-26858/2020
USA/WA-UW-26859/2020
USA/WA-UW-26860/2020
USA/WA-UW-26861/2020
USA/WA-UW-26862/2020
USA/WA-UW-26867/2020
USA/WA-UW-26868/2020
USA/WA-UW-27032/2020
USA/WA-UW-27033/2020
USA/WA-UW-27034/2020
USA/WA-UW-27038/2020
USA/WA-UW-27042/2020
USA/WA-UW-27044/2020
USA/WA-UW-27046/2020
USA/WA-UW-27498/2020
USA/WA-UW-27499/2020
USA/WA-UW-27500/2020
USA/WA-UW-27501/2020
USA/WA-UW-21969/2020
USA/WA-UW-12632/2020
USA/WA-UW-21747/2020
USA/WA-UW-22020/2020
USA/WA-UW-22027/2020
USA/WA-UW-22028/2020
USA/WA-UW-13090/2020
USA/WA-UW-21695/2020
USA/WA-UW-12601/2020
USA/WA-UW-13102/2020
USA/WA-UW-19426/2020
USA/WA-UW-21757/2020
USA/WA-UW-12796/2020
USA/OR-UW-12762/2020
USA/WA-UW-21409/2020
USA/WA-UW-13047/2020
USA/WA-UW-19291/2020
USA/WA-UW-12899/2020
USA/ID-UW-21755/2020
USA/OR-UW-12646/2020
USA/WA-UW-13081/2020
USA/WA-UW-21789/2020
USA/WA-UW-22009/2020
USA/WA-UW-12772/2020
USA/WA-UW-12641/2020
USA/WA-UW-21728/2020
USA/OR-UW-12645/2020
USA/WA-UW-12557/2020
USA/WA-UW-12570/2020
USA/WA-UW-12575/2020
USA/WA-UW-12576/2020
USA/WA-UW-12578/2020
USA/WA-UW-12593/2020
USA/WA-UW-12594/2020
USA/WA-UW-12600/2020
USA/WA-UW-12602/2020
USA/WA-UW-12604/2020
USA/WA-UW-12611/2020
USA/WA-UW-12621/2020
USA/WA-UW-12624/2020
USA/WA-UW-12625/2020
USA/WA-UW-12626/2020
USA/WA-UW-12627/2020
USA/WA-UW-12634/2020
USA/WA-UW-12637/2020
USA/WA-UW-12652/2020
USA/WA-UW-12653/2020
USA/WA-UW-12658/2020
USA/WA-UW-12660/2020
USA/WA-UW-12671/2020
USA/WA-UW-12685/2020
USA/WA-UW-12693/2020
USA/WA-UW-12709/2020
USA/WA-UW-12716/2020
USA/WA-UW-12728/2020
USA/WA-UW-1273/2020
USA/WA-UW-12732/2020
USA/WA-UW-12733/2020
USA/WA-UW-12760/2020
USA/WA-UW-12761/2020
USA/WA-UW-12763/2020
USA/WA-UW-1278/2020
USA/WA-UW-12785/2020
USA/WA-UW-12797/2020
USA/WA-UW-12801/2020
USA/WA-UW-12822/2020
USA/WA-UW-12828/2020
USA/WA-UW-12830/2020
USA/WA-UW-12832/2020
USA/WA-UW-12835/2020
USA/WA-UW-12839/2020
USA/WA-UW-1285/2020
USA/WA-UW-12853/2020
USA/WA-UW-12858/2020
USA/WA-UW-12861/2020
USA/WA-UW-12863/2020
USA/WA-UW-12875/2020
USA/WA-UW-12876/2020
USA/WA-UW-12878/2020
USA/WA-UW-12879/2020
USA/WA-UW-12881/2020
USA/WA-UW-12883/2020
USA/WA-UW-12898/2020
USA/WA-UW-12901/2020
USA/WA-UW-12907/2020
USA/WA-UW-12908/2020
USA/WA-UW-12911/2020
USA/WA-UW-12921/2020
USA/WA-UW-12924/2020
USA/WA-UW-12926/2020
USA/WA-UW-12936/2020
USA/WA-UW-12948/2020
USA/WA-UW-12957/2020
USA/WA-UW-12962/2020
USA/WA-UW-12978/2020
USA/WA-UW-13003/2020
USA/WA-UW-13015/2020
USA/WA-UW-13018/2020
USA/WA-UW-13027/2020
USA/WA-UW-13029/2020
USA/WA-UW-13068/2020
USA/WA-UW-13070/2020
USA/WA-UW-13071/2020
USA/WA-UW-13082/2020
USA/WA-UW-13083/2020
USA/WA-UW-13084/2020
USA/WA-UW-13085/2020
USA/WA-UW-13088/2020
USA/WA-UW-13104/2020
USA/WA-UW-13110/2020
USA/WA-UW-13196/2020
USA/WA-UW-13201/2020
USA/WA-UW-13207/2020
USA/WA-UW-13219/2020
USA/WA-UW-13222/2020
USA/WA-UW-13234/2020
USA/WA-UW-13299/2020
USA/WA-UW-13311/2020
USA/WA-UW-13370/2020
USA/WA-UW-1806/2020
USA/WA-UW-1812/2020
USA/WA-UW-182/2020
USA/WA-UW-185/2020
USA/WA-UW-1859/2020
USA/WA-UW-192/2020
USA/WA-UW-19384/2020
USA/WA-UW-194/2020
USA/WA-UW-19418/2020
USA/WA-UW-19444/2020
USA/WA-UW-19488/2020
USA/WA-UW-195/2020
USA/WA-UW-19695/2020
USA/WA-UW-1997/2020
USA/WA-UW-201/2020
USA/WA-UW-21562/2020
USA/WA-UW-21600/2020
USA/WA-UW-21707/2020
USA/WA-UW-21710/2020
USA/WA-UW-21720/2020
USA/WA-UW-21723/2020
USA/WA-UW-21727/2020
USA/WA-UW-21732/2020
USA/WA-UW-21735/2020
USA/WA-UW-21736/2020
USA/WA-UW-21742/2020
USA/WA-UW-21746/2020
USA/WA-UW-21752/2020
USA/WA-UW-21753/2020
USA/WA-UW-21771/2020
USA/WA-UW-21784/2020
USA/WA-UW-21786/2020
USA/WA-UW-21960/2020
USA/WA-UW-21986/2020
USA/WA-UW-21987/2020
USA/WA-UW-21998/2020
USA/WA-UW-22016/2020
USA/WA-UW-22038/2020
USA/WA-UW-22039/2020
USA/AL-QDX-394/2020
USA/AL-QDX-396/2020
USA/AR-QDX-377/2020
USA/AZ-QDX-275/2020
USA/CA-QDX-285/2020
USA/CA-QDX-286/2020
USA/CA-QDX-287/2020
USA/CA-QDX-289/2020
USA/CA-QDX-291/2020
USA/CA-QDX-292/2020
USA/CA-QDX-293/2020
USA/FL-QDX-272/2020
USA/FL-QDX-273/2020
USA/FL-QDX-278/2020
USA/IL-QDX-279/2020
USA/IL-QDX-280/2020
USA/IL-QDX-281/2020
USA/IL-QDX-282/2020
USA/IL-QDX-283/2020
USA/IL-QDX-284/2020
USA/MI-QDX-274/2020
USA/MI-QDX-277/2020
USA/MI-QDX-294/2020
USA/MI-QDX-295/2020
USA/MI-QDX-296/2020
USA/MI-QDX-297/2020
USA/MI-QDX-298/2020
USA/MI-QDX-299/2020
USA/MI-QDX-300/2020
USA/MI-QDX-301/2020
USA/MI-QDX-302/2020
USA/MI-QDX-303/2020
USA/MI-QDX-304/2020
USA/MI-QDX-305/2020
USA/MI-QDX-306/2020
USA/MI-QDX-307/2020
USA/MI-QDX-308/2020
USA/MI-QDX-309/2020
USA/MI-QDX-310/2020
USA/MI-QDX-311/2020
USA/MI-QDX-312/2020
USA/MI-QDX-313/2020
USA/MI-QDX-314/2020
USA/MI-QDX-315/2020
USA/MI-QDX-316/2020
USA/MI-QDX-317/2020
USA/MI-QDX-318/2020
USA/MI-QDX-319/2020
USA/MI-QDX-320/2020
USA/MI-QDX-321/2020
USA/MI-QDX-322/2020
USA/MI-QDX-323/2020
USA/MI-QDX-324/2020
USA/MI-QDX-325/2020
USA/MI-QDX-326/2020
USA/MI-QDX-327/2020
USA/MI-QDX-328/2020
USA/MI-QDX-329/2020
USA/MI-QDX-330/2020
USA/MI-QDX-331/2020
USA/MI-QDX-332/2020
USA/MI-QDX-333/2020
USA/MI-QDX-334/2020
USA/MI-QDX-335/2020
USA/MI-QDX-336/2020
USA/MI-QDX-337/2020
USA/MI-QDX-338/2020
USA/MI-QDX-339/2020
USA/MI-QDX-340/2020
USA/MI-QDX-341/2020
USA/MI-QDX-342/2020
USA/MI-QDX-343/2020
USA/MI-QDX-344/2020
USA/MI-QDX-345/2020
USA/MI-QDX-346/2020
USA/MI-QDX-347/2020
USA/MI-QDX-348/2020
USA/MI-QDX-349/2020
USA/MI-QDX-350/2020
USA/MI-QDX-351/2020
USA/MI-QDX-352/2020
USA/MI-QDX-353/2020
USA/MI-QDX-354/2020
USA/MI-QDX-356/2020
USA/MI-QDX-357/2020
USA/MI-QDX-358/2020
USA/MI-QDX-359/2020
USA/MI-QDX-360/2020
USA/MI-QDX-361/2020
USA/MI-QDX-362/2020
USA/MI-QDX-363/2020
USA/MI-QDX-364/2020
USA/MI-QDX-365/2020
USA/MI-QDX-366/2020
USA/MI-QDX-367/2020
USA/MI-QDX-368/2020
USA/MI-QDX-369/2020
USA/MI-QDX-370/2020
USA/MI-QDX-371/2020
USA/MI-QDX-372/2020
USA/MI-QDX-373/2020
USA/MI-QDX-374/2020
USA/MI-QDX-375/2020
USA/MI-QDX-376/2020
USA/MI-QDX-378/2020
USA/MI-QDX-379/2020
USA/MI-QDX-380/2020
USA/MI-QDX-381/2020
USA/MI-QDX-382/2020
USA/MI-QDX-383/2020
USA/MI-QDX-384/2020
USA/MI-QDX-385/2020
USA/MI-QDX-386/2020
USA/MI-QDX-388/2020
USA/MI-QDX-389/2020
USA/MI-QDX-390/2020
USA/MI-QDX-391/2020
USA/MI-QDX-392/2020
USA/MI-QDX-393/2020
USA/MI-QDX-395/2020
USA/MI-QDX-397/2020
USA/MI-QDX-398/2020
USA/MI-QDX-399/2020
USA/MI-QDX-400/2020
USA/MI-QDX-401/2020
USA/MI-QDX-402/2020
USA/MI-QDX-403/2020
USA/MI-QDX-404/2020
USA/MI-QDX-405/2020
USA/MI-QDX-406/2020
USA/MI-QDX-407/2020
USA/MI-QDX-408/2020
USA/MI-QDX-409/2020
USA/TX-QDX-270/2020
USA/TX-QDX-271/2020
USA/TX-QDX-355/2020
USA/WA-QDX-276/2020
USA/WA-QDX-288/2020
USA/WA-QDX-290/2020
USA/AL-QDX-470/2020
USA/CA-QDX-423/2020
USA/CA-QDX-425/2020
USA/CA-QDX-433/2020
USA/CA-QDX-434/2020
USA/CA-QDX-435/2020
USA/CA-QDX-436/2020
USA/CA-QDX-437/2020
USA/CA-QDX-441/2020
USA/CA-QDX-442/2020
USA/CA-QDX-443/2020
USA/CA-QDX-444/2020
USA/CA-QDX-445/2020
USA/CA-QDX-446/2020
USA/CA-QDX-447/2020
USA/CA-QDX-448/2020
USA/CA-QDX-449/2020
USA/CA-QDX-450/2020
USA/CA-QDX-451/2020
USA/CA-QDX-452/2020
USA/CA-QDX-453/2020
USA/CA-QDX-513/2020
USA/CA-QDX-514/2020
USA/CT-QDX-426/2020
USA/CT-QDX-427/2020
USA/CT-QDX-428/2020
USA/CT-QDX-429/2020
USA/FL-QDX-422/2020
USA/HI-QDX-411/2020
USA/HI-QDX-412/2020
USA/HI-QDX-424/2020
USA/IL-QDX-431/2020
USA/LA-QDX-410/2020
USA/LA-QDX-416/2020
USA/MI-QDX-454/2020
USA/MI-QDX-455/2020
USA/MI-QDX-456/2020
USA/MI-QDX-457/2020
USA/MI-QDX-458/2020
USA/MI-QDX-459/2020
USA/MI-QDX-460/2020
USA/MI-QDX-461/2020
USA/MI-QDX-462/2020
USA/MI-QDX-463/2020
USA/MI-QDX-464/2020
USA/MI-QDX-465/2020
USA/MI-QDX-466/2020
USA/MI-QDX-467/2020
USA/MI-QDX-468/2020
USA/MI-QDX-469/2020
USA/MI-QDX-471/2020
USA/MI-QDX-472/2020
USA/MI-QDX-473/2020
USA/MI-QDX-474/2020
USA/MI-QDX-475/2020
USA/MI-QDX-476/2020
USA/MI-QDX-477/2020
USA/MI-QDX-478/2020
USA/MI-QDX-479/2020
USA/MI-QDX-480/2020
USA/MI-QDX-481/2020
USA/MI-QDX-482/2020
USA/MI-QDX-483/2020
USA/MI-QDX-484/2020
USA/MI-QDX-485/2020
USA/MI-QDX-486/2020
USA/MI-QDX-487/2020
USA/MI-QDX-488/2020
USA/MI-QDX-489/2020
USA/MI-QDX-490/2020
USA/MI-QDX-491/2020
USA/MI-QDX-492/2020
USA/MI-QDX-493/2020
USA/MI-QDX-494/2020
USA/MI-QDX-495/2020
USA/MI-QDX-496/2020
USA/MI-QDX-497/2020
USA/MI-QDX-498/2020
USA/MI-QDX-499/2020
USA/MI-QDX-500/2020
USA/MI-QDX-501/2020
USA/MI-QDX-502/2020
USA/MI-QDX-503/2020
USA/MI-QDX-504/2020
USA/MI-QDX-505/2020
USA/MI-QDX-506/2020
USA/MI-QDX-507/2020
USA/MI-QDX-508/2020
USA/MI-QDX-509/2020
USA/MI-QDX-510/2020
USA/MI-QDX-511/2020
USA/MI-QDX-512/2020
USA/MI-QDX-515/2020
USA/NV-QDX-418/2020
USA/NV-QDX-419/2020
USA/NV-QDX-420/2020
USA/NV-QDX-421/2020
USA/NV-QDX-432/2020
USA/OK-QDX-417/2020
USA/OK-QDX-430/2020
USA/TX-QDX-413/2020
USA/TX-QDX-414/2020
USA/TX-QDX-415/2020
USA/WI-QDX-438/2020
USA/WI-QDX-439/2020
USA/WI-QDX-440/2020
USA/AR-QDX-532/2020
USA/AR-QDX-537/2020
USA/AZ-QDX-516/2020
USA/AZ-QDX-518/2020
USA/AZ-QDX-519/2020
USA/AZ-QDX-520/2020
USA/AZ-QDX-521/2020
USA/CA-QDX-545/2020
USA/CA-QDX-546/2020
USA/CA-QDX-547/2020
USA/CA-QDX-548/2020
USA/CA-QDX-549/2020
USA/CA-QDX-550/2020
USA/CA-QDX-551/2020
USA/CA-QDX-552/2020
USA/CA-QDX-553/2020
USA/CA-QDX-554/2020
USA/CA-QDX-556/2020
USA/CA-QDX-557/2020
USA/CA-QDX-572/2020
USA/CA-QDX-583/2020
USA/CA-QDX-658/2020
USA/CA-QDX-659/2020
USA/CA-QDX-661/2020
USA/CA-QDX-662/2020
USA/FL-QDX-574/2020
USA/GA-QDX-575/2020
USA/GA-QDX-577/2020
USA/GA-QDX-578/2020
USA/GA-QDX-579/2020
USA/GA-QDX-580/2020
USA/GA-QDX-581/2020
USA/GA-QDX-582/2020
USA/GA-QDX-585/2020
USA/GA-QDX-594/2020
USA/GA-QDX-597/2020
USA/GA-QDX-599/2020
USA/HI-QDX-660/2020
USA/ID-QDX-604/2020
USA/ID-QDX-605/2020
USA/ID-QDX-606/2020
USA/ID-QDX-607/2020
USA/ID-QDX-609/2020
USA/ID-QDX-610/2020
USA/ID-QDX-631/2020
USA/ID-QDX-650/2020
USA/KS-QDX-523/2020
USA/LA-QDX-584/2020
USA/MA-QDX-525/2020
USA/ME-QDX-633/2020
USA/ME-QDX-649/2020
USA/MI-QDX-517/2020
USA/MI-QDX-555/2020
USA/MI-QDX-558/2020
USA/MI-QDX-559/2020
USA/MI-QDX-560/2020
USA/MI-QDX-561/2020
USA/MI-QDX-562/2020
USA/MI-QDX-565/2020
USA/MI-QDX-567/2020
USA/MI-QDX-568/2020
USA/MI-QDX-569/2020
USA/MI-QDX-571/2020
USA/MI-QDX-576/2020
USA/MI-QDX-587/2020
USA/MI-QDX-588/2020
USA/MI-QDX-589/2020
USA/MI-QDX-590/2020
USA/MI-QDX-591/2020
USA/MI-QDX-592/2020
USA/MI-QDX-593/2020
USA/MI-QDX-595/2020
USA/MI-QDX-596/2020
USA/MI-QDX-598/2020
USA/MI-QDX-600/2020
USA/MI-QDX-601/2020
USA/MI-QDX-602/2020
USA/MI-QDX-603/2020
USA/MI-QDX-608/2020
USA/MI-QDX-611/2020
USA/MI-QDX-612/2020
USA/MI-QDX-613/2020
USA/MI-QDX-614/2020
USA/MI-QDX-615/2020
USA/MI-QDX-616/2020
USA/MI-QDX-619/2020
USA/MI-QDX-620/2020
USA/MI-QDX-621/2020
USA/MI-QDX-622/2020
USA/MI-QDX-623/2020
USA/MI-QDX-624/2020
USA/MI-QDX-625/2020
USA/MI-QDX-626/2020
USA/MI-QDX-627/2020
USA/MI-QDX-628/2020
USA/MI-QDX-629/2020
USA/MI-QDX-630/2020
USA/MI-QDX-632/2020
USA/MI-QDX-634/2020
USA/MI-QDX-635/2020
USA/MI-QDX-636/2020
USA/MI-QDX-637/2020
USA/MI-QDX-638/2020
USA/MI-QDX-639/2020
USA/MI-QDX-640/2020
USA/MI-QDX-641/2020
USA/MI-QDX-642/2020
USA/MI-QDX-643/2020
USA/MI-QDX-644/2020
USA/MI-QDX-645/2020
USA/MI-QDX-646/2020
USA/MI-QDX-647/2020
USA/MI-QDX-648/2020
USA/MI-QDX-651/2020
USA/MI-QDX-652/2020
USA/MI-QDX-653/2020
USA/MI-QDX-654/2020
USA/MI-QDX-655/2020
USA/MI-QDX-656/2020
USA/MI-QDX-657/2020
USA/MO-QDX-524/2020
USA/MO-QDX-530/2020
USA/MO-QDX-531/2020
USA/MO-QDX-533/2020
USA/MO-QDX-534/2020
USA/MO-QDX-535/2020
USA/MO-QDX-536/2020
USA/NH-QDX-617/2020
USA/NH-QDX-618/2020
USA/NV-QDX-538/2020
USA/NV-QDX-539/2020
USA/NV-QDX-540/2020
USA/NV-QDX-541/2020
USA/NV-QDX-542/2020
USA/NV-QDX-543/2020
USA/NV-QDX-544/2020
USA/TX-QDX-663/2020
USA/WA-QDX-522/2020
USA/WA-QDX-526/2020
USA/WA-QDX-527/2020
USA/WA-QDX-528/2020
USA/WA-QDX-529/2020
USA/WA-QDX-563/2020
USA/WA-QDX-564/2020
USA/WA-QDX-570/2020
USA/WA-QDX-573/2020
USA/WI-QDX-586/2020
USA/AR-QDX-679/2020
USA/AR-QDX-680/2020
USA/CA-QDX-681/2020
USA/CA-QDX-692/2020
USA/CA-QDX-693/2020
USA/CA-QDX-694/2020
USA/CA-QDX-695/2020
USA/CA-QDX-696/2020
USA/CA-QDX-697/2020
USA/CA-QDX-698/2020
USA/CA-QDX-699/2020
USA/CA-QDX-702/2020
USA/CA-QDX-703/2020
USA/CA-QDX-704/2020
USA/CA-QDX-705/2020
USA/CA-QDX-706/2020
USA/CO-QDX-670/2020
USA/CO-QDX-671/2020
USA/CO-QDX-672/2020
USA/CO-QDX-673/2020
USA/CO-QDX-682/2020
USA/GA-QDX-684/2020
USA/ID-QDX-683/2020
USA/ID-QDX-688/2020
USA/ID-QDX-700/2020
USA/ID-QDX-707/2020
USA/IL-QDX-685/2020
USA/IL-QDX-686/2020
USA/IL-QDX-687/2020
USA/ME-QDX-689/2020
USA/MI-QDX-690/2020
USA/MI-QDX-691/2020
USA/MI-QDX-701/2020
USA/MI-QDX-708/2020
USA/MI-QDX-709/2020
USA/MI-QDX-710/2020
USA/MI-QDX-711/2020
USA/MI-QDX-712/2020
USA/MI-QDX-713/2020
USA/MI-QDX-714/2020
USA/MI-QDX-715/2020
USA/MI-QDX-716/2020
USA/MI-QDX-717/2020
USA/MI-QDX-718/2020
USA/MI-QDX-719/2020
USA/MI-QDX-720/2020
USA/MI-QDX-721/2020
USA/MI-QDX-722/2020
USA/MI-QDX-723/2020
USA/MI-QDX-724/2020
USA/MI-QDX-725/2020
USA/MI-QDX-726/2020
USA/MI-QDX-727/2020
USA/MI-QDX-728/2020
USA/MI-QDX-729/2020
USA/MI-QDX-730/2020
USA/MI-QDX-731/2020
USA/MI-QDX-732/2020
USA/MI-QDX-733/2020
USA/MI-QDX-734/2020
USA/MI-QDX-735/2020
USA/MI-QDX-736/2020
USA/MI-QDX-737/2020
USA/MI-QDX-738/2020
USA/MI-QDX-739/2020
USA/MO-QDX-674/2020
USA/MO-QDX-675/2020
USA/MO-QDX-676/2020
USA/MO-QDX-677/2020
USA/MO-QDX-678/2020
USA/TX-QDX-664/2020
USA/TX-QDX-665/2020
USA/TX-QDX-666/2020
USA/TX-QDX-667/2020
USA/TX-QDX-668/2020
USA/TX-QDX-669/2020
USA/CA-QDX-774/2020
USA/CA-QDX-775/2020
USA/CA-QDX-776/2020
USA/CA-QDX-781/2020
USA/CA-QDX-794/2020
USA/CA-QDX-795/2020
USA/CA-QDX-796/2020
USA/CA-QDX-797/2020
USA/CA-QDX-799/2020
USA/CA-QDX-800/2020
USA/CA-QDX-801/2020
USA/CA-QDX-802/2020
USA/CA-QDX-803/2020
USA/CA-QDX-804/2020
USA/CA-QDX-805/2020
USA/CA-QDX-806/2020
USA/CA-QDX-807/2020
USA/CA-QDX-808/2020
USA/CA-QDX-809/2020
USA/CA-QDX-810/2020
USA/CA-QDX-811/2020
USA/CA-QDX-814/2020
USA/CA-QDX-815/2020
USA/CA-QDX-816/2020
USA/CA-QDX-817/2020
USA/CT-QDX-760/2020
USA/CT-QDX-761/2020
USA/CT-QDX-762/2020
USA/CT-QDX-763/2020
USA/CT-QDX-764/2020
USA/CT-QDX-765/2020
USA/CT-QDX-766/2020
USA/CT-QDX-767/2020
USA/CT-QDX-768/2020
USA/CT-QDX-769/2020
USA/FL-QDX-752/2020
USA/FL-QDX-785/2020
USA/FL-QDX-786/2020
USA/FL-QDX-787/2020
USA/FL-QDX-788/2020
USA/FL-QDX-790/2020
USA/FL-QDX-791/2020
USA/FL-QDX-792/2020
USA/HI-QDX-758/2020
USA/HI-QDX-759/2020
USA/LA-QDX-740/2020
USA/LA-QDX-741/2020
USA/LA-QDX-742/2020
USA/MI-QDX-751/2020
USA/MI-QDX-754/2020
USA/MI-QDX-755/2020
USA/MI-QDX-812/2020
USA/MI-QDX-819/2020
USA/MI-QDX-820/2020
USA/MI-QDX-821/2020
USA/MI-QDX-822/2020
USA/MI-QDX-823/2020
USA/MI-QDX-824/2020
USA/MI-QDX-825/2020
USA/MI-QDX-826/2020
USA/MI-QDX-827/2020
USA/MN-QDX-743/2020
USA/MN-QDX-744/2020
USA/MN-QDX-753/2020
USA/MN-QDX-756/2020
USA/NV-QDX-757/2020
USA/NY-QDX-798/2020
USA/OK-QDX-749/2020
USA/OK-QDX-750/2020
USA/OK-QDX-770/2020
USA/OK-QDX-771/2020
USA/OK-QDX-772/2020
USA/OK-QDX-773/2020
USA/TX-QDX-745/2020
USA/TX-QDX-746/2020
USA/TX-QDX-747/2020
USA/TX-QDX-748/2020
USA/WA-QDX-813/2020
USA/WA-QDX-818/2020
USA/WI-QDX-777/2020
USA/WI-QDX-778/2020
USA/WI-QDX-779/2020
USA/WI-QDX-780/2020
USA/WI-QDX-782/2020
USA/WI-QDX-783/2020
USA/WI-QDX-784/2020
USA/WI-QDX-789/2020
USA/WI-QDX-793/2020
USA/AL-QDX-949/2020
USA/CA-QDX-874/2020
USA/CA-QDX-915/2020
USA/CA-QDX-916/2020
USA/CA-QDX-920/2020
USA/CA-QDX-921/2020
USA/CA-QDX-922/2020
USA/CA-QDX-923/2020
USA/CA-QDX-924/2020
USA/CA-QDX-929/2020
USA/CA-QDX-936/2020
USA/CA-QDX-938/2020
USA/CA-QDX-939/2020
USA/CA-QDX-940/2020
USA/CA-QDX-941/2020
USA/CA-QDX-942/2020
USA/CA-QDX-944/2020
USA/CA-QDX-945/2020
USA/CA-QDX-946/2020
USA/CA-QDX-948/2020
USA/CO-QDX-877/2020
USA/FL-QDX-909/2020
USA/FL-QDX-910/2020
USA/FL-QDX-911/2020
USA/FL-QDX-912/2020
USA/FL-QDX-913/2020
USA/FL-QDX-943/2020
USA/ID-QDX-937/2020
USA/IL-QDX-831/2020
USA/IL-QDX-832/2020
USA/IN-QDX-830/2020
USA/LA-QDX-836/2020
USA/LA-QDX-879/2020
USA/MI-QDX-828/2020
USA/MI-QDX-885/2020
USA/MI-QDX-886/2020
USA/MI-QDX-887/2020
USA/MI-QDX-888/2020
USA/MI-QDX-889/2020
USA/MI-QDX-890/2020
USA/MI-QDX-891/2020
USA/MI-QDX-892/2020
USA/MI-QDX-893/2020
USA/MI-QDX-894/2020
USA/MI-QDX-895/2020
USA/MI-QDX-896/2020
USA/MI-QDX-897/2020
USA/MI-QDX-898/2020
USA/MI-QDX-899/2020
USA/MI-QDX-900/2020
USA/MI-QDX-901/2020
USA/MI-QDX-902/2020
USA/MI-QDX-903/2020
USA/MI-QDX-904/2020
USA/MI-QDX-907/2020
USA/MI-QDX-908/2020
USA/MI-QDX-918/2020
USA/MI-QDX-919/2020
USA/MI-QDX-925/2020
USA/MI-QDX-926/2020
USA/MI-QDX-927/2020
USA/MI-QDX-928/2020
USA/MI-QDX-930/2020
USA/MI-QDX-931/2020
USA/MI-QDX-932/2020
USA/MI-QDX-933/2020
USA/MI-QDX-934/2020
USA/MI-QDX-935/2020
USA/MI-QDX-947/2020
USA/NJ-QDX-844/2020
USA/NJ-QDX-849/2020
USA/NJ-QDX-852/2020
USA/NJ-QDX-853/2020
USA/NJ-QDX-866/2020
USA/NJ-QDX-871/2020
USA/NY-QDX-833/2020
USA/NY-QDX-837/2020
USA/NY-QDX-838/2020
USA/NY-QDX-839/2020
USA/NY-QDX-840/2020
USA/NY-QDX-841/2020
USA/NY-QDX-842/2020
USA/NY-QDX-843/2020
USA/NY-QDX-845/2020
USA/NY-QDX-846/2020
USA/NY-QDX-847/2020
USA/NY-QDX-848/2020
USA/NY-QDX-850/2020
USA/NY-QDX-851/2020
USA/NY-QDX-854/2020
USA/NY-QDX-855/2020
USA/NY-QDX-856/2020
USA/NY-QDX-857/2020
USA/NY-QDX-858/2020
USA/NY-QDX-859/2020
USA/NY-QDX-860/2020
USA/NY-QDX-861/2020
USA/NY-QDX-862/2020
USA/NY-QDX-863/2020
USA/NY-QDX-864/2020
USA/NY-QDX-865/2020
USA/NY-QDX-867/2020
USA/NY-QDX-868/2020
USA/NY-QDX-869/2020
USA/NY-QDX-870/2020
USA/NY-QDX-872/2020
USA/NY-QDX-873/2020
USA/NY-QDX-875/2020
USA/NY-QDX-876/2020
USA/NY-QDX-880/2020
USA/NY-QDX-881/2020
USA/NY-QDX-882/2020
USA/NY-QDX-883/2020
USA/OH-QDX-906/2020
USA/OH-QDX-914/2020
USA/TX-QDX-834/2020
USA/TX-QDX-835/2020
USA/TX-QDX-878/2020
USA/TX-QDX-884/2020
USA/WA-QDX-917/2020
USA/AZ-QDX-1054/2020
USA/AZ-QDX-1056/2020
USA/CA-QDX-1027/2020
USA/CA-QDX-1028/2020
USA/CA-QDX-1029/2020
USA/CA-QDX-1032/2020
USA/CA-QDX-1033/2020
USA/CA-QDX-1034/2020
USA/CA-QDX-1035/2020
USA/CA-QDX-1036/2020
USA/CA-QDX-1037/2020
USA/CA-QDX-1038/2020
USA/CA-QDX-1039/2020
USA/CA-QDX-1040/2020
USA/CA-QDX-1041/2020
USA/CA-QDX-1042/2020
USA/CA-QDX-1043/2020
USA/CA-QDX-1044/2020
USA/CA-QDX-1045/2020
USA/CA-QDX-1049/2020
USA/CA-QDX-1051/2020
USA/CA-QDX-1053/2020
USA/CA-QDX-1057/2020
USA/CA-QDX-1059/2020
USA/CO-QDX-1055/2020
USA/IN-QDX-1004/2020
USA/IN-QDX-951/2020
USA/IN-QDX-963/2020
USA/IN-QDX-964/2020
USA/IN-QDX-993/2020
USA/MI-QDX-1046/2020
USA/MI-QDX-1047/2020
USA/MI-QDX-1048/2020
USA/MI-QDX-1050/2020
USA/MI-QDX-1052/2020
USA/MN-QDX-1000/2020
USA/MN-QDX-1001/2020
USA/MN-QDX-1002/2020
USA/MN-QDX-1003/2020
USA/MN-QDX-1005/2020
USA/MN-QDX-1006/2020
USA/MN-QDX-1007/2020
USA/MN-QDX-1008/2020
USA/MN-QDX-1009/2020
USA/MN-QDX-1010/2020
USA/MN-QDX-1011/2020
USA/MN-QDX-1012/2020
USA/MN-QDX-1013/2020
USA/MN-QDX-1014/2020
USA/MN-QDX-1015/2020
USA/MN-QDX-1016/2020
USA/MN-QDX-1017/2020
USA/MN-QDX-1018/2020
USA/MN-QDX-1019/2020
USA/MN-QDX-1020/2020
USA/MN-QDX-1021/2020
USA/MN-QDX-1022/2020
USA/MN-QDX-1023/2020
USA/MN-QDX-1024/2020
USA/MN-QDX-1025/2020
USA/MN-QDX-1026/2020
USA/MN-QDX-952/2020
USA/MN-QDX-953/2020
USA/MN-QDX-954/2020
USA/MN-QDX-955/2020
USA/MN-QDX-956/2020
USA/MN-QDX-957/2020
USA/MN-QDX-958/2020
USA/MN-QDX-959/2020
USA/MN-QDX-960/2020
USA/MN-QDX-961/2020
USA/MN-QDX-962/2020
USA/MN-QDX-965/2020
USA/MN-QDX-966/2020
USA/MN-QDX-967/2020
USA/MN-QDX-968/2020
USA/MN-QDX-969/2020
USA/MN-QDX-970/2020
USA/MN-QDX-971/2020
USA/MN-QDX-972/2020
USA/MN-QDX-973/2020
USA/MN-QDX-974/2020
USA/MN-QDX-975/2020
USA/MN-QDX-976/2020
USA/MN-QDX-977/2020
USA/MN-QDX-979/2020
USA/MN-QDX-980/2020
USA/MN-QDX-981/2020
USA/MN-QDX-982/2020
USA/MN-QDX-983/2020
USA/MN-QDX-985/2020
USA/MN-QDX-986/2020
USA/MN-QDX-987/2020
USA/MN-QDX-988/2020
USA/MN-QDX-989/2020
USA/MN-QDX-990/2020
USA/MN-QDX-991/2020
USA/MN-QDX-992/2020
USA/MN-QDX-994/2020
USA/MN-QDX-995/2020
USA/MN-QDX-996/2020
USA/MN-QDX-997/2020
USA/MN-QDX-998/2020
USA/MN-QDX-999/2020
USA/NV-QDX-1030/2020
USA/NV-QDX-1031/2020
USA/NY-QDX-950/2020
USA/TX-QDX-984/2020
USA/WA-QDX-1058/2020
USA/WA-QDX-1060/2020
USA/AZ-QDX-1079/2020
USA/CA-QDX-1064/2020
USA/CA-QDX-1065/2020
USA/CA-QDX-1067/2020
USA/CA-QDX-1068/2020
USA/CA-QDX-1069/2020
USA/CA-QDX-1095/2020
USA/CA-QDX-1102/2020
USA/CA-QDX-1115/2020
USA/CA-QDX-1116/2020
USA/CA-QDX-1117/2020
USA/CA-QDX-1119/2020
USA/CA-QDX-1168/2020
USA/CA-QDX-1169/2020
USA/CA-QDX-1170/2020
USA/CA-QDX-1171/2020
USA/CA-QDX-1172/2020
USA/CA-QDX-1173/2020
USA/PA-QDX-1061/2020
USA/FL-QDX-1114/2020
USA/GA-QDX-1073/2020
USA/ID-QDX-1081/2020
USA/ID-QDX-1082/2020
USA/ID-QDX-1083/2020
USA/ID-QDX-1086/2020
USA/ID-QDX-1087/2020
USA/ID-QDX-1088/2020
USA/ID-QDX-1089/2020
USA/ID-QDX-1090/2020
USA/ID-QDX-1091/2020
USA/ID-QDX-1092/2020
USA/ID-QDX-1093/2020
USA/ID-QDX-1094/2020
USA/ID-QDX-1105/2020
USA/ID-QDX-1106/2020
USA/ID-QDX-1109/2020
USA/ID-QDX-1110/2020
USA/ID-QDX-1111/2020
USA/ID-QDX-1112/2020
USA/IL-QDX-1098/2020
USA/IL-QDX-1100/2020
USA/IL-QDX-1101/2020
USA/IL-QDX-1103/2020
USA/IL-QDX-1108/2020
USA/IL-QDX-1113/2020
USA/LA-QDX-1070/2020
USA/MI-QDX-1099/2020
USA/MI-QDX-1120/2020
USA/MI-QDX-1121/2020
USA/MI-QDX-1122/2020
USA/MI-QDX-1123/2020
USA/MI-QDX-1124/2020
USA/MI-QDX-1125/2020
USA/MI-QDX-1126/2020
USA/MI-QDX-1127/2020
USA/MI-QDX-1128/2020
USA/MI-QDX-1129/2020
USA/MI-QDX-1130/2020
USA/MI-QDX-1131/2020
USA/MI-QDX-1132/2020
USA/MI-QDX-1133/2020
USA/MI-QDX-1134/2020
USA/MI-QDX-1135/2020
USA/MI-QDX-1136/2020
USA/MI-QDX-1137/2020
USA/MI-QDX-1138/2020
USA/MI-QDX-1139/2020
USA/MI-QDX-1140/2020
USA/MI-QDX-1141/2020
USA/MI-QDX-1142/2020
USA/MI-QDX-1143/2020
USA/MI-QDX-1144/2020
USA/MI-QDX-1145/2020
USA/MI-QDX-1146/2020
USA/MI-QDX-1147/2020
USA/MI-QDX-1148/2020
USA/MI-QDX-1149/2020
USA/MI-QDX-1150/2020
USA/MI-QDX-1151/2020
USA/MI-QDX-1152/2020
USA/MI-QDX-1153/2020
USA/MI-QDX-1154/2020
USA/MI-QDX-1155/2020
USA/MI-QDX-1156/2020
USA/MI-QDX-1157/2020
USA/MI-QDX-1158/2020
USA/MI-QDX-1159/2020
USA/MI-QDX-1160/2020
USA/MI-QDX-1161/2020
USA/MI-QDX-1162/2020
USA/MI-QDX-1163/2020
USA/MI-QDX-1164/2020
USA/MI-QDX-1165/2020
USA/MI-QDX-1166/2020
USA/MI-QDX-1167/2020
USA/MS-QDX-1071/2020
USA/PR-QDX-1074/2020
USA/TN-QDX-1063/2020
USA/TX-QDX-1062/2020
USA/TX-QDX-1096/2020
USA/TX-QDX-1097/2020
USA/TX-QDX-1107/2020
USA/WA-QDX-1080/2020
USA/WA-QDX-1084/2020
USA/WA-QDX-1085/2020
USA/WA-QDX-1104/2020
USA/WA-QDX-1118/2020
USA/WI-QDX-1072/2020
USA/WI-QDX-1075/2020
USA/WI-QDX-1076/2020
USA/WI-QDX-1077/2020
USA/WI-QDX-1078/2020
USA/WY-QDX-1066/2020
USA/AR-QDX-1249/2020
USA/CA-QDX-1244/2020
USA/CA-QDX-1245/2020
USA/CA-QDX-1246/2020
USA/CA-QDX-1247/2020
USA/CA-QDX-1248/2020
USA/CA-QDX-1286/2020
USA/CA-QDX-1287/2020
USA/CA-QDX-1289/2020
USA/CO-QDX-1312/2020
USA/CT-QDX-1183/2020
USA/HI-QDX-1288/2020
USA/ID-QDX-1272/2020
USA/ID-QDX-1290/2020
USA/ID-QDX-1291/2020
USA/ID-QDX-1292/2020
USA/ID-QDX-1293/2020
USA/ID-QDX-1294/2020
USA/IN-QDX-1186/2020
USA/IN-QDX-1187/2020
USA/IN-QDX-1188/2020
USA/IN-QDX-1189/2020
USA/LA-QDX-1192/2020
USA/LA-QDX-1193/2020
USA/LA-QDX-1194/2020
USA/LA-QDX-1195/2020
USA/LA-QDX-1196/2020
USA/LA-QDX-1200/2020
USA/LA-QDX-1203/2020
USA/LA-QDX-1204/2020
USA/LA-QDX-1205/2020
USA/LA-QDX-1206/2020
USA/LA-QDX-1207/2020
USA/LA-QDX-1241/2020
USA/LA-QDX-1242/2020
USA/MI-QDX-1295/2020
USA/MI-QDX-1296/2020
USA/MI-QDX-1297/2020
USA/MI-QDX-1299/2020
USA/MI-QDX-1300/2020
USA/MI-QDX-1301/2020
USA/MI-QDX-1302/2020
USA/MI-QDX-1303/2020
USA/MI-QDX-1304/2020
USA/MI-QDX-1305/2020
USA/MI-QDX-1306/2020
USA/MI-QDX-1307/2020
USA/MI-QDX-1308/2020
USA/MI-QDX-1309/2020
USA/MI-QDX-1310/2020
USA/MI-QDX-1311/2020
USA/MI-QDX-1313/2020
USA/MS-QDX-1243/2020
USA/NJ-QDX-1185/2020
USA/NJ-QDX-1209/2020
USA/NJ-QDX-1210/2020
USA/NJ-QDX-1211/2020
USA/NJ-QDX-1212/2020
USA/NJ-QDX-1213/2020
USA/NJ-QDX-1216/2020
USA/NJ-QDX-1217/2020
USA/NJ-QDX-1221/2020
USA/NJ-QDX-1223/2020
USA/NJ-QDX-1252/2020
USA/NJ-QDX-1253/2020
USA/NJ-QDX-1254/2020
USA/NJ-QDX-1267/2020
USA/NJ-QDX-1269/2020
USA/NY-QDX-1174/2020
USA/NY-QDX-1175/2020
USA/NY-QDX-1176/2020
USA/NY-QDX-1177/2020
USA/NY-QDX-1178/2020
USA/NY-QDX-1179/2020
USA/NY-QDX-1180/2020
USA/NY-QDX-1181/2020
USA/NY-QDX-1182/2020
USA/NY-QDX-1184/2020
USA/NY-QDX-1214/2020
USA/NY-QDX-1215/2020
USA/NY-QDX-1218/2020
USA/NY-QDX-1219/2020
USA/NY-QDX-1220/2020
USA/NY-QDX-1222/2020
USA/NY-QDX-1224/2020
USA/NY-QDX-1225/2020
USA/NY-QDX-1226/2020
USA/NY-QDX-1227/2020
USA/NY-QDX-1228/2020
USA/NY-QDX-1229/2020
USA/NY-QDX-1230/2020
USA/NY-QDX-1231/2020
USA/NY-QDX-1232/2020
USA/NY-QDX-1233/2020
USA/NY-QDX-1234/2020
USA/NY-QDX-1235/2020
USA/NY-QDX-1236/2020
USA/NY-QDX-1237/2020
USA/NY-QDX-1238/2020
USA/NY-QDX-1239/2020
USA/NY-QDX-1240/2020
USA/NY-QDX-1250/2020
USA/NY-QDX-1251/2020
USA/NY-QDX-1255/2020
USA/NY-QDX-1256/2020
USA/NY-QDX-1257/2020
USA/NY-QDX-1258/2020
USA/NY-QDX-1259/2020
USA/NY-QDX-1260/2020
USA/NY-QDX-1261/2020
USA/NY-QDX-1262/2020
USA/NY-QDX-1263/2020
USA/NY-QDX-1264/2020
USA/NY-QDX-1265/2020
USA/NY-QDX-1266/2020
USA/NY-QDX-1268/2020
USA/OH-QDX-1190/2020
USA/OR-QDX-1274/2020
USA/PA-QDX-1191/2020
USA/TX-QDX-1197/2020
USA/TX-QDX-1198/2020
USA/TX-QDX-1199/2020
USA/TX-QDX-1201/2020
USA/TX-QDX-1202/2020
USA/TX-QDX-1285/2020
USA/UT-QDX-1275/2020
USA/UT-QDX-1276/2020
USA/UT-QDX-1277/2020
USA/UT-QDX-1278/2020
USA/UT-QDX-1279/2020
USA/UT-QDX-1280/2020
USA/UT-QDX-1281/2020
USA/UT-QDX-1282/2020
USA/UT-QDX-1283/2020
USA/WA-QDX-1270/2020
USA/WA-QDX-1271/2020
USA/WA-QDX-1273/2020
USA/WV-QDX-1284/2020
USA/AR-QDX-1315/2020
USA/CA-QDX-1395/2020
USA/CA-QDX-1396/2020
USA/CA-QDX-1397/2020
USA/CA-QDX-1398/2020
USA/CA-QDX-1400/2020
USA/CA-QDX-1408/2020
USA/CA-QDX-1409/2020
USA/CA-QDX-1410/2020
USA/CA-QDX-1411/2020
USA/CA-QDX-1412/2020
USA/CA-QDX-1413/2020
USA/CA-QDX-1414/2020
USA/CA-QDX-1415/2020
USA/CA-QDX-1416/2020
USA/CA-QDX-1417/2020
USA/CA-QDX-1418/2020
USA/CA-QDX-1419/2020
USA/CA-QDX-1420/2020
USA/CA-QDX-1421/2020
USA/CA-QDX-1422/2020
USA/CA-QDX-1423/2020
USA/CA-QDX-1424/2020
USA/CA-QDX-1425/2020
USA/CA-QDX-1426/2020
USA/CA-QDX-1427/2020
USA/CA-QDX-1428/2020
USA/CA-QDX-1429/2020
USA/CA-QDX-1430/2020
USA/CA-QDX-1431/2020
USA/CA-QDX-1432/2020
USA/CA-QDX-1433/2020
USA/CA-QDX-1434/2020
USA/CA-QDX-1435/2020
USA/CA-QDX-1436/2020
USA/CA-QDX-1437/2020
USA/CA-QDX-1438/2020
USA/CA-QDX-1440/2020
USA/CA-QDX-1441/2020
USA/CA-QDX-1442/2020
USA/CA-QDX-1443/2020
USA/CA-QDX-1444/2020
USA/CA-QDX-1445/2020
USA/CT-QDX-1401/2020
USA/CT-QDX-1402/2020
USA/CT-QDX-1403/2020
USA/CT-QDX-1404/2020
USA/CT-QDX-1405/2020
USA/CT-QDX-1406/2020
USA/CT-QDX-1407/2020
USA/MI-QDX-1439/2020
USA/MN-QDX-1316/2020
USA/MN-QDX-1317/2020
USA/MN-QDX-1318/2020
USA/MN-QDX-1319/2020
USA/MN-QDX-1320/2020
USA/MN-QDX-1321/2020
USA/MN-QDX-1322/2020
USA/MN-QDX-1323/2020
USA/MN-QDX-1324/2020
USA/MN-QDX-1325/2020
USA/MN-QDX-1326/2020
USA/MN-QDX-1327/2020
USA/MN-QDX-1328/2020
USA/MN-QDX-1329/2020
USA/MN-QDX-1330/2020
USA/MN-QDX-1331/2020
USA/MN-QDX-1332/2020
USA/MN-QDX-1333/2020
USA/MN-QDX-1334/2020
USA/MN-QDX-1335/2020
USA/MN-QDX-1336/2020
USA/MN-QDX-1337/2020
USA/MN-QDX-1338/2020
USA/MN-QDX-1339/2020
USA/MN-QDX-1340/2020
USA/MN-QDX-1341/2020
USA/MN-QDX-1342/2020
USA/MN-QDX-1343/2020
USA/MN-QDX-1344/2020
USA/MN-QDX-1345/2020
USA/MN-QDX-1346/2020
USA/MN-QDX-1347/2020
USA/MN-QDX-1348/2020
USA/MN-QDX-1349/2020
USA/MN-QDX-1350/2020
USA/MN-QDX-1351/2020
USA/MN-QDX-1352/2020
USA/MN-QDX-1353/2020
USA/MN-QDX-1354/2020
USA/MN-QDX-1355/2020
USA/MN-QDX-1356/2020
USA/MN-QDX-1357/2020
USA/MN-QDX-1358/2020
USA/MN-QDX-1359/2020
USA/MN-QDX-1360/2020
USA/MN-QDX-1361/2020
USA/MN-QDX-1362/2020
USA/MN-QDX-1363/2020
USA/MN-QDX-1364/2020
USA/MN-QDX-1365/2020
USA/MN-QDX-1366/2020
USA/MN-QDX-1367/2020
USA/MN-QDX-1368/2020
USA/MN-QDX-1369/2020
USA/MN-QDX-1370/2020
USA/MN-QDX-1371/2020
USA/MN-QDX-1372/2020
USA/MN-QDX-1373/2020
USA/MN-QDX-1374/2020
USA/MN-QDX-1375/2020
USA/MN-QDX-1376/2020
USA/MN-QDX-1377/2020
USA/MN-QDX-1378/2020
USA/MN-QDX-1379/2020
USA/MN-QDX-1380/2020
USA/MN-QDX-1381/2020
USA/MN-QDX-1382/2020
USA/MN-QDX-1383/2020
USA/MN-QDX-1384/2020
USA/MN-QDX-1385/2020
USA/MN-QDX-1386/2020
USA/MN-QDX-1387/2020
USA/MN-QDX-1388/2020
USA/MN-QDX-1389/2020
USA/MN-QDX-1390/2020
USA/MO-QDX-1314/2020
USA/NV-QDX-1393/2020
USA/NV-QDX-1394/2020
USA/OH-QDX-1392/2020
USA/TX-QDX-1399/2020
USA/UT-QDX-1391/2020
India/WB-IICB-001/2020
India/WB-IICB-004/2020
India/WB-IICB-005/2020
India/WB-IICB-002/2020
India/WB-IICB-003/2020
USA/VA-DCLS-1452/2020
USA/VA-DCLS-1453/2020
USA/VA-DCLS-1454/2020
USA/VA-DCLS-1455/2020
USA/VA-DCLS-1456/2020
USA/VA-DCLS-1459/2020
USA/VA-DCLS-1460/2020
USA/VA-DCLS-1461/2020
USA/VA-DCLS-1462/2020
USA/VA-DCLS-1463/2020
USA/VA-DCLS-1465/2020
USA/VA-DCLS-1466/2020
USA/VA-DCLS-1468/2020
USA/VA-DCLS-1469/2020
USA/VA-DCLS-1470/2020
USA/VA-DCLS-1471/2020
USA/VA-DCLS-1472/2020
USA/VA-DCLS-1473/2020
USA/VA-DCLS-1475/2020
USA/VA-DCLS-1476/2020
USA/VA-DCLS-1477/2020
USA/VA-DCLS-1478/2020
USA/VA-DCLS-1479/2020
USA/VA-DCLS-1677/2020
USA/VA-DCLS-1376/2020
USA/VA-DCLS-1362/2020
USA/VA-DCLS-1363/2020
USA/VA-DCLS-1364/2020
USA/VA-DCLS-1371/2020
USA/VA-DCLS-1380/2020
USA/VA-DCLS-1381/2020
USA/VA-DCLS-1382/2020
USA/VA-DCLS-1383/2020
USA/VA-DCLS-1384/2020
USA/VA-DCLS-1387/2020
USA/VA-DCLS-1388/2020
USA/VA-DCLS-1390/2020
USA/VA-DCLS-1391/2020
USA/VA-DCLS-1392/2020
USA/VA-DCLS-1394/2020
USA/VA-DCLS-1395/2020
USA/VA-DCLS-1396/2020
USA/VA-DCLS-1398/2020
USA/VA-DCLS-1400/2020
USA/VA-DCLS-1402/2020
USA/VA-DCLS-1404/2020
USA/VA-DCLS-1405/2020
USA/VA-DCLS-1406/2020
USA/VA-DCLS-1409/2020
USA/VA-DCLS-1410/2020
USA/VA-DCLS-1309/2020
USA/VA-DCLS-1307/2020
USA/VA-DCLS-1308/2020
USA/VA-DCLS-1324/2020
USA/VA-DCLS-1315/2020
USA/VA-DCLS-1323/2020
USA/VA-DCLS-1310/2020
USA/VA-DCLS-1311/2020
USA/VA-DCLS-1312/2020
USA/VA-DCLS-1313/2020
USA/VA-DCLS-1314/2020
USA/VA-DCLS-1317/2020
USA/VA-DCLS-1327/2020
USA/VA-DCLS-1328/2020
USA/VA-DCLS-1331/2020
USA/VA-DCLS-1332/2020
USA/VA-DCLS-1337/2020
USA/VA-DCLS-1339/2020
USA/VA-DCLS-1343/2020
USA/VA-DCLS-1346/2020
USA/VA-DCLS-1350/2020
USA/VA-DCLS-1354/2020
USA/VA-DCLS-1360/2020
USA/VA-DCLS-1707/2020
USA/VA-DCLS-1709/2020
USA/VA-DCLS-1190/2020
USA/VA-DCLS-1191/2020
USA/VA-DCLS-1193/2020
USA/VA-DCLS-1195/2020
USA/VA-DCLS-1197/2020
USA/VA-DCLS-1200/2020
USA/VA-DCLS-1203/2020
USA/VA-DCLS-1205/2020
USA/VA-DCLS-1208/2020
USA/VA-DCLS-1209/2020
USA/VA-DCLS-1212/2020
USA/VA-DCLS-1213/2020
USA/VA-DCLS-1216/2020
USA/VA-DCLS-1217/2020
USA/VA-DCLS-1290/2020
USA/VA-DCLS-1293/2020
USA/VA-DCLS-1294/2020
USA/VA-DCLS-1295/2020
USA/VA-DCLS-1298/2020
USA/VA-DCLS-1300/2020
USA/VA-DCLS-1276/2020
USA/VA-DCLS-1277/2020
USA/VA-DCLS-1279/2020
USA/VA-DCLS-1281/2020
USA/VA-DCLS-1282/2020
USA/VA-DCLS-1283/2020
USA/VA-DCLS-1284/2020
USA/VA-DCLS-1285/2020
USA/VA-DCLS-1286/2020
USA/VA-DCLS-1287/2020
USA/VA-DCLS-1288/2020
USA/VA-DCLS-1289/2020
USA/VA-DCLS-1437/2020
USA/VA-DCLS-1438/2020
USA/VA-DCLS-1439/2020
USA/VA-DCLS-1440/2020
USA/VA-DCLS-1441/2020
USA/VA-DCLS-1442/2020
USA/VA-DCLS-1443/2020
USA/VA-DCLS-1444/2020
USA/VA-DCLS-1445/2020
USA/VA-DCLS-1446/2020
USA/VA-DCLS-1447/2020
USA/VA-DCLS-1448/2020
USA/VA-DCLS-1449/2020
USA/VA-DCLS-1450/2020
USA/VA-DCLS-1451/2020
Italy/CAM-IZSM-112/2020
Italy/CAM-IZSM-129/2020
Italy/CAM-IZSM-166/2020
Italy/CAM-IZSM-172/2020
Italy/CAM-IZSM-32830/2020
Brazil/PE-FIOCRUZ-IAM109/2020
Brazil/PE-FIOCRUZ-IAM383/2020
Brazil/PE-FIOCRUZ-IAM458/2020
Brazil/PE-FIOCRUZ-IAM711/2020
Brazil/PE-FIOCRUZ-IAM719/2020
Brazil/PE-FIOCRUZ-IAM766/2020
Brazil/PE-FIOCRUZ-IAM889/2020
Brazil/PE-FIOCRUZ-IAM900/2020
Brazil/PE-FIOCRUZ-IAM939/2020
Brazil/PE-FIOCRUZ-IAM961/2020
Brazil/PE-FIOCRUZ-IAM965/2020
Brazil/PE-FIOCRUZ-IAM991/2020
Brazil/PE-FIOCRUZ-IAM1082/2020
Brazil/PE-FIOCRUZ-IAM1254/2020
Brazil/PE-FIOCRUZ-IAM1264/2020
Brazil/PE-FIOCRUZ-IAM1309/2020
Brazil/PE-FIOCRUZ-IAM1315/2020
Brazil/PE-FIOCRUZ-IAM1468/2020
Germany/NW-HHU-D808/2020
England/NORT-2A4770/2020
Scotland/EDB7844/2020
England/LIVE-1D23C1/2020
England/LIVE-1D1C8B/2020
England/NORT-286228/2020
England/NOTT-1136F8/2020
England/NOTT-11387A/2020
England/NORT-2A47DA/2020
England/NORT-2A48C8/2020
England/NORT-2A49F2/2020
England/MILK-9A7EF9/2020
England/LIVE-1D1580/2020
England/NORT-286255/2020
England/LIVE-1D24BF/2020
England/MILK-9A7ECC/2020
England/LIVE-1D1DD3/2020
England/LIVE-1D2507/2020
Scotland/QEUH-9D1C47/2020
Scotland/QEUH-9D1C56/2020
England/LIVE-1D1D4C/2020
England/LIVE-1D20BB/2020
Scotland/EDB7840/2020
England/LIVE-1D1F82/2020
Scotland/EDB7839/2020
England/LIVE-1D6D92/2020
England/LIVE-1D1C21/2020
England/NORT-1B641DC/2020
England/NORT-2942CD/2020
England/NORT-2A45FE/2020
England/NORT-2A47F8/2020
England/NORT-2A49C5/2020
England/NOTT-113C23/2020
Scotland/EDB7845/2020
Wales/PHWC-16C99D/2020
England/LIVE-1D1CC7/2020
England/MILK-9C72D9/2020
England/NORT-2A4CAE/2020
England/QEUH-9BA3A9/2020
England/QEUH-9D1B3B/2020
England/QEUH-9BB01A/2020
England/MILK-9C7163/2020
Scotland/QEUH-9BA42E/2020
England/ALDP-9B5EDA/2020
England/CAMB-1B6044/2020
Wales/PHWC-16C9E8/2020
Wales/PHWC-16CB2E/2020
England/ALDP-9B5E52/2020
England/ALDP-9BCEC4/2020
England/CAMC-9C0328/2020
England/CAMC-9C1697/2020
Wales/MILK-9A7FC9/2020
Wales/PHWC-16BDCF/2020
Wales/PHWC-16C4D8/2020
Wales/PHWC-16C757/2020
Wales/PHWC-16D06A/2020
Wales/PHWC-16D325/2020
Wales/PHWC-16D334/2020
England/CAMC-9C170D/2020
England/ALDP-9B5D55/2020
England/ALDP-9CC483/2020
England/LIVE-1D6DDE/2020
England/LIVE-1D6E44/2020
England/LIVE-1D6F50/2020
England/MILK-9C6FF1/2020
England/MILK-9C70FD/2020
England/QEUH-9BAC17/2020
England/SHEF-C1FA4/2020
England/QEUH-9BA3B8/2020
England/CAMC-9C17D0/2020
England/NOTT-1139B3/2020
England/ALDP-9CC4A1/2020
England/NOTT-113889/2020
England/NOTT-113968/2020
England/QEUH-9B3EEB/2020
England/QEUH-9BA2AC/2020
England/SHEF-D23FF/2020
Wales/MILK-9C6F97/2020
Wales/PHWC-16B864/2020
England/CAMC-9BFE67/2020
England/ALDP-9B6282/2020
Scotland/EDB7798/2020
England/QEUH-9AECBC/2020
England/ALDP-9B5D82/2020
England/QEUH-9B9F97/2020
England/ALDP-9B5CA3/2020
England/ALDP-9B5CD0/2020
England/ALDP-9B5D0A/2020
England/ALDP-9B5D19/2020
England/ALDP-9B5DFB/2020
England/ALDP-9B5E16/2020
England/ALDP-9B5EAD/2020
England/ALDP-9B5ECB/2020
England/ALDP-9B5EF8/2020
England/ALDP-9B5F22/2020
England/ALDP-9B5F5F/2020
England/ALDP-9B5F6E/2020
England/ALDP-9B605B/2020
England/ALDP-9B6097/2020
England/ALDP-9B60D3/2020
England/ALDP-9B6185/2020
England/ALDP-9B61A3/2020
England/ALDP-9B61D0/2020
England/ALDP-9B6273/2020
England/ALDP-9B62FB/2020
England/ALDP-9B6352/2020
England/ALDP-9B6422/2020
England/ALDP-9B6440/2020
England/ALDP-9B645F/2020
England/ALDP-9B646E/2020
England/ALDP-9B647D/2020
England/ALDP-9B64D7/2020
England/ALDP-9B64E6/2020
England/ALDP-9B655C/2020
England/ALDP-9B656B/2020
England/ALDP-9B65D4/2020
England/ALDP-9B65E3/2020
England/ALDP-9B661D/2020
England/ALDP-9B66FF/2020
England/ALDP-9B6729/2020
England/ALDP-9B6756/2020
England/ALDP-9B6765/2020
England/ALDP-9B6783/2020
England/ALDP-9B6808/2020
England/ALDP-9BC9A5/2020
England/ALDP-9BC9E1/2020
England/ALDP-9BCA2A/2020
England/ALDP-9BCA57/2020
England/ALDP-9BCA66/2020
England/ALDP-9BCA75/2020
England/ALDP-9BCA93/2020
England/ALDP-9BCAB1/2020
England/ALDP-9BCB45/2020
England/ALDP-9BCB81/2020
England/ALDP-9BCBDC/2020
England/ALDP-9BCBEB/2020
England/ALDP-9BCBFA/2020
England/ALDP-9BCC06/2020
England/ALDP-9BCCD9/2020
England/ALDP-9BCD30/2020
England/ALDP-9BCD9A/2020
England/ALDP-9BCE00/2020
England/ALDP-9BCE2E/2020
England/ALDP-9BCF2B/2020
England/ALDP-9BCF58/2020
England/ALDP-9BCF67/2020
England/ALDP-9CC33B/2020
England/ALDP-9CC368/2020
England/ALDP-9CC3A4/2020
England/ALDP-9CC5F9/2020
England/ALDP-9CC632/2020
England/ALDP-9CC975/2020
England/ALDP-9CCAEB/2020
England/CAMB-1B5F39/2020
England/CAMB-1B617E/2020
England/CAMB-1B618D/2020
England/CAMC-9BFE76/2020
England/CAMC-9BFEEF/2020
England/CAMC-9C005E/2020
England/CAMC-9C006D/2020
England/CAMC-9C01B5/2020
England/CAMC-9C01E2/2020
England/CAMC-9C02C1/2020
England/CAMC-9C0382/2020
England/CAMC-9C03DD/2020
England/CAMC-9C0425/2020
England/CAMC-9C048F/2020
England/CAMC-9C062F/2020
England/CAMC-9C16A6/2020
England/CAMC-9C16B5/2020
England/CAMC-9C173A/2020
England/CAMC-9C1837/2020
England/CAMC-9C1846/2020
England/CAMC-9C1AC8/2020
England/CAMC-9C1AD7/2020
England/CAMC-9C1B3E/2020
England/CAMC-9C1BA7/2020
England/CAMC-9C1BB6/2020
England/CAMC-9C1CC2/2020
England/CAMC-9C1CE0/2020
England/CAMC-9C1D29/2020
England/CAMC-9C1D56/2020
England/CAMC-9C1D83/2020
England/CAMC-9C1D92/2020
England/LIVE-1D1D3D/2020
England/LIVE-1D1D6A/2020
England/LIVE-1D1D79/2020
England/LIVE-1D1DC4/2020
England/LIVE-1D1EEF/2020
England/LIVE-1D2024/2020
England/LIVE-1D209D/2020
England/LIVE-1D20E8/2020
England/LIVE-1D219A/2020
England/LIVE-1D230D/2020
England/MILK-9C6FB5/2020
England/MILK-9C6FD3/2020
England/MILK-9C7039/2020
England/MILK-9C7057/2020
England/MILK-9C70A2/2020
England/MILK-9C7181/2020
England/MILK-9C71AF/2020
England/MILK-9C71DC/2020
England/MILK-9C72AC/2020
England/MILK-9C737C/2020
England/MILK-9C738B/2020
England/MILK-9C743D/2020
England/MILK-9C745B/2020
England/MILK-9C74A6/2020
England/MILK-9C75FE/2020
England/NORT-1B641AF/2020
England/NORT-286149/2020
England/NORT-286176/2020
England/NORT-2861A3/2020
England/NORT-2861D0/2020
England/NORT-2861FE/2020
England/NORT-286273/2020
England/NORT-293D54/2020
England/NORT-293E60/2020
England/NORT-293FB8/2020
England/NORT-293FF4/2020
England/NORT-29412A/2020
England/NORT-294193/2020
England/NORT-2943D9/2020
England/NORT-294579/2020
England/NORT-294816/2020
England/NORT-29C3E0/2020
England/NORT-2A09D8/2020
England/NORT-2A0A11/2020
England/NORT-2A0AD5/2020
England/NORT-2A0D18/2020
England/NORT-2A0D63/2020
England/NORT-2A0E15/2020
England/NORT-2A0E24/2020
England/NORT-2A4330/2020
England/NORT-2A438B/2020
England/NORT-2A450D/2020
England/NORT-2A4682/2020
England/NORT-2A4691/2020
England/NORT-2A46FB/2020
England/NORT-2A4716/2020
England/NORT-2A4831/2020
England/NORT-2A4840/2020
England/NORT-2A485F/2020
England/NORT-2A488C/2020
England/NORT-2A489B/2020
England/NORT-2A48F5/2020
England/NORT-2A493E/2020
England/NORT-2A497A/2020
England/NORT-2A4B65/2020
England/NORT-2A4B83/2020
England/NORT-2A4B92/2020
England/NORT-2A4C9F/2020
England/NORT-2A4CBD/2020
England/NORT-2A4DAB/2020
England/NORT-2A4DF6/2020
England/NORT-2A4E20/2020
England/NORT-2A4EA8/2020
England/NOTT-113713/2020
England/NOTT-113722/2020
England/NOTT-11377D/2020
England/NOTT-11378C/2020
England/NOTT-11379B/2020
England/NOTT-1137AA/2020
England/NOTT-1137C8/2020
England/NOTT-1137E6/2020
England/NOTT-11382F/2020
England/NOTT-11385C/2020
England/NOTT-11390E/2020
England/NOTT-11391D/2020
England/NOTT-113986/2020
England/NOTT-1139FF/2020
England/NOTT-113A74/2020
England/NOTT-113AED/2020
England/NOTT-113B26/2020
England/NOTT-113B44/2020
England/NOTT-113C14/2020
England/NOTT-113C32/2020
England/NOTT-113CAB/2020
England/NOTT-113CE7/2020
England/NOTT-113D11/2020
England/NOTT-113D3F/2020
England/QEUH-9AEB37/2020
England/QEUH-9AEBDD/2020
England/QEUH-9AEBFB/2020
England/QEUH-9AEC07/2020
England/QEUH-9AEC43/2020
England/QEUH-9AEC8F/2020
England/QEUH-9AEC9E/2020
England/QEUH-9AECAD/2020
England/QEUH-9AECCB/2020
England/QEUH-9AED22/2020
England/QEUH-9AED8C/2020
England/QEUH-9AEDB9/2020
England/QEUH-9AEE7A/2020
England/QEUH-9AEF3B/2020
England/QEUH-9AEF95/2020
England/QEUH-9AEFB3/2020
England/QEUH-9B3ABA/2020
England/QEUH-9B3B02/2020
England/QEUH-9B3B8A/2020
England/QEUH-9B3D84/2020
England/QEUH-9B9F5B/2020
England/QEUH-9B9FC4/2020
England/QEUH-9BA075/2020
England/QEUH-9BA084/2020
England/QEUH-9BA0EE/2020
England/QEUH-9BA127/2020
England/QEUH-9BA172/2020
England/QEUH-9BA1EB/2020
England/QEUH-9BA2F7/2020
England/QEUH-9BA3D6/2020
England/QEUH-9BA479/2020
England/QEUH-9BA497/2020
England/QEUH-9BA4A6/2020
England/QEUH-9BA743/2020
England/QEUH-9BA79E/2020
England/QEUH-9BA89B/2020
England/QEUH-9BA901/2020
England/QEUH-9BA998/2020
England/QEUH-9BA9A7/2020
England/QEUH-9BA9D4/2020
England/QEUH-9BAA3B/2020
England/QEUH-9BAB1A/2020
England/QEUH-9BAB29/2020
England/QEUH-9BAB47/2020
England/QEUH-9BAC53/2020
England/QEUH-9BACEA/2020
England/QEUH-9BAF87/2020
England/QEUH-9BAF96/2020
England/QEUH-9BB056/2020
England/QEUH-9D1694/2020
England/QEUH-9D16B2/2020
England/QEUH-9D16D0/2020
England/QEUH-9D17A0/2020
England/QEUH-9D1843/2020
England/QEUH-9D1861/2020
England/QEUH-9D18DA/2020
England/QEUH-9D19B9/2020
England/QEUH-9D19C8/2020
England/QEUH-9D1A01/2020
England/QEUH-9D1A10/2020
England/QEUH-9D1B0E/2020
England/QEUH-9D1B1D/2020
England/QEUH-9D1B77/2020
England/QEUH-9D1C0B/2020
England/QEUH-9D1C83/2020
England/QEUH-9D1C92/2020
England/SHEF-C0AFF/2020
England/SHEF-C44B1/2020
England/SHEF-C56F6/2020
England/SHEF-CA424/2020
England/SHEF-CBD55/2020
England/SHEF-CF920/2020
England/SHEF-D1581/2020
Northern_Ireland/MILK-9C71CD/2020
Northern_Ireland/QEUH-9B3C5A/2020
Northern_Ireland/QEUH-9D1BD1/2020
Scotland/CVR4339/2020
Scotland/EDB7772/2020
Scotland/EDB7820/2020
Scotland/QEUH-9AEAEF/2020
Scotland/QEUH-9AEC34/2020
Scotland/QEUH-9AF064/2020
Scotland/QEUH-9BA181/2020
Scotland/QEUH-9BA45B/2020
Scotland/QEUH-9BA60A/2020
Scotland/QEUH-9BA664/2020
Scotland/QEUH-9BA682/2020
Scotland/QEUH-9BA7DA/2020
Scotland/QEUH-9BA8D7/2020
Scotland/QEUH-9BA8E6/2020
Scotland/QEUH-9BAA86/2020
Scotland/QEUH-9BAB38/2020
Scotland/QEUH-9BAD7E/2020
Scotland/QEUH-9BAE5D/2020
Scotland/QEUH-9BAE99/2020
Scotland/QEUH-9BAFF0/2020
Scotland/QEUH-9D1755/2020
Scotland/QEUH-9D196E/2020
Scotland/QEUH-9D1A89/2020
Scotland/QEUH-9D1C1A/2020
Wales/ALDP-9BCED3/2020
Wales/CAMC-9C1B6B/2020
Wales/MILK-9C729D/2020
Wales/PHWC-16B58B/2020
Wales/PHWC-16B59A/2020
Wales/PHWC-16B600/2020
Wales/PHWC-16B62E/2020
Wales/PHWC-16B63D/2020
Wales/PHWC-16B679/2020
Wales/PHWC-16B70D/2020
Wales/PHWC-16B72B/2020
Wales/PHWC-16B73A/2020
Wales/PHWC-16B749/2020
Wales/PHWC-16B758/2020
Wales/PHWC-16B767/2020
Wales/PHWC-16B785/2020
Wales/PHWC-16B7A3/2020
Wales/PHWC-16B855/2020
Wales/PHWC-16B8EC/2020
Wales/PHWC-16B9E9/2020
Wales/PHWC-16BA40/2020
Wales/PHWC-16BA8C/2020
Wales/PHWC-16BAAA/2020
Wales/PHWC-16BAF5/2020
Wales/PHWC-16BB3E/2020
Wales/PHWC-16BB5C/2020
Wales/PHWC-16BBD4/2020
Wales/PHWC-16BC59/2020
Wales/PHWC-16BCB3/2020
Wales/PHWC-16BCC2/2020
Wales/PHWC-16BCFF/2020
Wales/PHWC-16BD38/2020
Wales/PHWC-16BD65/2020
Wales/PHWC-16BD74/2020
Wales/PHWC-16BDB0/2020
Wales/PHWC-16BE53/2020
Wales/PHWC-16BE71/2020
Wales/PHWC-16BEBD/2020
Wales/PHWC-16BF41/2020
Wales/PHWC-16BF8D/2020
Wales/PHWC-16BFAB/2020
Wales/PHWC-16BFE7/2020
Wales/PHWC-16C010/2020
Wales/PHWC-16C02F/2020
Wales/PHWC-16C06B/2020
Wales/PHWC-16C0B6/2020
Wales/PHWC-16C0E3/2020
Wales/PHWC-16C159/2020
Wales/PHWC-16C195/2020
Wales/PHWC-16C1A4/2020
Wales/PHWC-16C1B3/2020
Wales/PHWC-16C20B/2020
Wales/PHWC-16C238/2020
Wales/PHWC-16C2ED/2020
Wales/PHWC-16C317/2020
Wales/PHWC-16C344/2020
Wales/PHWC-16C362/2020
Wales/PHWC-16C380/2020
Wales/PHWC-16C3BD/2020
Wales/PHWC-16C3DB/2020
Wales/PHWC-16C405/2020
Wales/PHWC-16C441/2020
Wales/PHWC-16C4C9/2020
Wales/PHWC-16C4E7/2020
Wales/PHWC-16C53F/2020
Wales/PHWC-16C56C/2020
Wales/PHWC-16C5C6/2020
Wales/PHWC-16C61E/2020
Wales/PHWC-16C64B/2020
Wales/PHWC-16C6F0/2020
Wales/PHWC-16C72A/2020
Wales/PHWC-16C739/2020
Wales/PHWC-16C7A2/2020
Wales/PHWC-16C7C0/2020
Wales/PHWC-16C7DF/2020
Wales/PHWC-16C845/2020
Wales/PHWC-16C890/2020
Wales/PHWC-16C8CD/2020
Wales/PHWC-16C8FA/2020
Wales/PHWC-16C915/2020
Wales/PHWC-16C924/2020
Wales/PHWC-16C9F7/2020
Wales/PHWC-16CA03/2020
Wales/PHWC-16CA30/2020
Wales/PHWC-16CA6D/2020
Wales/PHWC-16CA8B/2020
Wales/PHWC-16CAC7/2020
Wales/PHWC-16CB4C/2020
Wales/PHWC-16CB5B/2020
Wales/PHWC-16CB97/2020
Wales/PHWC-16CBC4/2020
Wales/PHWC-16CBD3/2020
Wales/PHWC-16CC0D/2020
Wales/PHWC-16CC1C/2020
Wales/PHWC-16CD55/2020
Wales/PHWC-16CD64/2020
Wales/PHWC-16CD82/2020
Wales/PHWC-16CD91/2020
Wales/PHWC-16CDBF/2020
Wales/PHWC-16CDCE/2020
Wales/PHWC-16CE07/2020
Wales/PHWC-16CE34/2020
Wales/PHWC-16CE70/2020
Wales/PHWC-16CE8F/2020
Wales/PHWC-16CF04/2020
Wales/PHWC-16CF13/2020
Wales/PHWC-16CFAA/2020
Wales/PHWC-16CFB9/2020
Wales/PHWC-16D04C/2020
Wales/PHWC-16D0E2/2020
Wales/PHWC-16D176/2020
Wales/PHWC-16D1D0/2020
Wales/PHWC-16D246/2020
Wales/PHWC-16D255/2020
Wales/PHWC-16D2DD/2020
Wales/PHWC-16D3AD/2020
Wales/PHWC-16D3E9/2020
Wales/PHWC-16D422/2020
Wales/PHWC-16D48C/2020
Wales/PHWC-16D501/2020
Wales/PHWC-16D55C/2020
Wales/PHWC-16D56B/2020
Wales/QEUH-9D16EF/2020
Russia/Moscow-PMVL-12/2020
USA/NM-DOH-2020312737/2020
USA/NM-DOH-2020313047/2020
USA/NM-DOH-2020313085/2020
USA/NM-DOH-2020313106/2020
USA/NM-DOH-2020313186/2020
USA/NM-DOH-2020313196/2020
USA/NM-DOH-2020313239/2020
USA/NM-DOH-2020313314/2020
USA/NM-DOH-2020313398/2020
USA/NM-DOH-2020313467/2020
USA/NM-DOH-2020313553/2020
USA/NM-DOH-2020313623/2020
USA/NM-DOH-2020313625/2020
USA/NM-DOH-2020313776/2020
USA/NM-DOH-2020314766/2020
USA/NM-DOH-2020314787/2020
USA/NM-DOH-2020314819/2020
USA/NM-DOH-2020314838/2020
USA/NM-DOH-2020314841/2020
USA/NM-DOH-2020314850/2020
USA/NM-DOH-2020314875/2020
USA/NM-DOH-2020314888/2020
USA/NM-DOH-2020314889/2020
USA/NM-DOH-2020315014/2020
USA/NM-DOH-2020315026/2020
USA/NM-DOH-2020315299/2020
USA/NM-DOH-2020315301/2020
USA/NM-DOH-2020315317/2020
USA/NM-DOH-2020315508/2020
USA/NM-DOH-2020315509/2020
USA/NM-DOH-2020315962/2020
Ecuador/2479/2020
Ecuador/2512/2020
USA/LA-EVTL160/2020
USA/LA-EVTL161/2020
USA/LA-EVTL162/2020
USA/LA-EVTL163/2020
USA/LA-EVTL164/2020
USA/LA-EVTL165/2020
USA/LA-EVTL166/2020
USA/LA-EVTL167/2020
USA/LA-EVTL168/2020
USA/LA-EVTL169/2020
USA/LA-EVTL170/2020
USA/LA-EVTL171/2020
USA/LA-EVTL172/2020
USA/LA-EVTL173/2020
USA/LA-EVTL174/2020
USA/LA-EVTL175/2020
USA/LA-EVTL176/2020
USA/LA-EVTL177/2020
USA/LA-EVTL178/2020
USA/LA-EVTL179/2020
USA/LA-EVTL180/2020
USA/LA-EVTL181/2020
USA/LA-EVTL182/2020
USA/LA-EVTL183/2020
USA/LA-EVTL184/2020
USA/LA-EVTL186/2020
USA/LA-EVTL187/2020
USA/LA-EVTL188/2020
USA/LA-EVTL189/2020
USA/LA-EVTL190/2020
USA/LA-EVTL191/2020
USA/LA-EVTL192/2020
USA/LA-EVTL193/2020
USA/LA-EVTL194/2020
USA/LA-EVTL195/2020
USA/LA-EVTL196/2020
USA/LA-EVTL197/2020
USA/LA-EVTL198/2020
USA/LA-EVTL199/2020
USA/LA-EVTL200/2020
USA/LA-EVTL201/2020
USA/LA-EVTL202/2020
USA/LA-EVTL203/2020
USA/LA-EVTL204/2020
USA/LA-EVTL205/2020
USA/LA-EVTL206/2020
USA/LA-EVTL207/2020
USA/LA-EVTL208/2020
USA/LA-EVTL209/2020
USA/LA-EVTL210/2020
USA/LA-EVTL211/2020
USA/LA-EVTL212/2020
USA/LA-EVTL213/2020
USA/LA-EVTL214/2020
USA/LA-EVTL215/2020
USA/LA-EVTL216/2020
USA/LA-EVTL217/2020
USA/LA-EVTL218/2020
USA/LA-EVTL219/2020
USA/LA-EVTL220/2020
USA/LA-EVTL221/2020
USA/LA-EVTL222/2020
USA/LA-EVTL223/2020
USA/LA-EVTL224/2020
USA/LA-EVTL225/2020
USA/LA-EVTL226/2020
USA/LA-EVTL227/2020
USA/LA-EVTL228/2020
USA/LA-EVTL229/2020
USA/LA-EVTL230/2020
USA/LA-EVTL231/2020
USA/LA-EVTL232/2020
USA/LA-EVTL233/2020
USA/LA-EVTL234/2020
USA/LA-EVTL235/2020
USA/LA-EVTL236/2020
USA/LA-EVTL237/2020
USA/LA-EVTL238/2020
USA/LA-EVTL239/2020
USA/LA-EVTL240/2020
USA/LA-EVTL241/2020
USA/LA-EVTL242/2020
USA/LA-EVTL243/2020
USA/LA-EVTL244/2020
USA/LA-EVTL245/2020
USA/LA-EVTL246/2020
USA/LA-EVTL247/2020
USA/LA-EVTL248/2020
USA/LA-EVTL249/2020
USA/LA-EVTL250/2020
USA/LA-EVTL251/2020
USA/LA-EVTL252/2020
USA/LA-EVTL253/2020
USA/LA-EVTL254/2020
USA/LA-EVTL255/2020
USA/LA-EVTL256/2020
USA/LA-EVTL257/2020
USA/LA-EVTL258/2020
USA/LA-EVTL259/2020
USA/LA-EVTL260/2020
USA/LA-EVTL261/2020
USA/LA-EVTL262/2020
USA/LA-EVTL263/2020
USA/LA-EVTL264/2020
USA/LA-EVTL265/2020
USA/LA-EVTL266/2020
USA/LA-EVTL267/2020
USA/LA-EVTL268/2020
USA/LA-EVTL269/2020
USA/LA-EVTL270/2020
USA/LA-EVTL271/2020
USA/LA-EVTL272/2020
USA/LA-EVTL273/2020
USA/LA-EVTL274/2020
USA/LA-EVTL275/2020
USA/LA-EVTL276/2020
USA/LA-EVTL277/2020
USA/LA-EVTL278/2020
USA/LA-EVTL279/2020
USA/LA-EVTL280/2020
USA/LA-EVTL281/2020
USA/LA-EVTL282/2020
USA/LA-EVTL283/2020
USA/LA-EVTL284/2020
USA/LA-EVTL285/2020
USA/LA-EVTL286/2020
USA/LA-EVTL287/2020
USA/LA-EVTL288/2020
USA/LA-EVTL289/2020
USA/LA-EVTL290/2020
USA/LA-EVTL291/2020
USA/LA-EVTL292/2020
USA/LA-EVTL293/2020
USA/LA-EVTL294/2020
USA/LA-EVTL295/2020
USA/LA-EVTL296/2020
USA/TX-DSHS-0529/2020
USA/TX-DSHS-0530/2020
USA/TX-DSHS-0531/2020
USA/TX-DSHS-0532/2020
USA/TX-DSHS-0533/2020
USA/TX-DSHS-0534/2020
USA/TX-DSHS-0535/2020
USA/TX-DSHS-0536/2020
USA/TX-DSHS-0538/2020
USA/TX-DSHS-0539/2020
USA/TX-DSHS-0541/2020
USA/TX-DSHS-0542/2020
USA/TX-DSHS-0543/2020
USA/TX-DSHS-0544/2020
USA/TX-DSHS-0545/2020
USA/TX-DSHS-0546/2020
USA/TX-DSHS-0547/2020
USA/TX-DSHS-0548/2020
USA/TX-DSHS-0549/2020
USA/TX-DSHS-0550/2020
USA/TX-DSHS-0551/2020
USA/TX-DSHS-0553/2020
USA/TX-DSHS-0554/2020
USA/TX-DSHS-0555/2020
USA/TX-DSHS-0556/2020
USA/TX-DSHS-0557/2020
USA/TX-DSHS-0558/2020
USA/TX-DSHS-0559/2020
USA/TX-DSHS-0560/2020
USA/TX-DSHS-0562/2020
USA/TX-DSHS-0563/2020
USA/TX-DSHS-0564/2020
USA/TX-DSHS-0565/2020
USA/TX-DSHS-0566/2020
USA/TX-DSHS-0567/2020
USA/TX-DSHS-0568/2020
USA/TX-DSHS-0569/2020
USA/TX-DSHS-0570/2020
USA/TX-DSHS-0571/2020
USA/TX-DSHS-0572/2020
USA/TX-DSHS-0573/2020
USA/TX-DSHS-0574/2020
USA/TX-DSHS-0575/2020
USA/TX-DSHS-0576/2020
Ecuador/USFQ-253/2020
Singapore/52cul/2020
Singapore/999/2020
Singapore/1000/2020
Singapore/1001/2020
Singapore/141cul/2020
Singapore/1002/2020
Singapore/1003/2020
Singapore/438cul/2020
Singapore/1005/2020
Singapore/1006/2020
Singapore/1007/2020
Singapore/472cul/2020
Singapore/1008/2020
Singapore/1009/2020
Singapore/1010/2020
Singapore/1011/2020
Singapore/1012/2020
Singapore/1013/2020
Singapore/1014/2020
Singapore/1015/2020
Singapore/1016/2020
Singapore/1017/2020
Singapore/1018/2020
Singapore/1020/2020
Singapore/1021/2020
Singapore/1022/2020
Singapore/1023/2020
Singapore/1024/2020
Singapore/1025/2020
Singapore/1026/2020
Singapore/1027/2020
Singapore/1028/2020
Singapore/1029/2020
Singapore/1030/2020
Singapore/1031/2020
Singapore/1032/2020
Singapore/1033/2020
Singapore/1034/2020
Singapore/1036/2020
Singapore/1037/2020
Singapore/1038/2020
Singapore/1039/2020
Singapore/1040/2020
Singapore/1041/2020
Singapore/1042/2020
Singapore/1043/2020
Singapore/1044/2020
Singapore/1045/2020
Singapore/1046/2020
Singapore/1047/2020
Singapore/1048/2020
Singapore/1049/2020
Singapore/1050/2020
Singapore/1051/2020
Singapore/1052/2020
Singapore/1054/2020
Singapore/1055/2020
USA/SC-DHEC-1134/2020
USA/SC-DHEC-1142/2020
USA/SC-DHEC-1143/2020
USA/SC-DHEC-1138/2020
USA/SC-DHEC-1139/2020
USA/SC-DHEC-1107/2020
USA/SC-DHEC-1102/2020
USA/SC-DHEC-1103/2020
USA/SC-DHEC-1132/2020
USA/SC-DHEC-1133/2020
USA/SC-DHEC-1116/2020
USA/SC-DHEC-1117/2020
USA/SC-DHEC-0553/2020
USA/SC-DHEC-1129/2020
USA/SC-DHEC-0554/2020
USA/SC-DHEC-1131/2020
USA/SC-DHEC-0543/2020
USA/SC-DHEC-1118/2020
USA/SC-DHEC-0552/2020
USA/SC-DHEC-1122/2020
USA/SC-DHEC-1109/2020
USA/SC-DHEC-1153/2020
USA/SC-DHEC-1154/2020
USA/SC-DHEC-1113/2020
USA/SC-DHEC-1148/2020
USA/SC-DHEC-1144/2020
USA/SC-DHEC-1108/2020
USA/SC-DHEC-1150/2020
USA/SC-DHEC-1177/2020
USA/SC-DHEC-1115/2020
USA/SC-DHEC-1180/2020
USA/DE-DHSS-F918912/2020
Brazil/SP-483/2020
Brazil/SP-481/2020
USA/DE-DHSS-F918831/2020
USA/DE-DHSS-F917680/2020
USA/DE-DHSS-F918807/2020
Brazil/SP-476/2020
Brazil/SP-445/2020
Brazil/SP-560/2020
Brazil/SP-496/2020
Brazil/SP-559/2020
Brazil/SP-494/2020
Brazil/SP-492/2020
Brazil/SP-564/2020
Brazil/SP-388/2020
Brazil/SP-389/2020
Brazil/SP-425/2020
Brazil/SP-444/2020
Brazil/SP-391/2020
Indonesia/PA-EIJK09/2020
Indonesia/SA-EIJK13/2020
Indonesia/YO-EIJK15/2020
Indonesia/JB-EIJK16/2020
Indonesia/JK-EIJK19/2020
Indonesia/JK-EIJK20/2020
Indonesia/JK-EIJK24/2020
Indonesia/JK-EIJK34/2020
Indonesia/BT-EIJK36/2020
Indonesia/JB-EIJK41/2020
Indonesia/JK-EIJK42/2020
Indonesia/JK-EIJK45/2020
Indonesia/JK-EIJK46/2020
Indonesia/JK-EIJK47/2020
Indonesia/JK-EIJK48/2020
Indonesia/JK-EIJK49/2020
Indonesia/SA-EIJK50/2020
Indonesia/SA-EIJK51/2020
Indonesia/SA-EIJK52/2020
Indonesia/SA-EIJK53/2020
Indonesia/SA-EIJK54/2020
USA/DE-DHSS-F918613/2020
USA/WA-S2806/2020
USA/WA-S2807/2020
USA/WA-S2808/2020
USA/WA-S2810/2020
USA/WA-S2811/2020
USA/WA-S2812/2020
USA/WA-S2813/2020
USA/WA-S2814/2020
USA/WA-S2815/2020
USA/WA-S2816/2020
USA/WA-S2818/2020
USA/WA-S2819/2020
USA/WA-S2820/2020
USA/WA-S2821/2020
USA/WA-S2822/2020
USA/WA-S2823/2020
USA/WA-S2824/2020
USA/WA-S2825/2020
USA/WA-S2826/2020
USA/WA-S2827/2020
USA/WA-S2828/2020
USA/WA-S2829/2020
USA/WA-S2830/2020
USA/WA-S2831/2020
USA/WA-S2832/2020
USA/WA-S2833/2020
USA/WA-S2834/2020
USA/WA-S2835/2020
USA/WA-S2836/2020
USA/WA-S2837/2020
USA/WA-S2838/2020
USA/WA-S2839/2020
USA/WA-S2840/2020
USA/WA-S2842/2020
USA/WA-S2843/2020
USA/WA-S2844/2020
USA/WA-S2845/2020
USA/WA-S2846/2020
USA/WA-S2847/2020
USA/WA-S2848/2020
USA/WA-S2849/2020
Netherlands/DR-EMC-11/2020
Netherlands/DR-EMC-12/2020
Netherlands/DR-EMC-13/2020
Netherlands/ZH-EMC-474/2020
Netherlands/ZH-EMC-475/2020
Netherlands/ZH-EMC-477/2020
Switzerland/BE-UNIBE-149-0641/2020
Switzerland/BE-UNIBE-151-6539/2020
Switzerland/BE-UNIBE-152-7992/2020
Switzerland/BE-UNIBE-153-8040/2020
Switzerland/BE-UNIBE-154-8234/2020
Switzerland/BE-UNIBE-155-8269/2020
Switzerland/BE-UNIBE-156-8498/2020
Switzerland/BE-UNIBE-157-8499/2020
Switzerland/BE-UNIBE-159-9400/2020
Switzerland/BE-UNIBE-160-0067/2020
Switzerland/BE-UNIBE-161-0117/2020
Switzerland/BE-UNIBE-162-0355/2020
Switzerland/BE-UNIBE-163-0431/2020
Switzerland/BE-UNIBE-164-0436/2020
Switzerland/BE-UNIBE-165-0657/2020
Switzerland/BE-UNIBE-167-0863/2020
Switzerland/BE-UNIBE-168-1178/2020
Switzerland/BE-UNIBE-169-1508/2020
Switzerland/BE-UNIBE-170-1618/2020
Switzerland/BE-UNIBE-171-1643/2020
Switzerland/BE-UNIBE-172-1644/2020
Switzerland/BE-UNIBE-173-2392/2020
Switzerland/BE-UNIBE-174-2395/2020
Switzerland/BE-UNIBE-175-2461/2020
Switzerland/BE-UNIBE-176-2465/2020
Switzerland/BE-UNIBE-178-2905/2020
Switzerland/BE-UNIBE-179-2921/2020
Switzerland/BE-UNIBE-180-2946/2020
Switzerland/BE-UNIBE-181-3245/2020
Switzerland/BE-UNIBE-183-3586/2020
Switzerland/BE-UNIBE-184-3592/2020
Switzerland/BE-UNIBE-185-3816/2020
Switzerland/BE-UNIBE-186-3956/2020
Switzerland/BE-UNIBE-187-3981/2020
Switzerland/BE-UNIBE-189-4085/2020
Switzerland/BE-UNIBE-190-4089/2020
Switzerland/BE-UNIBE-191-4171/2020
Switzerland/BE-UNIBE-192-4208/2020
Switzerland/BE-UNIBE-193-4523/2020
Switzerland/BE-UNIBE-194-4693/2020
Switzerland/BE-UNIBE-195-4728/2020
Switzerland/BE-UNIBE-197-5085/2020
Switzerland/BE-UNIBE-199-5783/2020
Switzerland/BE-UNIBE-200-5795/2020
Switzerland/BE-UNIBE-201-6020/2020
Switzerland/BE-UNIBE-202-6410/2020
Switzerland/BE-UNIBE-203-6441/2020
Switzerland/BE-UNIBE-204-6477/2020
Switzerland/BE-UNIBE-205-7690/2020
Switzerland/BE-UNIBE-206-7951/2020
Switzerland/BE-UNIBE-207-8159/2020
Switzerland/BE-UNIBE-208-8169/2020
Switzerland/BE-UNIBE-209-8650/2020
Switzerland/BE-UNIBE-210-8666/2020
Switzerland/BE-UNIBE-211-9026/2020
Switzerland/BE-UNIBE-212-9055/2020
Switzerland/BE-UNIBE-214-0044/2020
Switzerland/BE-UNIBE-215-0080/2020
Switzerland/BE-UNIBE-217-0518/2020
Switzerland/BE-UNIBE-218-0537/2020
Switzerland/BE-UNIBE-220-1253/2020
Switzerland/BE-UNIBE-222-1255/2020
Switzerland/BE-UNIBE-223-2673/2020
Switzerland/BE-UNIBE-225-2890/2020
Switzerland/BE-UNIBE-226-3606/2020
Switzerland/BE-UNIBE-227-3922/2020
Switzerland/BE-UNIBE-228-9106/2020
Switzerland/AG-ETHZ-100193/2020
Switzerland/AG-ETHZ-100217/2020
Switzerland/AG-ETHZ-100224/2020
Switzerland/AG-ETHZ-100306/2020
Switzerland/AG-ETHZ-100351/2020
Switzerland/BL-ETHZ-100235/2020
Switzerland/BL-ETHZ-100244/2020
Switzerland/BL-ETHZ-100305/2020
Switzerland/BL-ETHZ-100308/2020
Switzerland/BL-ETHZ-100311/2020
Switzerland/BL-ETHZ-100343/2020
Switzerland/BL-ETHZ-100344/2020
Switzerland/BL-ETHZ-100345/2020
Switzerland/BL-ETHZ-100346/2020
Switzerland/BL-ETHZ-100347/2020
Switzerland/BL-ETHZ-100350/2020
Switzerland/BL-ETHZ-100356/2020
Switzerland/BL-ETHZ-100363/2020
Switzerland/BL-ETHZ-100364/2020
Switzerland/BS-ETHZ-100158/2020
Switzerland/BS-ETHZ-100199/2020
Switzerland/BS-ETHZ-100212/2020
Switzerland/BS-ETHZ-100241/2020
Switzerland/BS-ETHZ-100383/2020
Switzerland/BE-ETHZ-100160/2020
Switzerland/BE-ETHZ-100161/2020
Switzerland/BE-ETHZ-100197/2020
Switzerland/BE-ETHZ-100213/2020
Switzerland/BE-ETHZ-100216/2020
Switzerland/BE-ETHZ-100218/2020
Switzerland/BE-ETHZ-100219/2020
Switzerland/BE-ETHZ-100237/2020
Switzerland/BE-ETHZ-100310/2020
Switzerland/BE-ETHZ-100340/2020
Switzerland/BE-ETHZ-100341/2020
Switzerland/BE-ETHZ-100349/2020
Switzerland/BE-ETHZ-100369/2020
Switzerland/BE-ETHZ-100372/2020
Switzerland/BE-ETHZ-100376/2020
Switzerland/BE-ETHZ-100377/2020
Switzerland/BE-ETHZ-100378/2020
Switzerland/BE-ETHZ-100382/2020
Switzerland/GE-ETHZ-100166/2020
Switzerland/GE-ETHZ-100183/2020
Switzerland/GE-ETHZ-100188/2020
Switzerland/GE-ETHZ-100189/2020
Switzerland/GE-ETHZ-100309/2020
Switzerland/GE-ETHZ-100318/2020
Switzerland/GE-ETHZ-100336/2020
Switzerland/GE-ETHZ-100358/2020
Switzerland/GE-ETHZ-100365/2020
Switzerland/GE-ETHZ-100367/2020
Switzerland/GE-ETHZ-100368/2020
Switzerland/GE-ETHZ-100374/2020
Switzerland/GR-ETHZ-100156/2020
Switzerland/GR-ETHZ-100157/2020
Switzerland/GR-ETHZ-100159/2020
Switzerland/GR-ETHZ-100315/2020
Switzerland/LU-ETHZ-100222/2020
Switzerland/LU-ETHZ-100312/2020
Switzerland/SZ-ETHZ-100211/2020
Switzerland/SZ-ETHZ-100303/2020
Switzerland/SZ-ETHZ-100348/2020
Switzerland/SO-ETHZ-100322/2020
Switzerland/SG-ETHZ-100215/2020
Switzerland/TI-ETHZ-100170/2020
Switzerland/TI-ETHZ-100179/2020
Switzerland/TI-ETHZ-100185/2020
Switzerland/TI-ETHZ-100221/2020
Switzerland/TI-ETHZ-100228/2020
Switzerland/TI-ETHZ-100337/2020
Switzerland/UR-ETHZ-100227/2020
Switzerland/UR-ETHZ-100233/2020
Switzerland/UR-ETHZ-100321/2020
Switzerland/VS-ETHZ-100173/2020
Switzerland/VS-ETHZ-100187/2020
Switzerland/VS-ETHZ-100225/2020
Switzerland/VS-ETHZ-100326/2020
Switzerland/VS-ETHZ-100353/2020
Switzerland/VD-ETHZ-100165/2020
Switzerland/VD-ETHZ-100168/2020
Switzerland/VD-ETHZ-100169/2020
Switzerland/VD-ETHZ-100171/2020
Switzerland/VD-ETHZ-100174/2020
Switzerland/VD-ETHZ-100176/2020
Switzerland/VD-ETHZ-100177/2020
Switzerland/VD-ETHZ-100178/2020
Switzerland/VD-ETHZ-100180/2020
Switzerland/VD-ETHZ-100181/2020
Switzerland/VD-ETHZ-100184/2020
Switzerland/VD-ETHZ-100192/2020
Switzerland/VD-ETHZ-100196/2020
Switzerland/VD-ETHZ-100198/2020
Switzerland/VD-ETHZ-100200/2020
Switzerland/VD-ETHZ-100220/2020
Switzerland/VD-ETHZ-100229/2020
Switzerland/VD-ETHZ-100230/2020
Switzerland/VD-ETHZ-100231/2020
Switzerland/VD-ETHZ-100232/2020
Switzerland/VD-ETHZ-100240/2020
Switzerland/VD-ETHZ-100307/2020
Switzerland/VD-ETHZ-100314/2020
Switzerland/VD-ETHZ-100324/2020
Switzerland/VD-ETHZ-100327/2020
Switzerland/VD-ETHZ-100328/2020
Switzerland/VD-ETHZ-100329/2020
Switzerland/VD-ETHZ-100330/2020
Switzerland/VD-ETHZ-100331/2020
Switzerland/VD-ETHZ-100332/2020
Switzerland/VD-ETHZ-100371/2020
Denmark/DCGC-53675/2021
Denmark/DCGC-57929/2021
Denmark/DCGC-57763/2021
USA/AK-PHL8306/2021
Denmark/DCGC-55971/2021
Germany/BW-ChVir-LB-210423-5714/2021
Germany/BW-ChVir-LB-210423-5712/2021
Germany/BW-ChVir-LB-210423-5717/2021
Germany/BW-ChVir-LB-210423-5732/2021
Germany/BW-ChVir-LB-210423-5727/2021
Turkey/HSGM-11334/2021
Turkey/HSGM-11312/2021
Brazil/SP-BT19815/2021
Mexico/QUE-InDRE_FB12829_S1644/2021
Mexico/NLE-InDRE_FB13087_S1678/2021
Mexico/QUE-InDRE_FB13136_S1685/2021
Mexico/TAM-InDRE_FB13196_S1694/2021
Mexico/TAM-InDRE_FB13197_S1695/2021
Mexico/TAM-InDRE_FB13199_S1696/2021
Mexico/TAM-InDRE_FB13204_S1698/2021
Mexico/VER-InDRE_FB13234_S1701/2021
Denmark/DCGC-69218/2021
Denmark/DCGC-69574/2021
Denmark/DCGC-73623/2021
USA/NY-NYULH377/2021
USA/NY-NYULH369/2021
USA/NY-NYULH420/2021
Portugal/PT3258/2021
Italy/ABR-IZSGC-102450/2021
Italy/ABR-IZSGC-102430/2021
Italy/ABR-IZSGC-102458/2021
Italy/ABR-IZSGC-102435/2021
France/BRE-IPP03808/2021
France/IDF-IPP03782/2021
Switzerland/ZH-ETHZ-500710/2021
Belgium/rega-3534/2021
Belgium/rega-3537/2021
Belgium/rega-3540/2021
Australia/QLD1616/2021
USA/MD-MDH-1105/2021
USA/MD-MDH-1107/2021
USA/RI-Broad_RIDOH-00321/2021
USA/RI-Broad_RIDOH-00275/2021
USA/NY-NYCPHL-003524/2021
Belgium/ULG-12553/2021
Belgium/ULG-12577/2021
Belgium/ULG-12537/2021
Belgium/ULG-12543/2021
England/MILK-151C388/2021
England/MILK-1516FD5/2021
England/MILK-1516F5D/2021
England/ALDP-1518EB8/2021
USA/NY-PRL-2021_0519_00A18/2021
USA/NY-PRL-2021_0514_00F21/2021
USA/NY-PRL-2021_0519_00D24/2021
USA/NY-PRL-2021_0517_00D10/2021
England/MILK-1592C07/2021
England/ALDP-1573BB4/2021
England/NORT-1BB7170/2021
England/NORT-1BBC4FA/2021
England/NORT-1BBD5BA/2021
England/SHEF-10E2A5E/2021
Ireland/D-NVRL-22IRL78245/2021
Ireland/DL-NVRL-90IRL39020/2021
Ireland/D-NVRL-90IRL38463/2021
Colombia/DC-A003/2021
Colombia/ANT-A026/2021
Colombia/DC-A050/2021
Colombia/DC-A052/2021
Colombia/COR-U14/2021
Colombia/COR-U21/2021
Colombia/COR-U27/2020
Mexico/CMX-INER-INMEGEN-00190/2021
Mexico/CMX-INER-INMEGEN-00206/2021
Mexico/CMX-INER-INMEGEN-00207/2021
Mexico/MIC-InDRE_FB14997_S2318/2021
Mexico/MIC-InDRE_FB15004_S2320/2021
Brazil/SP-IB_101433/2021
Brazil/SP-IB_101435/2021
Brazil/SP-IB_101539/2021
Brazil/SP-IB_101545/2021
Brazil/SP-IB_101561/2021
Brazil/SP-IB_101629/2021
Brazil/SP-IB_101640/2021
Brazil/SP-IB_101643/2021
Brazil/SP-IB_101644/2021
Brazil/SP-IB_101678/2021
Brazil/SP-IB_101702/2021
Brazil/SP-IB_101707/2021
Brazil/SP-IB_101709/2021
Brazil/SP-IB_101720/2021
Brazil/SP-IB_101742/2021
Brazil/SP-IB_101778/2021
Brazil/SP-IB_101800/2021
Brazil/SP-IB_101953/2021
Brazil/SP-IB_102376/2021
Brazil/SP-IB_102393/2021
Brazil/SP-IB_102394/2021
Brazil/SP-IB_102395/2021
Brazil/SP-IB_102396/2021
Brazil/SP-IB_102399/2021
Brazil/SP-IB_102496/2021
Brazil/SP-IB_102500/2021
Brazil/SP-IB_102504/2021
Brazil/SP-IB_102507/2021
Brazil/SP-IB_102510/2021
Brazil/SP-IB_102558/2021
Brazil/SP-IB_102560/2021
Brazil/SP-IB_102564/2021
USA/NY-Wadsworth-21052661-01/2021
USA/NY-Wadsworth-21053331-01/2021
England/MILK-1027C48/2021
England/CAMC-101D52C/2021
England/CAMC-101D4F2/2021
England/MILK-1027FF4/2021
England/CAMC-102449E/2021
England/CAMC-101C9A9/2021
England/MILK-102DA39/2021
England/MILK-102E0DC/2021
England/MILK-102804B/2021
England/MILK-102E607/2021
England/MILK-1027F03/2021
England/MILK-102DCCA/2021
England/MILK-102805A/2021
England/MILK-102DE88/2021
England/CAMC-101E154/2021
England/MILK-102812A/2021
England/MILK-102DA48/2021
England/CAMC-101D1BF/2021
England/MILK-102E300/2021
England/MILK-102E591/2021
England/MILK-102DDE5/2021
England/MILK-102DEF1/2021
England/CAMC-101CFC5/2021
England/MILK-1027F30/2021
England/MILK-102803C/2021
England/MILK-102DB45/2021
England/CAMC-101D44D/2021
England/CAMC-101D0FE/2021
England/CAMC-101D577/2021
England/MILK-102E528/2021
England/MILK-102E5BF/2021
England/MILK-102DDF4/2021
England/MILK-102E546/2021
England/MILK-102DD21/2021
England/MILK-102DF67/2021
England/MILK-1028148/2021
England/CAMC-101D234/2021
England/MILK-102DC60/2021
England/MILK-102DA75/2021
England/CAMC-101D067/2021
USA/OH-ODH-SC1026045/2020
Slovakia/UKBA-718/2021
Slovakia/UKBA-719/2021
Slovakia/UKBA-720/2021
Slovakia/UKBA-713/2021
Slovakia/UKBA-714/2021
Slovakia/UKBA-703/2021
Slovakia/UKBA-704/2021
Slovakia/UKBA-705/2021
Slovakia/UKBA-706/2021
Slovakia/UKBA-707/2021
Slovakia/UKBA-708/2021
Brazil/SP-BT6815/2020
Brazil/SP-BT6731/2020
Brazil/SP-BT6810/2020
Brazil/SP-BT6798/2020
Brazil/SP-BT6726/2020
Brazil/SP-BT6739/2020
Brazil/SP-BT6808/2020
Brazil/SP-BT6816/2020
Brazil/SP-BT6674/2020
Italy/VEN-IZSVe-21RS21-1_BL/2020
Italy/VEN-IZSVe-21RS22-3_TV/2020
Italy/VEN-IZSVe-21RS22-6_TV/2020
Italy/VEN-IZSVe-21RS22-7_TV/2020
Italy/VEN-IZSVe-21RS22-9_TV/2020
Italy/VEN-IZSVe-21RS22-10_TV/2020
Italy/VEN-IZSVe-21RS22-11_TV/2021
Italy/VEN-IZSVe-21RS23_PD/2021
England/MILK-F89316/2021
England/MILK-F884C9/2021
England/MILK-F87B3E/2021
England/MILK-F88D28/2021
England/MILK-F88D0A/2021
England/MILK-F886E1/2021
England/MILK-F8945F/2021
England/MILK-F87C86/2021
England/MILK-F87B7A/2021
England/MILK-F87C0E/2021
England/MILK-F887C0/2021
England/MILK-F88B00/2021
England/MILK-F865E6/2021
England/MILK-F893AD/2021
England/MILK-F88854/2021
England/MILK-F88E34/2021
England/MILK-F89228/2021
England/MILK-F88283/2021
England/MILK-F865AA/2021
England/MILK-F87BA7/2021
England/MILK-F879E9/2021
England/MILK-F88B1F/2021
England/MILK-F882B0/2021
England/MILK-F887A2/2021
England/MILK-F87CC2/2021
England/MILK-F8898E/2021
England/MILK-F88520/2021
England/MILK-F886B4/2021
England/MILK-F87A7D/2021
England/MILK-F87943/2021
England/MILK-F88D19/2021
England/MILK-F88B3D/2021
England/MILK-F8848D/2021
England/MILK-F89352/2021
England/MILK-F88D46/2021
England/MILK-F88915/2021
England/MILK-F882A1/2021
England/MILK-F879DA/2021
England/MILK-F88326/2021
England/MILK-F8897F/2021
England/MILK-F88E43/2021
England/MILK-F87AD7/2021
England/MILK-F88B5B/2021
England/MILK-F86601/2021
England/MILK-F885B7/2021
England/MILK-F88177/2021
England/MILK-F88793/2021
England/MILK-F89404/2021
England/MILK-F88E16/2021
England/MILK-F8858A/2021
England/MILK-F881A4/2021
England/MILK-F88D55/2021
England/MILK-F88D91/2021
England/MILK-F882CF/2021
England/MILK-F88EF8/2021
England/MILK-F88D37/2021
England/MILK-F88DCE/2021
England/MILK-F8857B/2021
England/MILK-F8811D/2021
England/MILK-F88ECB/2021
England/MILK-F8863C/2021
England/MILK-F882FC/2021
England/MILK-F8949B/2021
England/MILK-F88AB8/2021
England/MILK-F89370/2021
England/MILK-F88C3A/2021
England/MILK-F88890/2021
England/MILK-F881C2/2021
England/MILK-F891EF/2021
England/ALDP-10098A2/2021
England/ALDP-1004AED/2021
England/ALDP-1009022/2021
England/ALDP-100690C/2021
England/ALDP-1008BE6/2021
England/ALDP-100469E/2021
England/ALDP-1006C03/2021
England/QEUH-1002B0A/2021
England/ALDP-100917A/2021
England/ALDP-100980C/2021
England/ALDP-1008BAA/2021
England/ALDP-1009259/2021
England/QEUH-100326E/2021
England/ALDP-10071A9/2021
England/ALDP-10067C6/2021
England/ALDP-1009013/2021
England/ALDP-1008BD7/2021
England/ALDP-1009040/2021
England/ALDP-10055CD/2021
England/ALDP-10055DC/2021
England/ALDP-10054DF/2021
England/ALDP-1009857/2021
England/ALDP-10054A2/2021
England/ALDP-1006BF7/2021
England/ALDP-1009277/2021
England/ALDP-1009295/2021
England/ALDP-1006A09/2021
England/ALDP-10068C3/2021
England/ALDP-1006D2E/2021
England/ALDP-1006CC7/2021
England/ALDP-100483E/2021
England/ALDP-1006A36/2021
England/ALDP-1004AA1/2021
England/ALDP-10069B1/2021
England/ALDP-100880D/2021
England/ALDP-1009031/2021
England/ALDP-100982A/2021
England/ALDP-100A7B3/2021
England/MILK-F8814A/2021
England/MILK-F883EA/2021
England/ALDP-1008894/2021
England/MILK-F88D64/2021
England/ALDP-1006896/2021
England/ALDP-1009268/2021
England/ALDP-1009338/2021
England/ALDP-1006CB8/2021
England/ALDP-1006A63/2021
England/ALDP-1006948/2021
England/ALDP-100965D/2021
England/MILK-F88DA0/2021
England/ALDP-1008B22/2021
England/MILK-F89149/2021
England/ALDP-10055EB/2021
England/ALDP-100915C/2021
England/MILK-F88BF1/2021
England/ALDP-100A7D1/2021
England/ALDP-1009848/2021
England/ALDP-100716D/2021
England/ALDP-1009189/2021
England/ALDP-1006BD9/2021
England/ALDP-10097F0/2021
England/QEUH-10031AD/2021
England/ALDP-1006ACD/2021
England/ALDP-1006B60/2021
England/ALDP-10069A2/2021
England/MILK-F886D2/2021
England/MILK-F893E9/2021
England/MILK-F88D73/2021
England/MILK-F88748/2021
England/MILK-F88292/2021
England/MILK-F882DE/2021
England/MILK-F866B6/2021
England/MILK-F8658C/2021
England/MILK-F88B2E/2021
England/MILK-F88317/2021
England/MILK-F87B5C/2021
England/MILK-F881D1/2021
England/MILK-F884D8/2021
England/MILK-F87B89/2021
England/MILK-F88AC7/2021
England/MILK-F8899D/2021
England/MILK-F882ED/2021
England/MILK-F88A8B/2021
England/MILK-F891D0/2021
England/MILK-F889BB/2021
England/MILK-F87BD4/2021
England/MILK-F893CB/2021
England/MILK-F881B3/2021
England/MILK-F88DEC/2021
England/MILK-F880E3/2021
England/MILK-F87A6E/2021
England/MILK-F88CFE/2021
England/MILK-F87A8C/2021
England/MILK-F87BB6/2021
England/MILK-F88C0D/2021
England/MILK-F88DBF/2021
England/MILK-F880D4/2021
England/MILK-F86540/2021
England/MILK-F888FA/2021
England/MILK-F880C5/2021
England/MILK-F87A9B/2021
England/MILK-F8812C/2021
England/MILK-F87AC8/2021
England/MILK-F87B01/2021
England/MILK-F8664D/2021
England/MILK-F886F0/2021
England/MILK-F89282/2021
England/MILK-F87970/2021
England/MILK-F88599/2021
England/MILK-F8872A/2021
England/MILK-F87934/2021
England/MILK-F8847E/2021
England/MILK-F88EE9/2021
England/MILK-F89255/2021
England/MILK-F88E52/2021
England/MILK-F8870C/2021
England/MILK-F885E4/2021
England/MILK-F88E25/2021
England/MILK-F8860F/2021
England/MILK-F87AE6/2021
England/MILK-F88924/2021
England/MILK-F89273/2021
England/MILK-F88CD0/2021
England/MILK-F8839F/2021
England/MILK-F892DD/2021
England/MILK-F887FD/2021
England/MILK-F86689/2021
England/MILK-F87B2F/2021
England/MILK-F892A0/2021
England/MILK-F88380/2021
England/MILK-F888BE/2021
England/MILK-F87B4D/2021
England/MILK-F88371/2021
England/MILK-F893DA/2021
England/MILK-F88E8F/2021
England/MILK-F88AA9/2021
England/MILK-F88836/2021
England/MILK-F88696/2021
England/MILK-F89264/2021
England/MILK-F8947D/2021
England/MILK-F89325/2021
England/MILK-F887B1/2021
England/MILK-F88951/2021
England/MILK-F88C49/2021
England/MILK-F885C6/2021
England/MILK-F87C95/2021
England/MILK-F883BD/2021
England/MILK-F88EDA/2021
England/MILK-F89307/2021
England/MILK-F87C77/2021
England/MILK-F88159/2021
England/MILK-F8939E/2021
England/MILK-F86610/2021
Italy/ABR-IZSGC-TE30939/2021
Italy/ABR-IZSGC-TE30964/2021
Italy/ABR-IZSGC-TE30968/2021
USA/OH-ODH-SC1026658_/2021
USA/OH-ODH-SC1026614/2021
USA/OH-ODH-SC1026727/2021
England/ALDP-1004ADE/2021
England/ALDP-1005123/2021
England/ALDP-10091E3/2021
England/ALDP-1008867/2021
England/ALDP-1006A27/2021
England/ALDP-1006EA3/2021
England/ALDP-1008B6E/2021
England/ALDP-100B318/2021
England/ALDP-1008409/2021
England/ALDP-10090F5/2021
England/ALDP-1008885/2021
England/ALDP-10092A4/2021
England/ALDP-10073A3/2021
England/ALDP-100AF9D/2021
England/ALDP-10040FA/2021
England/ALDP-10055BE/2021
England/ALDP-100A7C2/2021
England/ALDP-1006B8E/2021
England/ALDP-100AAE7/2021
England/ALDP-1007103/2021
England/ALDP-1006939/2021
England/ALDP-1009286/2021
England/QEUH-1002BA0/2021
England/ALDP-1004D8A/2021
England/ALDP-1005651/2021
England/ALDP-100490E/2021
England/ALDP-1008BF5/2021
England/ALDP-10070AC/2021
England/ALDP-1003E3D/2021
England/ALDP-1004722/2021
England/ALDP-1006AFA/2021
England/QEUH-10031F8/2021
England/QEUH-1002A76/2021
England/ALDP-100707F/2021
England/ALDP-1007130/2021
England/ALDP-1004634/2021
England/ALDP-1004573/2021
England/ALDP-100724C/2021
England/ALDP-100B14B/2021
England/ALDP-1004BF9/2021
England/ALDP-1005624/2021
England/ALDP-1007552/2021
England/ALDP-100906E/2021
England/ALDP-10074FB/2021
England/ALDP-100A81A/2021
England/ALDP-1007455/2021
England/ALDP-1006D4C/2021
England/ALDP-10047AA/2021
England/ALDP-10051D8/2021
England/ALDP-100883A/2021
England/ALDP-1007367/2021
England/ALDP-100A786/2021
England/ALDP-100684B/2021
England/ALDP-100AB99/2021
England/ALDP-1000155/2021
England/ALDP-10040EB/2021
England/ALDP-1000252/2021
England/ALDP-1008858/2021
England/ALDP-FC0FB5/2021
England/ALDP-1008472/2021
England/ALDP-10067A8/2021
England/ALDP-100B04E/2021
England/ALDP-1006799/2021
England/ALDP-100963F/2021
England/ALDP-1004740/2021
England/ALDP-100717C/2021
England/ALDP-1004B17/2021
England/ALDP-1004BEA/2021
England/QEUH-1002AA3/2021
England/ALDP-FFFB22/2021
England/ALDP-100516F/2021
England/ALDP-FFFB04/2021
England/ALDP-100482F/2021
England/ALDP-1003D4F/2021
England/ALDP-1004BCC/2021
England/ALDP-1006FCE/2021
England/ALDP-1003E00/2021
England/ALDP-100AFBB/2021
England/ALDP-1004B80/2021
England/ALDP-100AFF7/2021
England/ALDP-1005A28/2021
England/ALDP-10047C8/2021
England/ALDP-1006F0A/2021
England/ALDP-1007464/2021
England/ALDP-100B011/2021
England/ALDP-10075BC/2021
England/ALDP-1009972/2021
England/ALDP-1006F82/2021
England/ALDP-1009BD6/2021
England/ALDP-10040CD/2021
England/ALDP-10050BD/2021
England/ALDP-10074CE/2021
England/ALDP-10059D0/2021
England/ALDP-1007385/2021
England/ALDP-1007288/2021
England/ALDP-100AF8E/2021
England/ALDP-FC1118/2021
England/ALDP-FC1127/2021
England/ALDP-FEC86D/2021
England/ALDP-FC14B5/2021
England/ALDP-FC1163/2021
England/ALDP-FEC821/2021
England/ALDP-FFFBF5/2021
England/ALDP-FC12E8/2021
England/ALDP-1000313/2021
England/ALDP-FFFCC5/2021
England/ALDP-10003F5/2021
England/ALDP-1003D30/2021
England/ALDP-FFFACB/2021
USA/AL-Coffee-JEAK/2020
USA/AL-Calhoun-JDZE/2020
USA/AL-Limestone-JDZT/2020
USA/AL-Jefferson-JDZY/2020
USA/AL-Tallapoosa-JEAL/2020
USA/AL-Limestone-JEBR/2020
USA/AL-Chilton-JDZC/2020
USA/AL-DeKalb-JEBP/2020
USA/AL-Madison-JDXS/2020
USA/AL-Madison-JDXT/2020
USA/AL-Shelby-JDYB/2020
USA/AL-Limestone-JDYF/2020
USA/AL-Shelby-JDYG/2020
USA/AL-Madison-JDYI/2020
USA/AL-Madison-JDYK/2020
USA/AL-Escambia-JDYM/2020
USA/AL-Jefferson-JDYS/2020
USA/AL-Blount-JDZB/2020
USA/AL-Randolph-JDZM/2020
USA/AL-Randolph-JDZN/2020
USA/AL-Morgan-JDZP/2020
USA/AL-Madison-JDZQ/2020
USA/AL-Montgomery-JEAB/2020
USA/AL-Hale-JEAC/2020
USA/AL-Limestone-JEAM/2020
USA/AL-Shelby-JEAP/2020
USA/AL-Randolph-JEAQ/2020
USA/AL-Randolph-JEAU/2020
USA/AL-Etowah-JEBC/2020
USA/AL-Morgan-JEBD/2020
USA/AL-Cullman-JEBE/2020
USA/AL-Madison-JEBF/2020
USA/AL-Talladega-JEBL/2020
USA/AL-Shelby-JDYE/2020
USA/AL-Jefferson-JDYQ/2020
USA/AL-Montgomery-JDYU/2020
USA/AL-Cherokee-JDZD/2020
USA/AL-Randolph-JDZH/2020
USA/AL-Shelby-JDZX/2020
USA/AL-Madison-JDZZ/2020
USA/AL-Morgan-JEAI/2020
USA/AL-Cherokee-JEAR/2020
USA/AL-St.Clair-JEBI/2020
USA/AL-Coffee-JDXX/2020
USA/AL-Madison-JDXY/2020
USA/AL-Madison-JDYD/2020
USA/AL-Calhoun-JDYH/2020
USA/AL-Winston-JDYJ/2020
USA/AL-Morgan-JDYL/2020
USA/AL-Madison-JDYX/2020
USA/AL-Etowah-JDZF/2020
USA/AL-Morgan-JDZK/2020
USA/AL-Lawrence-JDZR/2020
USA/AL-Montgomery-JDZW/2020
USA/AL-Shelby-JEAE/2020
USA/AL-Montgomery-JEAF/2020
USA/AL-Madison-JEAG/2020
USA/AL-Calhoun-JEAJ/2020
USA/AL-Madison-JEAW/2020
USA/AL-Morgan-JEBA/2020
USA/AL-Morgan-JEBB/2020
USA/AL-Tuscaloosa-JEBG/2020
USA/AL-Morgan-JEBH/2020
USA/AL-Morgan-JEBM/2020
USA/AL-Morgan-JEBN/2020
USA/AL-Lauderdale-JDXU/2020
USA/AL-Limestone-JDXW/2020
USA/AL-Morgan-JDYA/2020
USA/AL-Shelby-JDYC/2020
USA/AL-Etowah-JDYN/2020
USA/AL-Shelby-JDYP/2020
USA/AL-Cherokee-JDYY/2020
USA/AL-Cherokee-JDZG/2020
USA/AL-Morgan-JDZJ/2020
USA/AL-Jefferson-JDZU/2020
USA/AL-Elmore-JEAA/2020
USA/AL-Cullman-JEAH/2020
USA/AL-Blount-JEAN/2020
USA/AL-Cherokee-JEAS/2020
USA/AL-Jefferson-JEAX/2020
USA/AL-Madison-JEBJ/2020
USA/AL-Montgomery-JEBK/2020
USA/AL-Cullman-JEBQ/2020
USA/AL-Covington-JEAT/2020
USA/AL-Montgomery-JDZA/2020
England/NOTT-246B56/2020
England/NOTT-248592/2020
England/NOTT-122252/2021
England/NOTT-247F77/2020
England/NOTT-249B08/2021
England/NOTT-24895A/2021
England/NOTT-122031/2020
Russia/MOW_PMVL-29/2020
England/ALDP-FEC900/2021
England/ALDP-FC11FA/2021
England/ALDP-FC134F/2021
England/ALDP-FEC3C6/2021
England/ALDP-FEC618/2021
England/ALDP-FC13C7/2021
England/ALDP-FFFF62/2021
England/ALDP-FEC4C3/2021
England/ALDP-FFFC89/2021
England/ALDP-100042F/2021
England/ALDP-FC10A2/2021
England/ALDP-FEC627/2021
England/ALDP-FC1497/2021
England/ALDP-FFFD77/2021
England/ALDP-1000173/2021
England/ALDP-FC10FD/2021
England/ALDP-FEC6DC/2021
England/ALDP-FC139A/2021
USA/KS-KHEL-0001/2020
England/ALDP-1000340/2021
England/ALDP-FFFFF9/2021
England/ALDP-FFFF17/2021
England/ALDP-FFFEED/2021
USA/KS-KHEL-0003/2020
England/ALDP-FEC830/2021
England/ALDP-FEC52A/2021
England/ALDP-FEC399/2021
USA/KS-KHEL-0002/2020
England/ALDP-FFFE92/2021
England/ALDP-FFFAF8/2021
England/MILK-10282FA/2021
England/CAMC-101E039/2021
USA/KS-KHEL-0004/2020
England/CAMC-101CC0A/2021
England/CAMC-101CAF1/2021
England/CAMC-101DC45/2021
USA/KS-KHEL-0005/2020
England/MILK-1028773/2021
England/MILK-1028351/2021
USA/KS-KHEL-0006/2020
England/MILK-1027AF3/2021
USA/KS-KHEL-0007/2020
England/CAMC-101C9B8/2021
England/CAMC-101DE9A/2021
England/CAMC-101CAB5/2021
USA/KS-KHEL-0008/2020
England/CAMC-101DB48/2021
USA/KS-KHEL-0009/2020
England/CAMC-101C9D6/2021
England/CAMC-101DF3D/2021
USA/KS-KHEL-0010/2020
England/MILK-10281EE/2021
England/ALDP-FFFC10/2021
England/CAMC-101DB0C/2021
England/MILK-10287CE/2021
England/CAMC-101CE7D/2021
England/CAMC-1024416/2021
England/CAMC-10244F8/2021
England/MILK-10286B2/2021
England/CAMC-101CA2E/2021
England/CAMC-101CF6B/2021
England/MILK-1028430/2021
England/CAMC-101C97C/2021
England/MILK-1028719/2021
England/CAMC-101C657/2021
England/CAMC-101E109/2021
England/CAMC-101DD8E/2021
England/MILK-102845E/2021
England/ALDP-1000489/2021
England/ALDP-FC11BE/2021
England/MILK-1028403/2021
England/ALDP-FEC609/2021
England/ALDP-FEC38A/2021
England/MILK-10282CD/2021
England/CAMC-101CF3E/2021
England/MILK-10283AC/2021
England/MILK-10286A3/2021
England/ALDP-FC127F/2021
England/ALDP-FFFDC2/2021
England/ALDP-FEC593/2021
England/MILK-102837F/2021
England/ALDP-FEC43C/2021
England/ALDP-FFFB8C/2021
England/CAMC-101C98B/2021
England/ALDP-FFFCB6/2021
England/CAMC-101E163/2021
England/ALDP-1000629/2021
England/ALDP-FEC706/2021
England/ALDP-FFFF9F/2021
England/ALDP-FFFF53/2021
England/ALDP-FEC79D/2021
England/CAMC-101DC72/2021
England/MILK-1027A99/2021
England/ALDP-FEC85E/2021
England/CAMC-101C5E1/2021
England/ALDP-FC0F6A/2021
England/ALDP-FC1039/2021
England/CAMC-101CAD3/2021
England/CAMC-101DFB5/2021
England/CAMC-1024355/2021
England/CAMC-101CB85/2021
England/CAMC-101CC64/2021
England/CAMC-102459B/2021
England/CAMC-101DDF7/2021
England/MILK-1028245/2021
England/ALDP-FEC78E/2021
England/ALDP-FEC6BE/2021
England/ALDP-FC13B8/2021
England/ALDP-FFFF08/2021
England/ALDP-10002F8/2021
England/ALDP-FEC3F3/2021
England/ALDP-FC14E2/2021
England/ALDP-1000568/2021
England/ALDP-1000595/2021
England/ALDP-100060B/2021
England/ALDP-FFFADA/2021
England/ALDP-FC128E/2021
England/ALDP-FFFFBD/2021
England/ALDP-FEC42D/2021
England/ALDP-FEC6AF/2021
England/ALDP-1000119/2021
England/ALDP-1000322/2021
England/ALDP-FFFCD4/2021
England/ALDP-FC12F7/2021
England/ALDP-FEC4B4/2021
England/ALDP-1000559/2021
England/ALDP-FEC5C0/2021
England/ALDP-FFFEB0/2021
England/ALDP-10002DA/2021
England/ALDP-10004D4/2021
England/ALDP-100054A/2021
England/ALDP-100037D/2021
England/ALDP-FFFF71/2021
England/ALDP-FEC3E4/2021
England/ALDP-FFFEA1/2021
England/ALDP-FEC478/2021
England/ALDP-10001BF/2021
England/ALDP-100000D/2021
England/ALDP-1000270/2021
England/ALDP-FC102A/2021
England/ALDP-100039B/2021
England/ALDP-FEC812/2021
England/ALDP-10004B6/2021
England/ALDP-FFFE65/2021
England/ALDP-100036E/2021
England/ALDP-FC14D3/2021
England/ALDP-10001FB/2021
England/ALDP-FC12BB/2021
England/ALDP-100043E/2021
England/ALDP-FC1190/2021
England/ALDP-FEC35D/2021
England/ALDP-FFFD59/2021
England/ALDP-FFFFDB/2021
England/ALDP-FFFD95/2021
England/ALDP-FFFFEA/2021
England/ALDP-FFFE56/2021
England/ALDP-FEC690/2021
England/ALDP-FC0F97/2021
England/ALDP-FFFD86/2021
England/ALDP-FC1251/2021
England/ALDP-FFFAE9/2021
England/ALDP-FFFE29/2021
England/ALDP-FEC91F/2021
England/ALDP-FFFE38/2021
England/ALDP-1000577/2021
England/ALDP-FFFB40/2021
England/ALDP-10004F2/2021
England/ALDP-FC1224/2021
England/ALDP-10004E3/2021
England/ALDP-FC1330/2021
England/ALDP-FFFDB3/2021
England/ALDP-100044D/2021
England/ALDP-FEC44B/2021
England/ALDP-FEC715/2021
England/ALDP-FC135E/2021
England/ALDP-1000304/2021
England/ALDP-1000085/2021
England/ALDP-10005FF/2021
England/ALDP-FFFD3B/2021
England/ALDP-FC12AC/2021
England/ALDP-1000094/2021
England/ALDP-1000076/2021
England/ALDP-100010A/2021
England/ALDP-FEC5B1/2021
England/ALDP-FEC84F/2021
England/ALDP-FC152B/2021
England/ALDP-FEC51B/2021
England/ALDP-FEC496/2021
England/ALDP-FFFD4A/2021
England/ALDP-100002B/2021
England/ALDP-FEC7CA/2021
England/ALDP-FC1242/2021
England/ALDP-FFFC5C/2021
England/ALDP-FFFDFF/2021
England/ALDP-10002AD/2021
England/ALDP-FC0FC4/2021
England/ALDP-FFFDD1/2021
England/ALDP-FC1479/2021
England/ALDP-FEC4A5/2021
England/ALDP-10002BC/2021
England/ALDP-1000261/2021
England/ALDP-10000A3/2021
England/ALDP-10001A0/2021
England/ALDP-10001EC/2021
England/ALDP-FEC41E/2021
England/ALDP-FFFC98/2021
England/ALDP-FC14F1/2021
England/ALDP-FEC6FA/2021
England/ALDP-10000B2/2021
England/ALDP-FEC6CD/2021
England/ALDP-FEC7D9/2021
England/ALDP-FC142E/2021
England/ALDP-1000331/2021
Italy/CAM-CRGS-1/2020
Italy/FVG-ISS-6540/2020
Ireland/WX-NVRL-82IRL76643/2021
Brazil/SP-1014/2021
Brazil/SP-999/2021
USA/AL-Cullman-JEFW/2020
USA/AL-Cullman-JEDX/2020
USA/AL-Cullman-JEFM/2020
USA/AL-Montgomery-JEDR/2020
USA/AL-Morgan-JEDJ/2020
USA/AL-Lawrence-JEFH/2020
USA/AL-Etowah-JEFR/2020
USA/AL-Etowah-JEFZ/2020
USA/AL-Jackson-JEDQ/2020
USA/AL-St.Clair-JEFE/2020
USA/AL-Jefferson-JEEQ/2020
USA/AL-Jefferson-JEDZ/2020
USA/AL-St.Clair-JEFQ/2020
USA/AL-Limestone-JEFK/2020
USA/AL-Marshall-JEGC/2020
USA/AL-Tuscaloosa-JEFY/2020
USA/AL-Randolph-JEET/2020
USA/AL-Shelby-JEFN/2020
USA/AL-Shelby-JECX/2020
USA/AL-Madison-JECM/2020
USA/AL-Randolph-JECU/2020
USA/AL-Madison-JEFU/2020
USA/AL-Etowah-JEDE/2020
USA/AL-Etowah-JEFI/2020
USA/AL-Cullman-JEDY/2020
USA/AL-Madison-JECR/2020
USA/AL-Jefferson-JECT/2020
USA/AL-Madison-JEDF/2020
USA/AL-Madison-JEFG/2020
USA/AL-Morgan-JEGA/2020
USA/AL-Madison-JEGI/2020
USA/AL-Madison-JEEW/2020
USA/AL-Limestone-JEFL/2020
USA/AL-Jefferson-JEGE/2020
USA/AL-Morgan-JEEC/2020
USA/AL-Madison-JEEK/2020
USA/AL-Limestone-JEGJ/2020
USA/AL-Madison-JEDD/2020
USA/AL-Limestone-JEED/2020
USA/AL-Jefferson-JEER/2020
USA/AL-Madison-JEES/2020
USA/AL-Jefferson-JECZ/2020
USA/AL-Jefferson-JEGG/2020
USA/AL-Clay-JEFA/2020
USA/AL-Jefferson-JEDG/2020
USA/AL-Morgan-JEGB/2020
USA/AL-Cherokee-JEEH/2020
USA/AL-Coffee-JEDB/2020
USA/AL-Madison-JECW/2020
USA/AL-Madison-JECY/2020
USA/AL-Madison-JEEJ/2020
USA/AL-Madison-JEEE/2020
USA/AL-St.Clair-JEDM/2020
USA/AL-Morgan-JEDN/2020
USA/AL-Cullman-JEDT/2020
USA/AL-Cullman-JEGF/2020
USA/AL-Houston-JEEA/2020
USA/AL-Jefferson-JEEP/2020
USA/AL-Talladega-JEEB/2020
USA/AL-Madison-JEFC/2020
USA/AL-Jefferson-JEGD/2020
USA/AL-Morgan-JEDI/2020
USA/AL-Limestone-JEEN/2020
USA/AL-Madison-JEDC/2020
USA/AL-Morgan-JEDS/2020
USA/AL-Blount-JEDP/2020
USA/AL-Madison-JEEX/2020
USA/AL-Calhoun-JEGH/2020
USA/AL-Jefferson-JEEL/2020
USA/AL-Cullman-JECP/2020
USA/AL-Limestone-JEFB/2020
USA/AL-Cullman-JEGK/2020
USA/AL-Morgan-JEDA/2020
USA/AL-Jefferson-JEGL/2020
USA/AL-Clay-JEEZ/2020
USA/AL-Morgan-JECQ/2020
USA/AL-Cullman-JEDL/2020
USA/AL-Covington-JEEF/2020
USA/AL-Madison-JEEG/2020
USA/AL-St.Clair-JEFX/2020
Poland/8156597521_diag1_gx1/2020
Poland/5738614221_diag1_gx1/2020
Poland/1630617021_diag1_gx1/2020
Poland/6591361126_diag1_gx1/2020
Poland/9524613722_diag1_gx1/2020
Poland/4011606621_diag1_gx1/2020
Poland/1685597229_diag1_gx1/2020
Poland/311601021_diag1_gx1/2020
Poland/433601621_diag1_gx1/2020
Poland/1565616021_diag1_gx1/2020
Poland/7650615422_diag1_gx1/2020
Poland/9509613723_diag1_gx1/2020
Poland/6229607321_diag1_gx1/2020
Poland/6307607321_diag1_gx1/2020
Poland/7523607321_diag1_gx1/2020
Poland/9040607521_diag1_gx1/2020
Poland/1700597229_diag1_gx1/2020
Poland/9248597429_diag1_gx1/2020
Poland/9239597429_diag1_gx1/2020
Poland/1610616021_diag1_gx1/2020
Poland/4083601621_diag1_gx1/2020
Poland/312601021_diag1_gx1/2020
Poland/316601021_diag1_gx1/2020
Poland/321601021_diag1_gx1/2020
Poland/415601621_diag1_gx1/2020
Poland/426601621_diag1_gx1/2020
Poland/5615601121_diag1_gx1/2020
Poland/1587616021_diag1_gx1/2020
Poland/6703616021_diag1_gx1/2020
Poland/6725616021_diag1_gx1/2020
Poland/3309614221_diag1_gx1/2020
Poland/7641614221_diag1_gx1/2020
Poland/7652614221_diag1_gx1/2020
Poland/7670614221_diag1_gx1/2020
Poland/7995603821_diag1_gx1/2020
Poland/1563615023_diag1_gx1/2020
Poland/3424615022_diag1_gx1/2020
Poland/2844594323_diag1_gx1/2020
Poland/9886614222_diag1_gx1/2020
Poland/6221607321_diag1_gx1/2020
Poland/6227607321_diag1_gx1/2020
Poland/1240607221_diag1_gx1/2020
Poland/526607221_diag1_gx1/2020
Poland/553607221_diag1_gx1/2020
Poland/554607221_diag1_gx1/2020
Poland/556607221_diag1_gx1/2020
Poland/574607221_diag1_gx1/2020
Poland/576607221_diag1_gx1/2020
Poland/6834615221_diag1_gx1/2020
Poland/6847615223_diag1_gx1/2020
Poland/6859615223_diag1_gx1/2020
Poland/6629631222_diag1_gx1/2020
Poland/7931607529_diag1_gx1/2020
Poland/340601021_diag1_gx1/2020
Poland/344601021_diag1_gx1/2020
Poland/9472615021_diag1_gx1/2020
Poland/9716615021_diag1_gx1/2020
Poland/5651589026_diag1_gx1/2020
Poland/6376607521_diag1_gx1/2020
Poland/9575603621_diag1_gx1/2020
Poland/7421607422_diag1_gx1/2020
Poland/9855614223_diag1_gx1/2020
Poland/9856614222_diag1_gx1/2020
Poland/6304607321_diag1_gx1/2020
Poland/9109607521_diag1_gx1/2020
Poland/1199607221_diag1_gx1/2020
Poland/1244607221_diag1_gx1/2020
Poland/6838615223_diag1_gx1/2020
Poland/6845615223_diag1_gx1/2020
Poland/1727616021_diag1_gx1/2020
Poland/5628386529_diag1_gx1/2020
Poland/6909597429_diag1_gx1/2020
Poland/9234597429_diag1_gx1/2020
Italy/CAM_CRGS_2/2020
Italy/CAM_CRGS_3/2020
USA/MN-MDH-2372/2020
USA/OH-ODH-SC1026793/2021
USA/MA-MASPHL-01157/2020
USA/MA-MASPHL-01188/2020
USA/MA-MASPHL-01180/2020
USA/MA-MASPHL-01543/2021
USA/MA-MASPHL-01458/2021
USA/MA-MASPHL-01185/2020
USA/MA-MASPHL-01281/2020
USA/MA-MASPHL-01317/2020
USA/MA-MASPHL-01482/2021
USA/MA-MASPHL-01443/2021
USA/MA-MASPHL-01497/2021
USA/MA-MASPHL-01203/2020
USA/MA-MASPHL-01293/2020
USA/MA-MASPHL-01205/2020
USA/MA-MASPHL-01546/2021
USA/MA-MASPHL-01292/2020
USA/MA-MASPHL-01316/2020
USA/MA-MASPHL-01152/2020
USA/MA-MASPHL-01159/2020
USA/MA-MASPHL-01220/2020
USA/MA-MASPHL-01498/2021
USA/MA-MASPHL-01284/2020
USA/MA-MASPHL-01184/2020
USA/MA-MASPHL-01544/2021
USA/MA-MASPHL-01366/2021
USA/MA-MASPHL-01261/2020
USA/MA-MASPHL-01105/2020
USA/MA-MASPHL-01392/2020
USA/MA-MASPHL-01132/2020
USA/MA-MASPHL-01173/2020
USA/MA-MASPHL-01539/2021
USA/MA-MASPHL-01525/2020
USA/MA-MASPHL-01295/2020
USA/MA-MASPHL-01222/2020
USA/RI-MASPHL-01264/2020
USA/MA-MASPHL-01489/2020
USA/RI-MASPHL-01233/2020
USA/MA-MASPHL-01561/2021
USA/MA-MASPHL-01463/2021
USA/MA-MASPHL-01327/2020
USA/MA-MASPHL-01181/2020
USA/MA-MASPHL-01551/2021
USA/MA-MASPHL-01307/2020
USA/MA-MASPHL-01499/2021
USA/MA-MASPHL-01183/2020
USA/MA-MASPHL-01276/2020
USA/MA-MASPHL-01137/2020
USA/MA-MASPHL-01177/2020
USA/MA-MASPHL-01285/2020
USA/MA-MASPHL-01186/2020
USA/MA-MASPHL-01310/2020
USA/MA-MASPHL-01153/2020
USA/MA-MASPHL-01502/2021
USA/MA-MASPHL-01143/2020
USA/MA-MASPHL-01493/2021
USA/MA-MASPHL-01278/2020
USA/MA-MASPHL-01127/2020
USA/MA-MASPHL-01258/2020
USA/MA-MASPHL-01477/2021
USA/MA-MASPHL-01140/2020
USA/MA-MASPHL-01174/2020
USA/MA-MASPHL-01171/2020
USA/MA-MASPHL-01373/2020
USA/MA-MASPHL-01488/2020
USA/MA-MASPHL-01556/2021
USA/MA-MASPHL-01259/2020
USA/RI-MASPHL-01229/2020
USA/MA-MASPHL-01429/2021
USA/MA-MASPHL-01427/2021
USA/MA-MASPHL-01126/2020
USA/MA-MASPHL-01299/2020
USA/MA-MASPHL-01426/2021
USA/MA-MASPHL-01324/2020
USA/MA-MASPHL-01269/2020
USA/MA-MASPHL-01097/2020
USA/MA-MASPHL-01160/2020
USA/MA-MASPHL-01480/2021
USA/MA-MASPHL-01452/2021
USA/MA-MASPHL-01133/2020
USA/MA-MASPHL-01139/2020
USA/RI-MASPHL-01266/2020
USA/MA-MASPHL-01398/2020
USA/MA-MASPHL-01270/2020
USA/MA-MASPHL-01474/2021
USA/MA-MASPHL-01431/2021
USA/MA-MASPHL-01388/2020
USA/MA-MASPHL-01451/2021
USA/MA-MASPHL-01413/2021
USA/MA-MASPHL-01294/2020
USA/MA-MASPHL-01428/2021
USA/MA-MASPHL-01326/2020
USA/MA-MASPHL-01369/2020
USA/MA-MASPHL-01145/2020
USA/MA-MASPHL-01470/2021
USA/MA-MASPHL-01494/2021
USA/MA-MASPHL-01149/2020
USA/MA-MASPHL-01147/2020
USA/MA-MASPHL-01257/2020
USA/MA-MASPHL-01191/2020
USA/MA-MASPHL-01124/2020
USA/MA-MASPHL-01469/2021
USA/MA-MASPHL-01433/2021
USA/MA-MASPHL-01436/2021
USA/MA-MASPHL-01447/2021
USA/MA-MASPHL-01560/2021
USA/MA-MASPHL-01445/2021
USA/MA-MASPHL-01380/2020
USA/MA-MASPHL-01381/2020
USA/MA-MASPHL-01121/2020
USA/MA-MASPHL-01101/2020
USA/MA-MASPHL-01437/2021
USA/RI-MASPHL-01265/2020
USA/MA-MASPHL-01260/2020
USA/RI-MASPHL-01231/2020
USA/RI-MASPHL-01232/2020
USA/RI-MASPHL-01230/2020
USA/MA-MASPHL-01487/2020
USA/MA-MASPHL-01492/2021
USA/MA-MASPHL-01275/2020
USA/MA-MASPHL-01288/2020
USA/MA-MASPHL-01471/2021
USA/MA-MASPHL-01472/2021
USA/MA-MASPHL-01473/2021
USA/MA-MASPHL-01475/2021
USA/MA-MASPHL-01476/2021
USA/MA-MASPHL-01479/2021
USA/MA-MASPHL-01481/2021
USA/MA-MASPHL-01531/2021
USA/MA-MASPHL-01533/2021
USA/MA-MASPHL-01534/2021
USA/MA-MASPHL-01535/2021
USA/MA-MASPHL-01536/2021
USA/MA-MASPHL-01508/2021
USA/MA-MASPHL-01555/2021
USA/MA-MASPHL-01483/2021
USA/MA-MASPHL-01562/2021
USA/MA-MASPHL-01558/2021
USA/MA-MASPHL-01550/2021
USA/MA-MASPHL-01552/2021
USA/MA-MASPHL-01554/2021
USA/MA-MASPHL-01461/2021
USA/MA-MASPHL-01490/2021
USA/MA-MASPHL-01491/2021
USA/MA-MASPHL-01507/2021
USA/MA-MASPHL-01542/2021
USA/MA-MASPHL-01504/2021
USA/MA-MASPHL-01453/2021
USA/MA-MASPHL-01354/2021
USA/MA-MASPHL-01355/2021
USA/MA-MASPHL-01358/2021
USA/MA-MASPHL-01432/2021
USA/MA-MASPHL-01444/2021
USA/MA-MASPHL-01352/2020
USA/MA-MASPHL-01394/2020
USA/MA-MASPHL-01395/2020
USA/MA-MASPHL-01396/2020
USA/MA-MASPHL-01382/2020
USA/MA-MASPHL-01383/2020
USA/MA-MASPHL-01385/2020
USA/MA-MASPHL-01389/2020
USA/MA-MASPHL-01390/2020
USA/MA-MASPHL-01237/2020
USA/MA-MASPHL-01378/2020
USA/MA-MASPHL-01283/2020
USA/MA-MASPHL-01319/2020
USA/MA-MASPHL-01322/2020
USA/MA-MASPHL-01325/2020
USA/MA-MASPHL-01328/2020
USA/MA-MASPHL-01377/2020
USA/MA-MASPHL-01367/2020
USA/MA-MASPHL-01368/2020
USA/MA-MASPHL-01370/2020
USA/MA-MASPHL-01372/2020
USA/MA-MASPHL-01251/2020
USA/MA-MASPHL-01280/2020
USA/MA-MASPHL-01227/2020
USA/MA-MASPHL-01215/2020
USA/MA-MASPHL-01250/2020
USA/MA-MASPHL-01208/2020
USA/MA-MASPHL-01272/2020
USA/MA-MASPHL-01234/2020
USA/MA-MASPHL-01235/2020
USA/MA-MASPHL-01192/2020
USA/MA-MASPHL-01200/2020
USA/MA-MASPHL-01212/2020
USA/MA-MASPHL-01218/2020
USA/MA-MASPHL-01223/2020
USA/MA-MASPHL-01248/2020
USA/MA-MASPHL-01204/2020
USA/MA-MASPHL-01211/2020
USA/MA-MASPHL-01216/2020
USA/MA-MASPHL-01247/2020
USA/MA-MASPHL-01217/2020
USA/MA-MASPHL-01198/2020
USA/MA-MASPHL-01207/2020
USA/MA-MASPHL-01214/2020
USA/MA-MASPHL-01289/2020
USA/MA-MASPHL-01312/2020
USA/MA-MASPHL-01150/2020
USA/MA-MASPHL-01309/2020
USA/MA-MASPHL-01172/2020
USA/MA-MASPHL-01176/2020
USA/MA-MASPHL-01155/2020
USA/MA-MASPHL-01296/2020
USA/MA-MASPHL-01120/2020
USA/MA-MASPHL-01117/2020
USA/MA-MASPHL-01118/2020
USA/MA-MASPHL-01107/2020
USA/MA-MASPHL-01109/2020
USA/MA-MASPHL-01110/2020
USA/MA-MASPHL-01148/2020
USA/MA-MASPHL-01194/2020
USA/MA-MASPHL-01106/2020
USA/MA-MASPHL-01098/2020
USA/MA-MASPHL-01099/2020
USA/MA-MASPHL-01123/2020
USA/MA-MASPHL-01104/2020
USA/MA-MASPHL-01167/2020
USA/MA-MASPHL-01168/2020
USA/MA-MASPHL-01170/2020
USA/MA-MASPHL-01165/2020
USA/MA-MASPHL-01142/2020
USA/MA-MASPHL-01163/2020
USA/MA-MASPHL-01138/2020
USA/MA-MASPHL-01134/2020
USA/MA-MASPHL-01136/2020
USA/MA-MASPHL-01130/2020
USA/MA-MASPHL-01125/2020
USA/MA-MASPHL-01128/2020
USA/MA-MASPHL-01131/2020
USA/AL-Madison-JELK/2020
USA/AL-Morgan-JEMY/2020
USA/AL-Jefferson-JEMS/2020
USA/AL-Madison-JEKQ/2020
USA/AL-Limestone-JELZ/2020
USA/AL-Morgan-JEMA/2020
USA/AL-Madison-JEMB/2020
USA/AL-St.Clair-JEMC/2020
USA/AL-Morgan-JEMD/2020
USA/AL-Houston-JEME/2020
USA/AL-Madison-JEMF/2020
USA/AL-Morgan-JEMG/2020
USA/AL-Lawrence-JEMH/2020
USA/AL-Shelby-JEMI/2020
USA/AL-Lauderdale-JEMK/2020
USA/AL-Jefferson-JEML/2020
USA/AL-Morgan-JEMM/2020
USA/AL-Jefferson-JEMN/2020
USA/AL-Lauderdale-JEMP/2020
USA/AL-Lauderdale-JEMQ/2020
USA/AL-Morgan-JEMR/2020
USA/AL-Cullman-JEMT/2020
USA/AL-Jefferson-JEMU/2020
USA/AL-Lauderdale-JEMW/2020
USA/AL-Etowah-JEMX/2020
USA/AL-Cullman-JEMZ/2020
USA/AL-Jefferson-JENA/2020
USA/AL-Madison-JENB/2020
USA/AL-Madison-JENC/2020
USA/AL-Tuscaloosa-JEND/2020
USA/AL-Escambia-JENE/2020
USA/AL-St.Clair-JENF/2020
USA/AL-Houston-JENG/2020
USA/AL-Etowah-JENH/2020
USA/AL-Madison-JENI/2020
USA/AL-St.Clair-JENJ/2020
USA/AL-Shelby-JENK/2020
USA/AL-Madison-JENL/2020
USA/AL-Marshall-JENM/2020
USA/AL-Houston-JENN/2020
USA/AL-Montgomery-JENP/2020
USA/AL-Madison-JENQ/2020
USA/AL-Jefferson-JENR/2020
USA/AL-Madison-JENS/2020
USA/AL-Madison-JENT/2020
USA/AL-Tallapoosa-JENU/2020
USA/AL-Baldwin-JENW/2020
USA/AL-Madison-JENX/2020
USA/AL-Cullman-JENY/2020
USA/AL-Etowah-JENZ/2020
USA/AL-Shelby-JEPA/2020
USA/AL-Etowah-JEPB/2020
USA/AL-Madison-JEPC/2020
USA/AL-Madison-JEPD/2020
USA/AL-St.Clair-JEPE/2020
USA/AL-Lauderdale-JEPF/2020
USA/AL-Cullman-JEPG/2020
USA/AL-Morgan-JEPH/2020
USA/AL-Lawrence-JEPI/2020
USA/AL-Elmore-JEPJ/2020
USA/AL-Blount-JEPK/2020
USA/AL-Blount-JEPL/2020
USA/AL-Madison-JELL/2020
USA/AL-Limestone-JELM/2020
USA/AL-Madison-JELN/2020
USA/AL-Limestone-JELP/2020
USA/AL-Madison-JELQ/2020
USA/AL-Limestone-JELR/2020
USA/AL-Madison-JELS/2020
USA/AL-Madison-JELT/2020
USA/AL-Madison-JELU/2020
USA/AL-Limestone-JELW/2020
USA/AL-Limestone-JELX/2020
USA/AL-Limestone-JELY/2020
USA/AL-Etowah-JELB/2020
USA/AL-Houston-JELC/2020
USA/AL-Jefferson-JELD/2020
USA/AL-St.Clair-JELE/2020
USA/AL-Jefferson-JELF/2020
USA/AL-Madison-JELG/2020
USA/AL-Madison-JELH/2020
USA/AL-Jackson-JELI/2020
USA/AL-Madison-JELJ/2020
USA/AL-Pickens-JEKM/2020
USA/AL-Madison-JEKN/2020
USA/AL-Etowah-JEKP/2020
USA/AL-Madison-JEKR/2020
USA/AL-Randolph-JEKS/2020
USA/AL-Morgan-JEKT/2020
USA/AL-Calhoun-JEKU/2020
USA/AL-Morgan-JEKW/2020
USA/AL-Calhoun-JEKX/2020
USA/AL-Mobile-JEKY/2020
USA/AL-Mobile-JEKZ/2020
USA/AL-Etowah-JELA/2020
United_Arab_Emirates/4358/2020
USA/AL-Talladega-JEGR/2020
USA/AL-Calhoun-JEGS/2020
USA/AL-Calhoun-JEHB/2020
USA/AL-Sumter-JEIY/2020
USA/AL-Sumter-JEJB/2020
USA/AL-Madison-JEKK/2020
USA/AL-Limestone-JEHJ/2020
USA/AL-Limestone-JEHK/2020
USA/AL-Madison-JEHT/2020
USA/AL-Cullman-JEJN/2020
USA/AL-Madison-JEJP/2020
USA/AL-Randolph-JEJQ/2020
USA/AL-Cullman-JEJR/2020
USA/AL-Etowah-JEJS/2020
USA/AL-Jefferson-JEJT/2020
USA/AL-St.Clair-JEJU/2020
USA/AL-Jefferson-JEJW/2020
USA/AL-Etowah-JEJX/2020
USA/AL-St.Clair-JEJY/2020
USA/AL-Winston-JEJZ/2020
USA/AL-Cullman-JEKA/2020
USA/AL-Etowah-JEKB/2020
USA/AL-Dale-JEKC/2020
USA/AL-Shelby-JEKD/2020
USA/AL-Madison-JEKF/2020
USA/AL-Madison-JEKG/2020
USA/AL-Madison-JEKH/2020
USA/AL-Houston-JEKI/2020
USA/AL-Madison-JEKJ/2020
USA/AL-Etowah-JEKL/2020
USA/AL-Limestone-JEII/2020
USA/AL-Madison-JEIJ/2020
USA/AL-Jefferson-JEIK/2020
USA/AL-Montgomery-JEIM/2020
USA/AL-Jefferson-JEIN/2020
USA/AL-Lauderdale-JEIP/2020
USA/AL-Etowah-JEIQ/2020
USA/AL-Calhoun-JEIR/2020
USA/AL-Cullman-JEIS/2020
USA/AL-DeKalb-JEIT/2020
USA/AL-Blount-JEIU/2020
USA/AL-Houston-JEIW/2020
USA/AL-Blount-JEIX/2020
USA/AL-Conecuh-JEIZ/2020
USA/AL-Jackson-JEJA/2020
USA/AL-Madison-JEJD/2020
USA/AL-Houston-JEJE/2020
USA/AL-Limestone-JEJF/2020
USA/AL-Calhoun-JEJG/2020
USA/AL-Calhoun-JEJH/2020
USA/AL-Calhoun-JEJI/2020
USA/AL-Madison-JEJJ/2020
USA/AL-Morgan-JEJK/2020
USA/AL-Geneva-JEJL/2020
USA/AL-Cherokee-JEJM/2020
USA/AL-Coffee-JEGT/2020
USA/AL-Shelby-JEGU/2020
USA/AL-Lawrence-JEGW/2020
USA/AL-Calhoun-JEGX/2020
USA/AL-Calhoun-JEGY/2020
USA/AL-Blount-JEGZ/2020
USA/AL-Cullman-JEHA/2020
USA/AL-Blount-JEHC/2020
USA/AL-Cullman-JEHE/2020
USA/AL-Madison-JEHF/2020
USA/AL-Etowah-JEHG/2020
USA/AL-St.Clair-JEHH/2020
USA/AL-Madison-JEHI/2020
USA/AL-Winston-JEHL/2020
USA/AL-Calhoun-JEHM/2020
USA/AL-Etowah-JEHN/2020
USA/AL-Geneva-JEHQ/2020
USA/AL-Jefferson-JEHR/2020
USA/AL-Morgan-JEHS/2020
USA/AL-Blount-JEHW/2020
USA/AL-Madison-JEHX/2020
USA/AL-Blount-JEHY/2020
USA/AL-Autauga-JEHZ/2020
USA/AL-Etowah-JEIA/2020
USA/AL-Coffee-JEIB/2020
USA/AL-Montgomery-JEIC/2020
USA/AL-Blount-JEID/2020
USA/AL-Winston-JEIE/2020
USA/AL-Blount-JEIF/2020
USA/AL-Madison-JEIG/2020
USA/AL-Houston-JEGM/2020
USA/AL-Jefferson-JEGN/2020
USA/AL-Talladega-JEGP/2020
USA/AL-Jefferson-JEGQ/2020
USA/FL-BPHL-2817/2020
USA/FL-BPHL-2842/2020
USA/FL-BPHL-2809/2020
USA/FL-BPHL-2830/2020
USA/FL-BPHL-2822/2020
USA/FL-BPHL-2823/2020
USA/FL-BPHL-2826/2020
USA/FL-BPHL-2827/2020
USA/FL-BPHL-2828/2020
USA/FL-BPHL-2844/2020
USA/FL-BPHL-2831/2020
USA/FL-BPHL-2832/2020
USA/FL-BPHL-2833/2020
USA/FL-BPHL-2834/2020
USA/FL-BPHL-2835/2020
USA/FL-BPHL-2836/2020
USA/FL-BPHL-2837/2020
USA/FL-BPHL-2821/2020
USA/FL-BPHL-2818/2020
USA/FL-BPHL-2819/2020
USA/FL-BPHL-2820/2020
USA/FL-BPHL-2813/2020
USA/FL-BPHL-2816/2020
USA/FL-BPHL-2798/2020
USA/FL-BPHL-2799/2020
USA/FL-BPHL-2801/2020
USA/FL-BPHL-2802/2020
USA/FL-BPHL-2803/2020
USA/FL-BPHL-2804/2020
USA/FL-BPHL-2805/2020
USA/FL-BPHL-2806/2020
USA/FL-BPHL-2807/2020
USA/FL-BPHL-2810/2020
USA/FL-BPHL-2811/2020
USA/FL-BPHL-2797/2020
USA/FL-BPHL-2795/2020
USA/FL-BPHL-2791/2020
USA/FL-BPHL-2792/2020
USA/FL-BPHL-2790/2020
USA/FL-BPHL-2788/2020
USA/FL-BPHL-2789/2020
USA/FL-BPHL-2787/2020
USA/FL-BPHL-2786/2020
USA/FL-BPHL-2781/2020
USA/FL-BPHL-2782/2020
USA/FL-BPHL-2783/2020
USA/FL-BPHL-2784/2020
USA/FL-BPHL-2785/2020
USA/FL-BPHL-2779/2020
USA/FL-BPHL-2780/2020
USA/FL-BPHL-2777/2020
USA/FL-BPHL-2776/2020
USA/CO-CDC-8628/2021
USA/PA-CDC-8624/2021
USA/PA-CDC-8625/2021
USA/TN-CDC-8629/2020
USA/TN-CDC-8630/2020
USA/TN-CDC-8631/2020
USA/TN-CDC-8632/2020
USA/TN-CDC-8634/2021
USA/TN-CDC-8636/2021
USA/TN-CDC-8637/2021
Canada/ON-SC0235/2020
Canada/ON-SC0261/2020
Canada/ON-SC0258/2020
Canada/ON-SC0260/2020
Canada/ON-SC0255/2020
Canada/ON-SC0256/2020
Canada/ON-SC0254/2020
Canada/ON-SC0252/2020
Canada/ON-SC0253/2020
Canada/ON-SC0248/2020
Canada/ON-SC0249/2020
Canada/ON-SC0250/2020
Canada/ON-SC0245/2020
Canada/ON-SC0238/2020
Canada/ON-SC0239/2020
Canada/ON-SC0232/2020
Canada/ON-SC0229/2020
Canada/ON-SC0231/2020
Canada/ON-SC0228/2020
Canada/ON-SC0234/2020
Canada/ON-SC0225/2020
Canada/ON-SC0226/2020
Canada/ON-SC0223/2020
Canada/ON-SC0219/2020
Canada/ON-SC0215/2020
Canada/ON-SC0213/2020
Canada/ON-SC0211/2020
Canada/ON-SC0212/2020
USA/AL-CDC-STM-A100319/2021
USA/FL-CDC-STM-A100310/2021
USA/FL-CDC-STM-A100371/2021
USA/CA-CDC-STM-A100377/2021
USA/CA-CDC-STM-A100349/2021
USA/FL-CDC-STM-A100330/2021
USA/FL-CDC-STM-A100316/2021
USA/GA-CDC-STM-A100364/2021
USA/LA-CDC-STM-A100280/2021
USA/CA-CDC-STM-A100355/2021
USA/CA-CDC-STM-A100329/2021
USA/FL-CDC-STM-A100384/2021
USA/FL-CDC-STM-A100365/2021
USA/FL-CDC-STM-A100370/2021
USA/FL-CDC-STM-A100357/2021
USA/FL-CDC-STM-A100303/2021
USA/FL-CDC-STM-A100285/2021
USA/IN-CDC-STM-A100383/2021
USA/IN-CDC-STM-A100376/2021
USA/MA-CDC-STM-A100375/2021
USA/MA-CDC-STM-A100318/2021
USA/NC-CDC-STM-A100309/2021
USA/TX-CDC-STM-A100312/2021
USA/CA-CDC-STM-A100275/2021
USA/PA-CDC-STM-A100273/2021
USA/PA-CDC-STM-A100361/2021
USA/CA-CDC-STM-A100331/2021
USA/TX-CDC-STM-A100299/2021
USA/AL-CDC-STM-A100372/2021
USA/AZ-CDC-STM-A100333/2021
USA/AZ-CDC-STM-A100291/2021
USA/AZ-CDC-STM-A100368/2021
USA/AR-CDC-STM-A100321/2021
USA/AR-CDC-STM-A100261/2021
USA/CA-CDC-STM-A100351/2021
USA/CA-CDC-STM-A100336/2021
USA/CA-CDC-STM-A100305/2021
USA/CA-CDC-STM-A100298/2021
USA/CA-CDC-STM-A100262/2021
USA/CA-CDC-STM-A100258/2021
USA/CO-CDC-STM-A100358/2021
USA/CT-CDC-STM-A100308/2021
USA/CT-CDC-STM-A100260/2021
USA/FL-CDC-STM-A100380/2021
USA/FL-CDC-STM-A100315/2021
USA/FL-CDC-STM-A100347/2021
USA/FL-CDC-STM-A100343/2021
USA/FL-CDC-STM-A100320/2021
USA/FL-CDC-STM-A100286/2021
USA/GA-CDC-STM-A100348/2021
USA/GA-CDC-STM-A100294/2021
USA/HI-CDC-STM-A100332/2021
USA/IL-CDC-STM-A100341/2021
USA/IL-CDC-STM-A100264/2021
USA/IN-CDC-STM-A100306/2021
USA/IN-CDC-STM-A100290/2021
USA/IN-CDC-STM-A100274/2021
USA/IA-CDC-STM-A100382/2021
USA/KY-CDC-STM-A100325/2021
USA/KY-CDC-STM-A100259/2021
USA/LA-CDC-STM-A100381/2021
USA/LA-CDC-STM-A100279/2021
USA/MA-CDC-STM-A100363/2021
USA/MA-CDC-STM-A100328/2021
USA/MA-CDC-STM-A100317/2021
USA/MI-CDC-STM-A100356/2021
USA/MI-CDC-STM-A100339/2021
USA/MI-CDC-STM-A100322/2021
USA/MS-CDC-STM-A100327/2021
USA/MO-CDC-STM-A100354/2021
USA/NH-CDC-STM-A100344/2021
USA/NJ-CDC-STM-A100282/2021
USA/NM-CDC-STM-A100342/2021
USA/NY-CDC-STM-A100378/2021
USA/NY-CDC-STM-A100289/2021
USA/NC-CDC-STM-A100467/2021
USA/NC-CDC-STM-A100374/2021
USA/NC-CDC-STM-A100350/2021
USA/NC-CDC-STM-A100300/2021
USA/NC-CDC-STM-A100277/2021
USA/OH-CDC-STM-A100394/2021
USA/OH-CDC-STM-A100284/2021
USA/OH-CDC-STM-A100373/2021
USA/OR-CDC-STM-A100338/2021
USA/PA-CDC-STM-A100366/2021
USA/RI-CDC-STM-A100367/2021
USA/SC-CDC-STM-A100324/2021
USA/SC-CDC-STM-A100314/2021
USA/TN-CDC-STM-A100313/2021
USA/TX-CDC-STM-A100474/2021
USA/TX-CDC-STM-A100379/2021
USA/TX-CDC-STM-A100311/2021
USA/TX-CDC-STM-A100292/2021
USA/TX-CDC-STM-A100283/2021
USA/TX-CDC-STM-A100281/2021
USA/UT-CDC-STM-A100304/2021
USA/WA-CDC-STM-A100360/2021
USA/WI-CDC-STM-A100293/2021
USA/OH-ODH-SC20898RT/2020
USA/OH-ODH-SC20898/2020
Italy/APU-IZSPB-421PT/2020
Italy/APU-IZSPB-539PT/2020
Italy/APU-IZSPB-568PT/2021
Italy/APU-IZSPB-491PT/2020
Italy/APU-IZSPB-498PT/2020
Italy/APU-IZSPB-500PT/2020
Italy/APU-IZSPB-501PT/2020
Italy/APU-IZSPB-502PT/2020
Italy/APU-IZSPB-503PT/2020
Italy/APU-IZSPB-525PT/2020
Italy/APU-IZSPB-526PT/2020
Italy/APU-IZSPB-528PT/2020
Italy/APU-IZSPB-527PT/2020
Italy/APU-IZSPB-535PT/2020
Italy/APU-IZSPB-538PT/2020
Italy/APU-IZSPB-541PT/2020
Italy/APU-IZSPB-543PT/2020
Italy/APU-IZSPB-544PT/2020
Italy/APU-IZSPB-550PT/2020
Italy/APU-IZSPB-557PT/2020
Italy/APU-IZSPB-559PT/2020
Italy/APU-IZSPB-534PT/2020
Italy/APU-IZSPB-536PT/2020
Italy/APU-IZSPB-537PT/2020
Italy/APU-IZSPB-540PT/2020
Italy/APU-IZSPB-542PT/2020
Italy/APU-IZSPB-545PT/2020
Italy/APU-IZSPB-546PT/2020
Italy/APU-IZSPB-547PT/2020
Italy/APU-IZSPB-548PT/2020
Italy/APU-IZSPB-549PT/2020
Italy/APU-IZSPB-551PT/2020
Italy/APU-IZSPB-552PT/2020
Italy/APU-IZSPB-553PT/2020
Italy/APU-IZSPB-554PT/2020
Italy/APU-IZSPB-555PT/2020
Italy/APU-IZSPB-558PT/2020
Italy/APU-IZSPB-516PT/2020
Italy/APU-IZSPB-518PT/2020
Italy/APU-IZSPB-517PT/2020
Italy/APU-IZSPB-529PT/2020
Italy/APU-IZSPB-530PT/2020
Italy/APU-IZSPB-531PT/2020
Italy/APU-IZSPB-532PT/2020
Italy/APU-IZSPB-533PT/2020
Italy/APU-IZSPB-521PT/2020
Italy/APU-IZSPB-522PT/2020
Italy/APU-IZSPB-524PT/2020
Italy/APU-IZSPB-504PT/2020
Italy/APU-IZSPB-505PT/2020
Italy/APU-IZSPB-507PT/2020
Italy/APU-IZSPB-509PT/2020
Italy/APU-IZSPB-511PT/2020
Italy/APU-IZSPB-514PT/2020
Italy/APU-IZSPB-515PT/2020
Italy/APU-IZSPB-523PT/2020
Italy/APU-IZSPB-506PT/2020
Italy/APU-IZSPB-508PT/2020
Italy/APU-IZSPB-510PT/2020
Italy/APU-IZSPB-512PT/2020
Italy/APU-IZSPB-513PT/2020
Italy/APU-IZSPB-427PT/2020
Italy/APU-IZSPB-428PT/2020
Italy/APU-IZSPB-429PT/2020
Italy/APU-IZSPB-430PT/2020
Italy/APU-IZSPB-439PT/2020
Italy/APU-IZSPB-440PT/2020
Italy/APU-IZSPB-441PT/2020
Italy/APU-IZSPB-442PT/2020
Italy/APU-IZSPB-519PT/2020
Italy/APU-IZSPB-520PT/2020
Italy/APU-IZSPB-567PT/2020
Italy/APU-IZSPB-59PT/2020
Italy/APU-IZSPB-74PT/2020
USA/NV-QDX-3533/2020
USA/TX-QDX-3437/2020
USA/NV-QDX-3458/2020
USA/FL-QDX-3482/2020
USA/FL-QDX-3480/2020
USA/OK-QDX-3414/2020
USA/TX-QDX-3503/2020
USA/AR-QDX-3528/2020
USA/NV-QDX-3483/2020
USA/MI-QDX-3536/2020
USA/FL-QDX-3427/2020
USA/TX-QDX-3520/2020
USA/TX-QDX-3461/2020
USA/CA-QDX-3474/2020
USA/CA-QDX-3444/2020
USA/OK-QDX-3573/2020
USA/NV-QDX-3468/2020
USA/KY-QDX-3535/2020
USA/FL-QDX-3417/2020
USA/FL-QDX-3418/2020
USA/FL-QDX-3419/2020
USA/MO-QDX-3565/2020
USA/MO-QDX-3567/2020
USA/NV-QDX-3559/2020
USA/OK-QDX-3568/2020
USA/FL-QDX-3548/2020
USA/IL-QDX-3569/2020
USA/KS-QDX-3570/2020
USA/MO-QDX-3572/2020
USA/NV-QDX-3558/2020
USA/TX-QDX-3571/2020
USA/NV-QDX-3557/2020
USA/TX-QDX-3415/2020
USA/NV-QDX-3562/2020
USA/NV-QDX-3561/2020
USA/TX-QDX-3544/2020
USA/NV-QDX-3563/2020
USA/TX-QDX-3546/2020
USA/FL-QDX-3549/2020
USA/FL-QDX-3550/2020
USA/GA-QDX-3555/2020
USA/MO-QDX-3566/2020
USA/OK-QDX-3411/2020
USA/OK-QDX-3412/2020
USA/TN-QDX-3552/2020
USA/GA-QDX-3553/2020
USA/GA-QDX-3556/2020
USA/OK-QDX-3413/2020
USA/TN-QDX-3554/2020
USA/FL-QDX-3551/2020
USA/TX-QDX-3545/2020
USA/NV-QDX-3560/2020
USA/WA-QDX-3564/2020
USA/NV-QDX-3541/2020
USA/NV-QDX-3542/2020
USA/FL-QDX-3540/2020
USA/MI-QDX-3534/2020
USA/OK-QDX-3539/2020
USA/NE-QDX-3537/2020
USA/NV-QDX-3543/2020
USA/OK-QDX-3532/2020
USA/OK-QDX-3538/2020
USA/TX-QDX-3530/2020
USA/OK-QDX-3531/2020
USA/NV-QDX-3529/2020
USA/TX-QDX-3521/2020
USA/MO-QDX-3526/2020
USA/CA-QDX-3517/2020
USA/TX-QDX-3518/2020
USA/TX-QDX-3519/2020
USA/TX-QDX-3524/2020
USA/AR-QDX-3527/2020
USA/CA-QDX-3522/2020
USA/CA-QDX-3523/2020
USA/FL-QDX-3505/2020
USA/OR-QDX-3525/2020
USA/TX-QDX-3497/2020
USA/TX-QDX-3499/2020
USA/TX-QDX-3504/2020
USA/CA-QDX-3502/2020
USA/TX-QDX-3488/2020
USA/TX-QDX-3501/2020
USA/KY-QDX-3500/2020
USA/MO-QDX-3511/2020
USA/CO-QDX-3512/2020
USA/GA-QDX-3506/2020
USA/IL-QDX-3510/2020
USA/MS-QDX-3493/2020
USA/TX-QDX-3494/2020
USA/CA-QDX-3507/2020
USA/IL-QDX-3516/2020
USA/TX-QDX-3484/2020
USA/MO-QDX-3492/2020
USA/AL-QDX-3486/2020
USA/CA-QDX-3508/2020
USA/KY-QDX-3490/2020
USA/SC-QDX-3485/2020
USA/CA-QDX-3479/2020
USA/TX-QDX-3475/2020
USA/TX-QDX-3477/2020
USA/WI-QDX-3491/2020
USA/MO-QDX-3471/2020
USA/NC-QDX-3489/2020
USA/FL-QDX-3481/2020
USA/OK-QDX-3476/2020
USA/IL-QDX-3470/2020
USA/OK-QDX-3469/2020
USA/TX-QDX-3478/2020
USA/NV-QDX-3467/2020
USA/NY-QDX-3514/2020
USA/CA-QDX-3495/2020
USA/NC-QDX-3464/2020
USA/NC-QDX-3465/2020
USA/FL-QDX-3452/2020
USA/CA-QDX-3473/2020
USA/TX-QDX-3460/2020
USA/TX-QDX-3446/2020
USA/FL-QDX-3450/2020
USA/FL-QDX-3455/2020
USA/FL-QDX-3457/2020
USA/CA-QDX-3472/2020
USA/NC-QDX-3449/2020
USA/NC-QDX-3453/2020
USA/GA-QDX-3451/2020
USA/GA-QDX-3454/2020
USA/TX-QDX-3443/2020
USA/OK-QDX-3448/2020
USA/NV-QDX-3459/2020
USA/OH-QDX-3466/2020
USA/OR-QDX-3447/2020
USA/GA-QDX-3463/2020
USA/FL-QDX-3438/2020
USA/FL-QDX-3440/2020
USA/NC-QDX-3442/2020
USA/CA-QDX-3445/2020
USA/NY-QDX-3462/2020
USA/FL-QDX-3441/2020
USA/CA-QDX-3439/2020
USA/FL-QDX-3432/2020
USA/FL-QDX-3436/2020
USA/KS-QDX-3424/2020
USA/KS-QDX-3425/2020
USA/FL-QDX-3430/2020
USA/FL-QDX-3429/2020
USA/FL-QDX-3431/2020
USA/OH-QDX-3423/2020
USA/PA-QDX-3426/2020
USA/TX-QDX-3434/2020
USA/TX-QDX-3435/2020
USA/IL-QDX-3422/2020
USA/FL-QDX-3428/2020
USA/IL-QDX-3433/2020
USA/OH-QDX-3421/2020
Italy/CAM-CRGS-117/2020
Italy/CAM-CRGS-89/2020
Italy/CAM-CRGS-110/2020
Italy/CAM-CRGS-73/2020
Italy/CAM-CRGS-106/2020
Italy/CAM-CRGS-39/2020
Italy/CAM-CRGS-25/2020
Italy/CAM-CRGS-36/2020
Italy/CAM-CRGS-12/2020
Italy/CAM-CRGS-8/2020
Italy/CAM-CRGS-4/2020
Italy/CAM-CRGS-5/2020
Italy/CAM-CRGS-6/2020
Italy/CAM-CRGS-9/2020
Italy/CAM-CRGS-18/2020
Italy/CAM-CRGS-90/2020
Italy/CAM-CRGS-20/2020
Italy/CAM-CRGS-22/2020
Italy/CAM-CRGS-23/2020
Italy/CAM-CRGS-24/2020
Italy/CAM-CRGS-26/2020
Italy/CAM-CRGS-27/2020
Italy/CAM-CRGS-28/2020
Italy/CAM-CRGS-29/2020
Italy/CAM-CRGS-91/2020
Italy/CAM-CRGS-92/2020
Italy/CAM-CRGS-94/2020
Italy/CAM-CRGS-31/2020
Italy/CAM-CRGS-32/2020
Italy/CAM-CRGS-37/2020
Italy/CAM-CRGS-38/2020
Italy/CAM-CRGS-95/2020
Italy/CAM-CRGS-96/2020
Italy/CAM-CRGS-97/2020
Italy/CAM-CRGS-99/2020
Italy/CAM-CRGS-101/2020
Italy/CAM-CRGS-102/2020
Italy/CAM-CRGS-43/2020
Italy/CAM-CRGS-44/2020
Italy/CAM-CRGS-45/2020
Italy/CAM-CRGS-46/2020
Italy/CAM-CRGS-57/2020
Italy/CAM-CRGS-104/2020
Italy/CAM-CRGS-47/2020
Italy/CAM-CRGS-81/2020
Italy/CAM-CRGS-69/2020
Italy/CAM-CRGS-49/2020
Italy/CAM-CRGS-50/2020
Italy/CAM-CRGS-66/2020
Italy/CAM-CRGS-72/2020
Italy/CAM-CRGS-75/2020
Italy/CAM-CRGS-107/2020
Italy/CAM-CRGS-108/2020
Italy/CAM-CRGS-52/2020
Italy/CAM-CRGS-83/2020
Italy/CAM-CRGS-84/2020
Italy/CAM-CRGS-112/2020
Italy/CAM-CRGS-113/2020
Italy/CAM-CRGS-53/2020
Italy/CAM-CRGS-59/2020
Italy/CAM-CRGS-115/2020
Italy/CAM-CRGS-87/2020
Italy/CAM-CRGS-116/2020
Italy/CAM-CRGS-88/2020
Italy/CAM-CRGS-54/2020
Italy/CAM-CRGS-10/2020
USA/CA-QDX-3788/2021
USA/CA-QDX-3817/2021
USA/CA-QDX-3766/2021
USA/CA-QDX-3769/2021
USA/CA-QDX-3778/2021
USA/CA-QDX-3755/2021
USA/CA-QDX-3752/2021
USA/TX-QDX-3762/2021
USA/TX-QDX-3764/2021
USA/CA-QDX-3773/2021
USA/CA-QDX-3783/2021
USA/CA-QDX-3784/2021
USA/CA-QDX-3796/2021
USA/CA-QDX-3741/2021
USA/CA-QDX-3745/2021
USA/CA-QDX-3748/2021
USA/CA-QDX-3750/2021
USA/CA-QDX-3758/2021
USA/CA-QDX-3759/2021
USA/CA-QDX-3761/2021
USA/CA-QDX-3763/2021
USA/CA-QDX-3771/2021
USA/CA-QDX-3775/2021
USA/CA-QDX-3779/2021
USA/CA-QDX-3785/2021
USA/CA-QDX-3787/2021
USA/CA-QDX-3792/2021
USA/CA-QDX-3793/2021
USA/CA-QDX-3794/2021
USA/CA-QDX-3799/2021
USA/CA-QDX-3806/2021
USA/CA-QDX-3808/2021
USA/CA-QDX-3810/2021
USA/CA-QDX-3815/2021
USA/CA-QDX-3818/2021
USA/CA-QDX-3819/2021
USA/CA-QDX-3821/2021
USA/CA-QDX-3822/2021
USA/FL-BPHL-2840/2020
USA/CA-QDX-3743/2021
USA/CA-QDX-3811/2021
USA/NY-NYCPHL-002149/2021
USA/FL-QDX-3456/2020
USA/KY-QDX-3515/2020
USA/NY-QDX-3513/2020
USA/SC-QDX-3420/2020
USA/TX-QDX-3416/2020
USA/TX-QDX-3487/2020
USA/TX-QDX-3498/2020
Indonesia/YO-UGM-110279/2020
Indonesia/YO-UGM-110286/2020
Indonesia/YO-UGM-110283/2020
Indonesia/YO-UGM-110434/2020
Indonesia/YO-UGM-110282/2020
Indonesia/YO-UGM-110280/2020
USA/NM-UNM-EDB00101/2021
USA/NM-UNM-EDB00117/2021
USA/NM-UNM-EDB00118/2021
USA/NM-UNM-EDB00123/2021
USA/NM-UNM-EDB00124/2021
USA/NM-UNM-EDB00126/2021
USA/NM-UNM-EDB00127/2021
USA/NM-UNM-EDB00131/2021
USA/NM-UNM-EDB00132/2021
USA/NM-UNM-EDB00135/2021
USA/NM-UNM-EDB00144/2021
USA/NM-UNM-EDB00148/2021
USA/CA-QDX-3119/2020
USA/CA-QDX-3215/2020
USA/CT-QDX-3191/2021
USA/MA-QDX-3086/2021
USA/MA-QDX-3125/2021
USA/MA-QDX-3134/2021
USA/MA-QDX-3176/2021
USA/MA-QDX-3177/2021
USA/MA-QDX-3185/2021
USA/NH-QDX-3152/2021
USA/CA-QDX-2962/2021
USA/CT-QDX-2925/2021
USA/CT-QDX-2993/2021
USA/CT-QDX-3063/2021
USA/MA-QDX-2918/2021
USA/MA-QDX-2935/2021
USA/MA-QDX-2999/2021
USA/NH-QDX-3030/2021
New_Zealand/21CV0063/2021
New_Zealand/21CV0083/2021
New_Zealand/21CV0091/2021
New_Zealand/21CV0093/2021
New_Zealand/21CV0098/2021
New_Zealand/21CV0106/2021
New_Zealand/21CV0107/2021
New_Zealand/21CV0108/2021
New_Zealand/21CV0110/2021
USA/AL-HGSC-JEPM/2020
USA/AL-HGSC-JEPP/2020
USA/AL-HGSC-JEPQ/2020
USA/AL-HGSC-JEPR/2020
USA/AL-HGSC-JEPS/2020
USA/AL-HGSC-JEPT/2020
USA/AL-HGSC-JEPU/2020
USA/AL-HGSC-JEPW/2020
USA/AL-HGSC-JEPX/2020
USA/AL-HGSC-JEPY/2020
USA/AL-HGSC-JEPZ/2020
USA/AL-HGSC-JEQA/2020
USA/AL-HGSC-JEQB/2020
USA/AL-HGSC-JEQC/2020
USA/AL-HGSC-JEQD/2020
USA/AL-HGSC-JEQE/2020
USA/AL-HGSC-JEQF/2020
USA/AL-HGSC-JEQG/2020
USA/AL-HGSC-JEQH/2020
USA/AL-HGSC-JEQI/2020
USA/AL-HGSC-JEQJ/2020
USA/AL-HGSC-JEQK/2020
USA/AL-HGSC-JEQL/2020
USA/AL-HGSC-JEQM/2020
USA/AL-HGSC-JEQN/2020
USA/AL-HGSC-JEQP/2020
USA/AL-HGSC-JEQQ/2020
USA/AL-HGSC-JEQR/2020
USA/AL-HGSC-JEQS/2020
USA/AL-HGSC-JEQT/2020
USA/AL-HGSC-JEQU/2020
USA/AL-HGSC-JEQW/2020
USA/AL-HGSC-JEQX/2020
USA/AL-HGSC-JEQY/2020
USA/AL-HGSC-JEQZ/2020
USA/AL-HGSC-JERA/2020
USA/AL-HGSC-JERB/2020
USA/AL-HGSC-JERD/2020
USA/AL-HGSC-JERE/2020
USA/AL-HGSC-JERF/2020
USA/AL-HGSC-JERH/2020
USA/AL-HGSC-JERI/2020
USA/AL-HGSC-JERJ/2020
USA/AL-HGSC-JERK/2020
USA/AL-HGSC-JERL/2020
USA/AL-HGSC-JERM/2020
USA/AL-HGSC-JERN/2020
USA/AL-HGSC-JERP/2020
USA/AL-HGSC-JERQ/2020
USA/AL-HGSC-JERR/2020
USA/AL-HGSC-JERS/2020
USA/AL-HGSC-JERT/2020
USA/AL-HGSC-JERW/2020
USA/AL-HGSC-JERX/2020
USA/AL-HGSC-JERY/2020
USA/AL-HGSC-JERZ/2020
USA/AL-HGSC-JESA/2020
USA/AL-HGSC-JESB/2020
USA/AL-HGSC-JESC/2020
USA/AL-HGSC-JESD/2020
USA/AL-HGSC-JESE/2020
USA/AL-HGSC-JESF/2020
USA/AL-HGSC-JESG/2020
USA/AL-HGSC-JESH/2020
USA/AL-HGSC-JESI/2020
USA/AL-HGSC-JESJ/2020
USA/AL-HGSC-JESK/2020
USA/AL-HGSC-JESL/2020
USA/AL-HGSC-JESM/2020
USA/AL-HGSC-JESN/2020
USA/AL-HGSC-JESP/2020
USA/AL-HGSC-JESQ/2020
USA/AL-HGSC-JESR/2020
USA/AL-HGSC-JESS/2020
USA/AL-HGSC-JEST/2020
USA/AL-HGSC-JESU/2020
USA/AL-HGSC-JESW/2020
USA/AL-HGSC-JESX/2020
USA/AL-HGSC-JESY/2020
USA/AL-HGSC-JESZ/2020
USA/AL-HGSC-JETA/2020
USA/AL-HGSC-JETB/2020
USA/AL-HGSC-JETC/2020
USA/AL-HGSC-JETD/2020
USA/AL-HGSC-JETE/2020
USA/AL-HGSC-JETF/2020
USA/AL-HGSC-JETG/2020
USA/AL-HGSC-JETH/2020
USA/AL-HGSC-JETI/2020
USA/AL-HGSC-JETJ/2020
USA/AL-HGSC-JETK/2020
USA/AL-HGSC-JETL/2020
Malaysia/IMR-UCSI_R20/2021
USA/OH-JML-COHDEC15/2020
Malaysia/IMR-UCSI_R17/2021
Malaysia/IMR-UCSI_R19/2021
Malaysia/IMR-UCSI_R1/2021
Thailand/CU-SI2102653-NT/2021
Malaysia/IMR-UCSI_R7/2021
USA/OH-JML-COHJAN760/2021
Malaysia/IMR-UCSI_R16/2021
USA/OH-JML-COHDEC28/2020
Malaysia/IMR-UCSI_KA137/2021
USA/AL-HGSC-JETM/2020
USA/AL-HGSC-JETN/2020
USA/AL-HGSC-JETP/2020
USA/AL-HGSC-JETQ/2020
USA/AL-HGSC-JETR/2020
USA/AL-HGSC-JETS/2020
USA/AL-HGSC-JETT/2020
USA/AL-HGSC-JETX/2020
USA/AL-HGSC-JETY/2020
USA/AL-HGSC-JETZ/2020
USA/AL-HGSC-JEUB/2020
USA/AL-HGSC-JEUC/2020
USA/AL-HGSC-JEUD/2020
USA/AL-HGSC-JEUE/2020
USA/AL-HGSC-JEUF/2020
USA/AL-HGSC-JEUG/2020
USA/AL-HGSC-JEUH/2020
USA/AL-HGSC-JEUI/2020
USA/AL-HGSC-JEUJ/2020
USA/AL-HGSC-JEUK/2020
USA/AL-HGSC-JEUL/2020
USA/AL-HGSC-JEUM/2020
USA/AL-HGSC-JEUP/2020
USA/AL-HGSC-JEUQ/2020
USA/AL-HGSC-JEUR/2020
USA/AL-HGSC-JEUS/2020
USA/AL-HGSC-JEUT/2020
USA/AL-HGSC-JEUU/2020
USA/AL-HGSC-JEUW/2020
USA/AL-HGSC-JEUX/2020
USA/AL-HGSC-JEUY/2020
USA/AL-HGSC-JEUZ/2020
USA/AL-HGSC-JEWA/2020
USA/AL-HGSC-JEWB/2020
USA/AL-HGSC-JEWC/2020
USA/AL-HGSC-JEWD/2020
USA/AL-HGSC-JEWE/2020
USA/AL-HGSC-JEWF/2020
USA/AL-HGSC-JEWG/2020
USA/AL-HGSC-JEWH/2020
USA/AL-HGSC-JEWJ/2020
USA/AL-HGSC-JEWK/2020
USA/AL-HGSC-JEWL/2020
USA/AL-HGSC-JEWM/2020
USA/AL-HGSC-JEWN/2020
USA/AL-HGSC-JEWP/2020
USA/AL-HGSC-JEWQ/2020
USA/AL-HGSC-JEWR/2020
USA/AL-HGSC-JEWS/2020
USA/AL-HGSC-JEWT/2020
USA/AL-HGSC-JEWU/2020
USA/AL-HGSC-JEWW/2020
USA/AL-HGSC-JEWY/2020
USA/AL-HGSC-JEWZ/2020
USA/AL-HGSC-JEXA/2020
USA/AL-HGSC-JEXB/2020
USA/AL-HGSC-JEXC/2020
USA/AL-HGSC-JEXD/2020
USA/AL-HGSC-JEXE/2020
USA/AL-HGSC-JEXF/2020
USA/AL-HGSC-JEXG/2020
USA/AL-HGSC-JEXH/2020
USA/AL-HGSC-JEXI/2020
USA/AL-HGSC-JEXJ/2020
USA/AL-HGSC-JEXK/2020
USA/AL-HGSC-JEXL/2020
USA/AL-HGSC-JEXM/2020
USA/AL-HGSC-JEXP/2020
USA/AL-HGSC-JEXQ/2020
USA/AL-HGSC-JEXR/2020
USA/AL-HGSC-JEXS/2020
USA/AL-HGSC-JEXU/2020
USA/AL-HGSC-JEXW/2020
USA/AL-HGSC-JEXX/2020
USA/AL-HGSC-JEXY/2020
USA/AL-HGSC-JEXZ/2020
USA/AL-HGSC-JEYA/2020
USA/AL-HGSC-JEYB/2020
USA/AL-HGSC-JEYC/2020
USA/AL-HGSC-JEYD/2020
USA/AL-HGSC-JEYE/2020
USA/AL-HGSC-JEYH/2020
USA/AL-HGSC-JEYI/2020
USA/AL-HGSC-JEYJ/2020
USA/AL-HGSC-JEYK/2020
USA/AL-HGSC-JEYL/2020
Slovenia/119993/2020
Slovenia/134870/2020
Slovenia/136912/2020
Slovenia/152240/2020
Slovenia/176062/2020
Slovenia/NK7853/2020
Slovenia/NK7854/2020
Slovenia/NK7855/2020
Slovenia/NK7858/2020
Slovenia/NK7859/2020
Slovenia/NK7860/2020
Slovenia/NK7861/2020
Slovenia/NK7862/2020
Slovenia/2020-V0-271399/2020
Slovenia/2020-V0-272034/2020
Slovenia/2020-V0-272275/2020
Slovenia/2020-V0-272532/2020
Slovenia/2020-V0-272910/2020
Slovenia/2020-V0-273035/2020
Slovenia/2020-V0-273097/2020
Slovenia/2020-V0-273200/2020
Slovenia/2020-V0-273438/2020
Slovenia/2020-V0-273561/2020
Slovenia/2020-V0-273751/2020
Slovenia/2020-V0-273903/2020
Slovenia/2020-V0-274093/2020
Slovenia/2020-V0-298340/2020
Slovenia/2020-V0-298704/2020
Slovenia/NK7961/2021
Slovenia/NK7852/2020
USA/AL-HGSC-JEZW/2020
USA/AL-HGSC-JEZX/2020
USA/AL-HGSC-JEZY/2020
USA/AL-HGSC-JEZZ/2020
USA/AL-HGSC-JFAA/2020
USA/AL-HGSC-JFAB/2020
USA/AL-HGSC-JFAC/2020
USA/AL-HGSC-JFAD/2020
USA/AL-HGSC-JFAE/2020
USA/AL-HGSC-JFAF/2020
USA/AL-HGSC-JFAG/2020
USA/AL-HGSC-JFAH/2020
USA/AL-HGSC-JFAI/2020
USA/AL-HGSC-JFAJ/2020
USA/AL-HGSC-JFAK/2020
USA/AL-HGSC-JFAL/2020
USA/AL-HGSC-JFAM/2020
USA/AL-HGSC-JFAN/2020
USA/AL-HGSC-JFAP/2020
USA/AL-HGSC-JFAQ/2020
USA/AL-HGSC-JFAR/2020
USA/AL-HGSC-JFAS/2020
USA/AL-HGSC-JFAT/2020
USA/AL-HGSC-JFAU/2020
USA/AL-HGSC-JFAW/2020
USA/AL-HGSC-JFAX/2020
USA/AL-HGSC-JFAY/2020
USA/AL-HGSC-JFAZ/2020
USA/AL-HGSC-JFBA/2020
USA/AL-HGSC-JFBB/2020
USA/AL-HGSC-JFBC/2020
USA/AL-HGSC-JFBD/2020
USA/AL-HGSC-JFBE/2020
USA/AL-HGSC-JFBF/2020
USA/AL-HGSC-JFBG/2020
USA/AL-HGSC-JFBH/2020
USA/AL-HGSC-JFBI/2020
USA/AL-HGSC-JFBJ/2020
USA/AL-HGSC-JFBK/2020
USA/AL-HGSC-JFBL/2020
USA/AL-HGSC-JFBM/2020
USA/AL-HGSC-JFBN/2020
USA/AL-HGSC-JFBP/2020
USA/AL-HGSC-JFBQ/2020
USA/AL-HGSC-JFBR/2020
USA/AL-HGSC-JFBS/2020
USA/AL-HGSC-JFBT/2020
USA/AL-HGSC-JFBU/2020
USA/AL-HGSC-JFBW/2020
USA/AL-HGSC-JFBX/2020
USA/AL-HGSC-JFBY/2020
USA/AL-HGSC-JFBZ/2020
USA/AL-HGSC-JFCB/2020
USA/AL-HGSC-JFCC/2020
USA/AL-HGSC-JFCD/2020
USA/AL-HGSC-JFCE/2020
USA/AL-HGSC-JFCF/2020
USA/AL-HGSC-JFCG/2020
USA/AL-HGSC-JFCH/2020
USA/AL-HGSC-JFCI/2020
USA/AL-HGSC-JFCJ/2020
USA/AL-HGSC-JFCK/2020
USA/AL-HGSC-JFCL/2020
USA/AL-HGSC-JFCP/2020
USA/AL-HGSC-JFCR/2020
USA/AL-HGSC-JFCS/2020
USA/AL-HGSC-JFCT/2020
USA/AL-HGSC-JFCU/2020
USA/AL-HGSC-JFCW/2020
USA/AL-HGSC-JFCX/2020
USA/AL-HGSC-JFCY/2020
USA/AL-HGSC-JFCZ/2020
USA/AL-HGSC-JFDA/2020
USA/AL-HGSC-JFDB/2020
USA/AL-HGSC-JFDC/2020
USA/AL-HGSC-JFDE/2020
USA/AL-HGSC-JFDF/2020
USA/AL-HGSC-JFDG/2020
USA/AL-HGSC-JFDH/2020
USA/AL-HGSC-JFDI/2020
USA/AL-HGSC-JFDJ/2020
USA/AL-HGSC-JFDK/2020
USA/AL-HGSC-JFDL/2020
USA/AL-HGSC-JFDM/2020
USA/AL-HGSC-JFDN/2020
USA/AL-HGSC-JFDP/2020
USA/AL-HGSC-JFDQ/2020
USA/AL-HGSC-JFDT/2020
Indonesia/JI-ITDua-33753N/2020
Indonesia/JI-ITDua-33816NT/2020
Indonesia/JI-ITDua-33807NT/2020
Indonesia/JI-ITDua-33304NT/2020
Indonesia/JI-ITDua-33312NT/2020
Indonesia/JI-ITDua-34192NT/2020
Indonesia/JI-ITDua-33817NT/2020
Indonesia/JI-ITDua-33862NT/2020
Indonesia/JI-ITDua-34660NT/2020
Indonesia/JI-ITDua-33281NT/2020
Indonesia/JI-ITDua-35379NT/2020
Ecuador/USFQ-585/2021
Ecuador/USFQ-712/2021
Ecuador/USFQ-715/2021
Ecuador/USFQ-721/2021
Ecuador/USFQ-726/2021
Ecuador/USFQ-731/2021
Ecuador/USFQ-732/2021
Ecuador/USFQ-733/2021
Ecuador/USFQ-734/2021
Ecuador/USFQ-735/2021
Australia/VIC18115/2021
Australia/VIC18116/2021
Australia/VIC18118/2021
Australia/VIC18119/2021
Australia/VIC18120/2021
Australia/VIC18126/2021
Australia/VIC18127/2021
Australia/VIC18128/2021
Australia/VIC18129/2021
Australia/VIC18132/2021
Australia/VIC18154/2021
Australia/VIC18156/2021
Australia/VIC18159/2021
Australia/VIC18160/2021
USA/NC-UNC-LCCC0001/2020
USA/NC-UNC-LCCC0002/2020
USA/NC-UNC-LCCC0003/2020
USA/NC-UNC-LCCC0005/2020
USA/NC-UNC-LCCC0006/2020
USA/NC-UNC-LCCC0007/2020
USA/NC-UNC-LCCC0008/2020
USA/NC-UNC-LCCC0009/2020
USA/NC-UNC-LCCC0010/2020
USA/NC-UNC-LCCC0011/2020
USA/NC-UNC-LCCC0012/2020
USA/NC-UNC-LCCC0014/2020
USA/NC-UNC-LCCC0015/2020
USA/NC-UNC-LCCC0016/2020
USA/NC-UNC-LCCC0017/2020
USA/NC-UNC-LCCC0018/2020
USA/NC-UNC-LCCC0019/2020
USA/NC-UNC-LCCC0020/2020
USA/NC-UNC-LCCC0021/2020
USA/NC-UNC-LCCC0022/2020
USA/NC-UNC-LCCC0023/2020
USA/NC-UNC-LCCC0024/2020
USA/NC-UNC-LCCC0025/2020
USA/NC-UNC-LCCC0026/2020
USA/NC-UNC-LCCC0027/2020
USA/NC-UNC-LCCC0028/2020
USA/NC-UNC-LCCC0029/2020
USA/NC-UNC-LCCC0031/2020
USA/NC-UNC-LCCC0032/2020
USA/NC-UNC-LCCC0034/2020
USA/NC-UNC-LCCC0035/2020
USA/NC-UNC-LCCC0037/2020
USA/NC-UNC-LCCC0038/2020
USA/NC-UNC-LCCC0039/2020
USA/NC-UNC-LCCC0041/2020
USA/NC-UNC-LCCC0043/2020
USA/NC-UNC-LCCC0044/2020
USA/NC-UNC-LCCC0045/2020
USA/NC-UNC-LCCC0046/2020
USA/NC-UNC-LCCC0047/2020
USA/NC-UNC-LCCC0048/2020
USA/NC-UNC-LCCC0049/2020
USA/NC-UNC-LCCC0050/2020
USA/NC-UNC-LCCC0051/2020
USA/NC-UNC-LCCC0052/2020
USA/NC-UNC-LCCC0053/2020
USA/NC-UNC-LCCC0054/2020
USA/NC-UNC-LCCC0055/2020
USA/NC-UNC-LCCC0056/2020
USA/NC-UNC-LCCC0057/2020
USA/NC-UNC-LCCC0058/2020
USA/NC-UNC-LCCC0059/2020
USA/NC-UNC-LCCC0060/2020
USA/NC-UNC-LCCC0061/2020
USA/NC-UNC-LCCC0062/2020
USA/NC-UNC-LCCC0063/2020
USA/NC-UNC-LCCC0064/2020
USA/NC-UNC-LCCC0065/2020
USA/NC-UNC-LCCC0066/2020
USA/NC-UNC-LCCC0067/2020
USA/NC-UNC-LCCC0068/2020
USA/NC-UNC-LCCC0069/2020
USA/NC-UNC-LCCC0070/2020
USA/NC-UNC-LCCC0071/2020
USA/NC-UNC-LCCC0072/2020
USA/NC-UNC-LCCC0073/2020
USA/NC-UNC-LCCC0074/2020
USA/NC-UNC-LCCC0075/2020
USA/NC-UNC-LCCC0076/2020
USA/NC-UNC-LCCC0077/2020
USA/NC-UNC-LCCC0078/2020
USA/NC-UNC-LCCC0079/2020
USA/NC-UNC-LCCC0080/2020
USA/NC-UNC-LCCC0081/2020
USA/NC-UNC-LCCC0082/2020
USA/NC-UNC-LCCC0083/2020
USA/NC-UNC-LCCC0084/2020
USA/NC-UNC-LCCC0086/2020
USA/NC-UNC-LCCC0087/2020
USA/NC-UNC-LCCC0088/2020
USA/NC-UNC-LCCC0090/2020
USA/NC-UNC-LCCC0091/2020
USA/NC-UNC-LCCC0092/2020
USA/NC-UNC-LCCC0093/2020
USA/NC-UNC-LCCC0094/2020
USA/NC-UNC-LCCC0095/2020
USA/NC-UNC-LCCC0096/2020
USA/NC-UNC-LCCC0097/2020
USA/NC-UNC-LCCC0098/2020
USA/NC-UNC-LCCC0100/2020
USA/NC-UNC-LCCC0101/2020
USA/NC-UNC-LCCC0104/2020
USA/NC-UNC-LCCC0105/2020
USA/NC-UNC-LCCC0106/2020
USA/NC-UNC-LCCC0107/2020
USA/NC-UNC-LCCC0108/2020
USA/NC-UNC-LCCC0109/2020
USA/NC-UNC-LCCC0110/2020
USA/NC-UNC-LCCC0111/2020
USA/NC-UNC-LCCC0112/2020
USA/NC-UNC-LCCC0113/2020
USA/NC-UNC-LCCC0114/2020
USA/NC-UNC-LCCC0115/2020
USA/NC-UNC-LCCC0116/2020
USA/NC-UNC-LCCC0117/2020
USA/NC-UNC-LCCC0118/2020
USA/NC-UNC-LCCC0119/2020
USA/NC-UNC-LCCC0120/2020
USA/NC-UNC-LCCC0122/2020
USA/NC-UNC-LCCC0123/2020
USA/NC-UNC-LCCC0124/2020
USA/NC-UNC-LCCC0125/2020
USA/NC-UNC-LCCC0126/2020
USA/NC-UNC-LCCC0127/2020
USA/NC-UNC-LCCC0128/2020
USA/NC-UNC-LCCC0129/2020
USA/NC-UNC-LCCC0130/2020
USA/NC-UNC-LCCC0131/2020
USA/NC-UNC-LCCC0132/2020
USA/NC-UNC-LCCC0133/2020
USA/NC-UNC-LCCC0134/2020
USA/NC-UNC-LCCC0135/2020
USA/NC-UNC-LCCC0136/2020
USA/NC-UNC-LCCC0137/2020
USA/NC-UNC-LCCC0138/2020
USA/NC-UNC-LCCC0139/2020
USA/NC-UNC-LCCC0140/2020
USA/NC-UNC-LCCC0143/2020
USA/NC-UNC-LCCC0145/2020
USA/NC-UNC-LCCC0146/2020
USA/NC-UNC-LCCC0147/2020
USA/NC-UNC-LCCC0149/2020
USA/NC-UNC-LCCC0150/2020
USA/NC-UNC-LCCC0151/2020
USA/NC-UNC-LCCC0152/2020
USA/NC-UNC-LCCC0155/2020
USA/NC-UNC-LCCC0156/2020
USA/NC-UNC-LCCC0157/2020
USA/NC-UNC-LCCC0158/2020
USA/NC-UNC-LCCC0159/2020
USA/NC-UNC-LCCC0160/2020
USA/NC-UNC-LCCC0161/2020
USA/NC-UNC-LCCC0162/2020
USA/NC-UNC-LCCC0163/2020
USA/NC-UNC-LCCC0164/2020
USA/NC-UNC-LCCC0165/2020
USA/NC-UNC-LCCC0166/2020
USA/NC-UNC-LCCC0167/2020
USA/NC-UNC-LCCC0168/2020
USA/NC-UNC-LCCC0169/2020
USA/NC-UNC-LCCC0170/2020
USA/NC-UNC-LCCC0171/2020
USA/NC-UNC-LCCC0172/2020
USA/NC-UNC-LCCC0174/2020
USA/NC-UNC-LCCC0175/2020
USA/NC-UNC-LCCC0176/2020
USA/NC-UNC-LCCC0178/2020
USA/NC-UNC-LCCC0180/2020
USA/NC-UNC-LCCC0181/2020
USA/NC-UNC-LCCC0182/2020
USA/NC-UNC-LCCC0183/2020
USA/CA-ALSR-5575/2020
USA/CA-ALSR-5577/2020
USA/CA-ALSR-5579/2020
USA/CA-ALSR-5580/2020
USA/CA-ALSR-5581/2020
USA/CA-ALSR-5582/2020
USA/CA-ALSR-5583/2020
USA/CA-ALSR-5586/2020
USA/CA-ALSR-5587/2020
USA/CA-ALSR-5588/2020
USA/CA-ALSR-5589/2020
USA/CA-ALSR-5590/2020
USA/CA-ALSR-5591/2020
USA/CA-ALSR-5595/2020
USA/CA-ALSR-5596/2020
USA/CA-ALSR-5597/2020
USA/CA-ALSR-5598/2020
USA/CA-ALSR-5599/2020
USA/CA-ALSR-5600/2020
USA/CA-ALSR-5602/2020
Mexico/BCN-ALSR-5603/2020
USA/CA-ALSR-5611/2020
USA/CA-ALSR-5612/2020
USA/CA-ALSR-5614/2020
Mexico/BCN-ALSR-5615/2020
USA/CA-ALSR-5616/2020
USA/CA-ALSR-5617/2020
USA/CA-ALSR-5618/2020
USA/CA-ALSR-5621/2020
USA/CA-ALSR-5623/2020
USA/CA-ALSR-5625/2020
USA/CA-ALSR-5627/2020
USA/CA-ALSR-5628/2020
USA/CA-ALSR-5630/2020
USA/CA-ALSR-5631/2020
USA/CA-ALSR-5634/2020
USA/CA-ALSR-5636/2020
USA/CA-ALSR-5637/2020
USA/CA-ALSR-5638/2020
USA/CA-ALSR-5639/2020
USA/CA-ALSR-5640/2020
USA/CA-ALSR-5642/2020
USA/CA-ALSR-5646/2020
USA/CA-ALSR-5647/2020
USA/CA-ALSR-5648/2020
USA/CA-ALSR-5649/2020
USA/CA-ALSR-5650/2020
USA/CA-ALSR-5651/2020
USA/CA-ALSR-5652/2020
USA/CA-ALSR-5653/2020
USA/CA-ALSR-5654/2020
Mexico/BCN-ALSR-5655/2020
USA/CA-ALSR-5656/2020
USA/CA-ALSR-5658/2020
USA/CA-ALSR-5659/2020
USA/CA-ALSR-5661/2020
USA/CA-ALSR-5662/2020
USA/CA-ALSR-5664/2020
USA/CA-ALSR-5665/2020
USA/CA-ALSR-5668/2020
USA/CA-ALSR-5669/2020
USA/CA-ALSR-5672/2020
USA/CA-ALSR-5677/2020
USA/CA-ALSR-5679/2020
USA/CA-ALSR-5680/2020
USA/CA-ALSR-5681/2020
USA/CA-ALSR-5682/2020
USA/CA-ALSR-5683/2020
USA/CA-ALSR-5686/2020
USA/CA-ALSR-5687/2020
USA/CA-ALSR-5688/2020
USA/CA-ALSR-5689/2020
USA/CA-ALSR-5690/2020
USA/CA-ALSR-5691/2020
USA/CA-ALSR-5692/2020
USA/CA-ALSR-5693/2020
USA/CA-ALSR-5694/2020
USA/CA-ALSR-5695/2020
USA/CA-ALSR-5696/2020
USA/CA-ALSR-5697/2020
USA/CA-ALSR-5698/2020
USA/CA-ALSR-5699/2020
USA/CA-ALSR-5700/2020
USA/CA-ALSR-5701/2020
USA/CA-ALSR-5702/2020
USA/CA-ALSR-5703/2020
USA/CA-ALSR-5704/2020
USA/CA-ALSR-5705/2020
USA/CA-ALSR-5706/2020
USA/CA-ALSR-5707/2020
Mexico/BCN-ALSR-5708/2020
USA/CA-ALSR-5709/2020
USA/CA-ALSR-5710/2020
USA/CA-ALSR-5711/2020
USA/CA-ALSR-5712/2020
USA/CA-ALSR-5713/2020
USA/CA-ALSR-5714/2020
USA/CA-ALSR-5715/2020
Mexico/BCN-ALSR-5717/2020
USA/CA-ALSR-5718/2020
USA/CA-ALSR-5719/2020
USA/CA-ALSR-5720/2020
USA/CA-ALSR-5721/2020
USA/CA-ALSR-5722/2020
USA/CA-ALSR-5723/2020
USA/CA-ALSR-5724/2020
USA/CA-ALSR-5725/2020
USA/CA-ALSR-5726/2020
USA/CA-ALSR-5727/2020
USA/CA-ALSR-5728/2020
USA/CA-ALSR-5729/2020
USA/CA-ALSR-5730/2020
USA/CA-ALSR-5731/2020
Mexico/BCN-ALSR-5732/2020
USA/CA-ALSR-5734/2020
USA/CA-ALSR-5735/2020
USA/CA-ALSR-5736/2020
USA/CA-ALSR-5737/2020
USA/CA-ALSR-5738/2020
USA/CA-ALSR-5739/2020
USA/CA-ALSR-5740/2020
USA/CA-ALSR-5741/2020
USA/CA-ALSR-5744/2020
Mexico/BCN-ALSR-5748/2020
Mexico/BCN-ALSR-5749/2020
USA/CA-ALSR-5751/2020
USA/CA-ALSR-5752/2020
Mexico/BCN-ALSR-5753/2020
USA/CA-ALSR-5754/2020
USA/CA-ALSR-5755/2020
USA/CA-ALSR-5756/2020
Mexico/BCN-ALSR-5757/2020
USA/CA-ALSR-5759/2020
USA/CA-ALSR-5760/2020
USA/CA-ALSR-5761/2020
USA/CA-ALSR-5762/2020
USA/CA-ALSR-5763/2020
USA/CA-ALSR-5764/2020
USA/CA-ALSR-5766/2020
USA/CA-ALSR-5767/2020
USA/CA-ALSR-5769/2020
Mexico/BCN-ALSR-5773/2020
Jordan/AM-ALSR-5774/2021
Jordan/AM-ALSR-5775/2021
Jordan/AM-ALSR-5776/2021
Jordan/AM-ALSR-5777/2021
Jordan/AM-ALSR-5778/2021
Jordan/AM-ALSR-5779/2021
Jordan/AM-ALSR-5780/2021
Jordan/AM-ALSR-5781/2021
Jordan/AM-ALSR-5782/2021
Jordan/AM-ALSR-5783/2021
Jordan/AM-ALSR-5784/2021
Jordan/AM-ALSR-5785/2021
Jordan/AM-ALSR-5786/2021
Jordan/AM-ALSR-5787/2021
Jordan/AM-ALSR-5788/2021
Jordan/AM-ALSR-5789/2021
Jordan/AM-ALSR-5790/2021
Jordan/AM-ALSR-5791/2021
Jordan/AM-ALSR-5792/2021
Jordan/AM-ALSR-5793/2021
Jordan/AM-ALSR-5794/2021
Jordan/AM-ALSR-5795/2021
Jordan/AM-ALSR-5797/2021
Jordan/AM-ALSR-5798/2021
Jordan/AM-ALSR-5799/2021
Jordan/AM-ALSR-5800/2021
Jordan/AM-ALSR-5801/2021
Jordan/AM-ALSR-5802/2021
Jordan/AM-ALSR-5803/2021
Jordan/AM-ALSR-5804/2021
Jordan/AM-ALSR-5805/2021
Jordan/AM-ALSR-5806/2021
Jordan/AZ-ALSR-5807/2021
Jordan/AM-ALSR-5808/2021
USA/LA-ALSR-5809/2020
USA/LA-ALSR-5810/2020
USA/LA-ALSR-5811/2020
USA/LA-ALSR-5812/2020
USA/LA-ALSR-5814/2020
USA/LA-ALSR-5815/2020
USA/LA-ALSR-5818/2020
USA/LA-ALSR-5819/2020
USA/LA-ALSR-5820/2020
USA/LA-ALSR-5821/2020
USA/LA-ALSR-5822/2020
USA/LA-ALSR-5823/2020
USA/LA-ALSR-5825/2020
USA/LA-ALSR-5826/2020
USA/LA-ALSR-5827/2020
USA/LA-ALSR-5828/2020
Jordan/AM-ALSR-5829/2020
Jordan/AM-ALSR-5830/2020
Jordan/AM-ALSR-5832/2021
Jordan/AM-ALSR-5833/2021
Jordan/AM-ALSR-5834/2021
USA/CA-ALSR-5848/2020
USA/CA-ALSR-5850/2020
USA/CA-ALSR-5864/2020
USA/CA-ALSR-5865/2020
USA/CA-ALSR-5866/2020
USA/CA-ALSR-5873/2020
USA/CA-ALSR-5875/2020
USA/CA-ALSR-5876/2020
USA/CA-ALSR-5878/2020
USA/CA-ALSR-5902/2020
USA/CA-ALSR-5911/2020
USA/CA-ALSR-5912/2020
USA/CA-ALSR-5914/2020
USA/CA-ALSR-5915/2020
USA/CA-ALSR-5916/2020
USA/CA-ALSR-5917/2020
USA/CA-ALSR-5918/2020
USA/CA-ALSR-5919/2020
USA/CA-ALSR-5920/2020
USA/CA-ALSR-5921/2020
USA/CA-ALSR-5922/2020
USA/CA-ALSR-5923/2020
USA/CA-ALSR-5925/2020
USA/CA-ALSR-5926/2020
USA/CA-ALSR-5927/2020
USA/CA-ALSR-5928/2020
USA/CA-ALSR-5929/2020
USA/CA-ALSR-5930/2020
USA/CA-ALSR-5934/2020
USA/CA-ALSR-5936/2020
USA/CA-ALSR-5938/2020
USA/CA-ALSR-5939/2020
USA/CA-ALSR-5940/2021
USA/CA-ALSR-5941/2020
USA/CA-ALSR-5942/2020
USA/CA-ALSR-5943/2020
USA/CA-ALSR-5944/2020
USA/CA-ALSR-5945/2020
USA/CA-ALSR-5946/2020
USA/CA-ALSR-5947/2020
USA/CA-ALSR-5948/2020
USA/CA-ALSR-5950/2020
USA/CA-ALSR-5951/2020
USA/CA-ALSR-5952/2020
USA/CA-ALSR-5953/2020
USA/CA-ALSR-5954/2020
USA/CA-ALSR-5955/2020
USA/CA-ALSR-5956/2020
USA/CA-ALSR-5957/2020
USA/CA-ALSR-5958/2020
USA/CA-ALSR-5959/2020
USA/CA-ALSR-5960/2021
USA/CA-ALSR-5963/2020
USA/CA-ALSR-5964/2020
USA/CA-ALSR-5965/2020
USA/CA-ALSR-5967/2020
USA/CA-ALSR-5968/2020
USA/CA-ALSR-5969/2020
USA/CA-ALSR-5971/2020
USA/CA-ALSR-5972/2020
USA/CA-ALSR-5973/2020
USA/CA-ALSR-5975/2020
USA/CA-ALSR-5976/2020
USA/CA-ALSR-5977/2020
USA/CA-ALSR-5978/2020
USA/CA-ALSR-5979/2020
USA/CA-ALSR-5980/2021
USA/CA-ALSR-5981/2020
USA/CA-ALSR-5982/2020
USA/CA-ALSR-5983/2020
USA/CA-ALSR-5985/2021
USA/CA-ALSR-5986/2020
USA/CA-ALSR-5987/2020
USA/CA-ALSR-5988/2020
USA/CA-ALSR-5989/2020
USA/CA-ALSR-5990/2020
USA/CA-ALSR-5992/2020
USA/CA-ALSR-5993/2020
USA/CA-ALSR-5994/2020
USA/CA-ALSR-5996/2020
USA/CA-ALSR-5997/2020
USA/CA-ALSR-5998/2020
Mexico/BCN-ALSR-6000/2020
USA/CA-ALSR-6001/2020
USA/CA-ALSR-6004/2020
USA/CA-ALSR-6005/2020
USA/CA-ALSR-6006/2020
USA/CA-ALSR-6007/2020
USA/CA-ALSR-6009/2020
USA/CA-ALSR-6010/2020
USA/CA-ALSR-6011/2020
Mexico/BCN-ALSR-6012/2020
USA/CA-ALSR-6013/2020
USA/CA-ALSR-6014/2020
USA/CA-ALSR-6015/2020
USA/CA-ALSR-6016/2020
USA/CA-ALSR-6018/2020
USA/CA-ALSR-6019/2020
USA/CA-ALSR-6020/2020
USA/CA-ALSR-6022/2020
USA/CA-ALSR-6025/2020
USA/CA-ALSR-6026/2020
USA/CA-ALSR-6027/2020
USA/CA-ALSR-6028/2020
USA/CA-ALSR-6030/2020
USA/CA-ALSR-6032/2020
USA/CA-ALSR-6033/2020
USA/CA-ALSR-6034/2020
USA/CA-ALSR-6035/2020
USA/CA-ALSR-6036/2020
USA/CA-ALSR-6037/2020
USA/CA-ALSR-6038/2020
USA/CA-ALSR-6039/2020
USA/CA-ALSR-6040/2020
USA/CA-ALSR-6041/2021
USA/CA-ALSR-6042/2021
USA/CA-ALSR-6044/2021
USA/CA-ALSR-6045/2021
USA/CA-ALSR-6046/2021
USA/CA-ALSR-6048/2021
USA/CA-ALSR-6050/2021
USA/CA-ALSR-6051/2021
USA/CA-ALSR-6052/2021
USA/CA-ALSR-6053/2021
USA/CA-ALSR-6054/2021
USA/CA-ALSR-6055/2021
USA/CA-ALSR-6056/2021
USA/CA-ALSR-6057/2021
USA/CA-ALSR-6059/2021
USA/CA-ALSR-6060/2021
USA/CA-ALSR-6061/2021
USA/CA-ALSR-6062/2021
USA/CA-ALSR-6063/2021
USA/CA-ALSR-6064/2021
USA/CA-ALSR-6068/2021
USA/CA-ALSR-6069/2021
USA/CA-ALSR-6070/2021
USA/CA-ALSR-6071/2021
USA/CA-ALSR-6072/2021
USA/CA-ALSR-6074/2021
USA/CA-ALSR-6075/2021
USA/CA-ALSR-6076/2021
USA/CA-ALSR-6077/2021
USA/CA-ALSR-6078/2021
USA/CA-ALSR-6079/2021
USA/CA-ALSR-6080/2021
USA/CA-ALSR-6081/2021
USA/CA-ALSR-6082/2021
USA/CA-ALSR-6083/2021
USA/CA-ALSR-6085/2021
USA/CA-ALSR-6086/2021
USA/CA-ALSR-6087/2021
USA/CA-ALSR-6088/2021
USA/CA-ALSR-6089/2021
USA/CA-ALSR-6090/2021
USA/CA-ALSR-6091/2021
USA/CA-ALSR-6092/2021
USA/CA-ALSR-6093/2021
USA/CA-ALSR-6094/2021
USA/CA-ALSR-6095/2021
USA/CA-ALSR-6096/2021
USA/CA-ALSR-6099/2021
USA/CA-ALSR-6100/2021
USA/CA-ALSR-6101/2021
USA/CA-ALSR-6102/2021
USA/CA-ALSR-6103/2021
USA/CA-ALSR-6104/2021
USA/CA-ALSR-6105/2021
USA/CA-ALSR-6106/2021
USA/CA-ALSR-6107/2021
USA/CA-ALSR-6109/2021
USA/CA-ALSR-6110/2021
USA/CA-ALSR-6111/2021
USA/CA-ALSR-6113/2021
USA/CA-ALSR-6117/2021
USA/CA-ALSR-6118/2021
USA/CA-ALSR-6119/2021
USA/CA-ALSR-6121/2021
USA/CA-ALSR-6122/2021
USA/CA-ALSR-6123/2021
USA/CA-ALSR-6124/2021
USA/CA-ALSR-6125/2020
USA/CA-ALSR-6126/2020
USA/CA-ALSR-6127/2020
USA/CA-ALSR-6128/2020
USA/CA-ALSR-6129/2020
USA/CA-ALSR-6130/2021
USA/CA-ALSR-6131/2021
USA/CA-ALSR-6132/2021
USA/CA-ALSR-6133/2021
USA/CA-ALSR-6134/2020
USA/CA-ALSR-6135/2020
USA/CA-ALSR-6139/2021
USA/CA-ALSR-6140/2020
USA/CA-ALSR-6141/2020
USA/CA-ALSR-6143/2020
USA/CA-ALSR-6144/2020
USA/CA-ALSR-6145/2020
USA/CA-ALSR-6146/2020
USA/CA-ALSR-6148/2020
USA/CA-ALSR-6149/2021
USA/CA-ALSR-6150/2020
USA/CA-ALSR-6151/2020
USA/CA-ALSR-6152/2020
USA/CA-ALSR-6163/2020
USA/CA-ALSR-6165/2021
USA/CA-ALSR-6166/2021
USA/CA-ALSR-6167/2021
USA/CA-ALSR-6168/2021
USA/CA-ALSR-6169/2021
USA/CA-ALSR-6171/2021
USA/CA-ALSR-6172/2021
USA/CA-ALSR-6175/2021
USA/CA-ALSR-6176/2021
USA/CA-ALSR-6177/2021
USA/CA-ALSR-6178/2021
USA/CA-ALSR-6179/2021
USA/CA-ALSR-6181/2021
USA/CA-ALSR-6182/2021
USA/CA-ALSR-6183/2021
USA/CA-ALSR-6184/2021
USA/CA-ALSR-6185/2021
USA/CA-ALSR-6186/2021
USA/CA-ALSR-6187/2021
USA/CA-ALSR-6188/2021
USA/CA-ALSR-6189/2021
USA/CA-ALSR-6190/2021
USA/CA-ALSR-6192/2021
USA/CA-ALSR-6193/2021
USA/CA-ALSR-6195/2021
USA/CA-ALSR-6197/2021
USA/CA-ALSR-6198/2021
USA/CA-ALSR-6200/2021
USA/CA-ALSR-6203/2021
USA/CA-ALSR-6204/2021
USA/CA-ALSR-6205/2021
USA/CA-ALSR-6206/2021
USA/CA-ALSR-6208/2021
USA/CA-ALSR-6209/2021
USA/CA-ALSR-6213/2021
USA/CA-ALSR-6214/2021
USA/CA-ALSR-6216/2021
USA/CA-ALSR-6217/2021
USA/CA-ALSR-6220/2021
USA/CA-ALSR-6222/2021
USA/CA-ALSR-6227/2021
USA/CA-ALSR-6228/2021
USA/CA-ALSR-6235/2021
USA/CA-ALSR-6236/2021
USA/CA-ALSR-6237/2021
USA/CA-ALSR-6240/2021
Spain/MD-71407646/2021
Spain/MD-71372148/2020
Spain/MD-71340698/2021
Spain/MD-71353120/2020
Spain/MD-71431928/2021
Malaysia/IMR-UCSI_R3/2021
Spain/MD-11665927/2021
Spain/MD-11669283/2021
Spain/MD-11664990/2021
Germany/ST-MD178/2020
Spain/MD-11674437/2021
Spain/MD-47435203/2020
Thailand/CU-SI2103184-NT/2021
Malaysia/IMR_WC378731/2020
Malaysia/IMR-UCSI_KP45/2021
Malaysia/IMR-UCSI_KA139/2021
Switzerland/BE-SNRCI-8768/2020
Azerbaijan/Aghayev-01/2021
Switzerland/BE-SNRCI-5303/2020
Azerbaijan/Aghayev-02/2021
Indonesia/BT-SHSIU-01-6493/2021
Italy/FVG-ASUGI-156878/2020
USA/OH-ODH-SC20900/2020
Italy/FVG-ASUGI-156875/2020
Azerbaijan/Aghayev-08/2021
Azerbaijan/Aghayev-06/2021
Azerbaijan/Aghayev-07/2021
Azerbaijan/Aghayev-03/2021
Azerbaijan/Aghayev-04/2021
Azerbaijan/Aghayev-05/2021
USA/OH-ODH-SC20902_/2020
Denmark/DCGC-31462/2021
Denmark/DCGC-31382/2021
Denmark/DCGC-31720/2021
Denmark/DCGC-31263/2021
Denmark/DCGC-31406/2021
Denmark/DCGC-31722/2021
Denmark/DCGC-31361/2021
Denmark/DCGC-31683/2021
Denmark/DCGC-31715/2021
Denmark/DCGC-31279/2021
Denmark/DCGC-31358/2021
Denmark/DCGC-31452/2021
Denmark/DCGC-31496/2021
Denmark/DCGC-31558/2021
Denmark/DCGC-31299/2021
Denmark/DCGC-31392/2021
Denmark/DCGC-31711/2021
Denmark/DCGC-31710/2021
Denmark/DCGC-31671/2021
Denmark/DCGC-31490/2021
Denmark/DCGC-31604/2021
Denmark/DCGC-31724/2021
Denmark/DCGC-31448/2021
Denmark/DCGC-31467/2021
Denmark/DCGC-31323/2021
Denmark/DCGC-32042/2021
Denmark/DCGC-31802/2021
Denmark/DCGC-32162/2021
Denmark/DCGC-32039/2021
Denmark/DCGC-32061/2021
Denmark/DCGC-31759/2021
Denmark/DCGC-31882/2021
Denmark/DCGC-31981/2021
Denmark/DCGC-31978/2021
Denmark/DCGC-31757/2021
Denmark/DCGC-31834/2021
Denmark/DCGC-31775/2021
Denmark/DCGC-32190/2021
Denmark/DCGC-31792/2021
Denmark/DCGC-32229/2020
Denmark/DCGC-32032/2021
Denmark/DCGC-31929/2021
Denmark/DCGC-31985/2021
Denmark/DCGC-32084/2021
Denmark/DCGC-32128/2021
Denmark/DCGC-32026/2021
Denmark/DCGC-31772/2021
Denmark/DCGC-31750/2021
Denmark/DCGC-32165/2021
Denmark/DCGC-31765/2021
Denmark/DCGC-32202/2020
Denmark/DCGC-32605/2021
Denmark/DCGC-32512/2021
Denmark/DCGC-32511/2021
Denmark/DCGC-32610/2021
Denmark/DCGC-32734/2021
Denmark/DCGC-32535/2021
Denmark/DCGC-32409/2021
Denmark/DCGC-32452/2021
Denmark/DCGC-32408/2021
Denmark/DCGC-32554/2021
Denmark/DCGC-32609/2021
Denmark/DCGC-32553/2021
Denmark/DCGC-32306/2021
Denmark/DCGC-32547/2021
Denmark/DCGC-32268/2021
Denmark/DCGC-32326/2021
Denmark/DCGC-32271/2021
Denmark/DCGC-32402/2021
Denmark/DCGC-32545/2021
Denmark/DCGC-32600/2021
Denmark/DCGC-32699/2021
Denmark/DCGC-32684/2021
Denmark/DCGC-32342/2021
Denmark/DCGC-32301/2021
Denmark/DCGC-32459/2021
Denmark/DCGC-32263/2021
Denmark/DCGC-33075/2021
Denmark/DCGC-33116/2021
Denmark/DCGC-33081/2021
Denmark/DCGC-32923/2021
Denmark/DCGC-33135/2021
Denmark/DCGC-33037/2021
Denmark/DCGC-32974/2021
Denmark/DCGC-32808/2021
Denmark/DCGC-33015/2021
Denmark/DCGC-33014/2021
Denmark/DCGC-32926/2021
Denmark/DCGC-32787/2021
Denmark/DCGC-33228/2021
Denmark/DCGC-33031/2021
Denmark/DCGC-33128/2021
Denmark/DCGC-33106/2021
Denmark/DCGC-33105/2021
Denmark/DCGC-33246/2021
Denmark/DCGC-33191/2021
Denmark/DCGC-33092/2021
Denmark/DCGC-33091/2021
Denmark/DCGC-32765/2021
Denmark/DCGC-33102/2021
Denmark/DCGC-33003/2021
Denmark/DCGC-33242/2021
Denmark/DCGC-32936/2021
Denmark/DCGC-33023/2021
Denmark/DCGC-33097/2021
Denmark/DCGC-32957/2021
Denmark/DCGC-34061/2021
Denmark/DCGC-34083/2021
Denmark/DCGC-34180/2021
Denmark/DCGC-34200/2021
Denmark/DCGC-34100/2021
Denmark/DCGC-34166/2021
Denmark/DCGC-33924/2021
Denmark/DCGC-33868/2021
Denmark/DCGC-33944/2021
Denmark/DCGC-33800/2021
Denmark/DCGC-33943/2021
Denmark/DCGC-34217/2021
Denmark/DCGC-34137/2021
Denmark/DCGC-33809/2021
Denmark/DCGC-33905/2021
Denmark/DCGC-34136/2021
Denmark/DCGC-34135/2021
Denmark/DCGC-33990/2021
Denmark/DCGC-34076/2021
Denmark/DCGC-34230/2021
Denmark/DCGC-34173/2021
Denmark/DCGC-33934/2021
Denmark/DCGC-33876/2021
Denmark/DCGC-33938/2021
Denmark/DCGC-34765/2020
Denmark/DCGC-34776/2020
Denmark/DCGC-33432/2021
Denmark/DCGC-33575/2021
Denmark/DCGC-33312/2021
Denmark/DCGC-33352/2021
Denmark/DCGC-33290/2021
Denmark/DCGC-33265/2021
Denmark/DCGC-33704/2021
Denmark/DCGC-33648/2021
Denmark/DCGC-33659/2021
Denmark/DCGC-33614/2021
Denmark/DCGC-33327/2021
Denmark/DCGC-33547/2021
Denmark/DCGC-33513/2021
Denmark/DCGC-33667/2021
Denmark/DCGC-33324/2021
Denmark/DCGC-33456/2021
Denmark/DCGC-33544/2021
Denmark/DCGC-33566/2021
Denmark/DCGC-33323/2021
Denmark/DCGC-33334/2021
Denmark/DCGC-33675/2021
Denmark/DCGC-33629/2021
Denmark/DCGC-34739/2020
Denmark/DCGC-34342/2021
Denmark/DCGC-34540/2020
Denmark/DCGC-34680/2020
Denmark/DCGC-34580/2020
Denmark/DCGC-34593/2020
Denmark/DCGC-34636/2020
Denmark/DCGC-34414/2021
Denmark/DCGC-34294/2021
Denmark/DCGC-34732/2020
Denmark/DCGC-34478/2020
Denmark/DCGC-34555/2020
Denmark/DCGC-34497/2020
Denmark/DCGC-34397/2021
Denmark/DCGC-34279/2021
Denmark/DCGC-34332/2021
Denmark/DCGC-34350/2021
Denmark/DCGC-34570/2020
Denmark/DCGC-34427/2021
Denmark/DCGC-34568/2020
Denmark/DCGC-34424/2021
Denmark/DCGC-34324/2021
Denmark/DCGC-34608/2020
England/ALDP-10656F5/2021
England/ALDP-1065288/2021
England/ALDP-1064395/2021
England/ALDP-1065A35/2021
England/ALDP-1064A45/2021
England/ALDP-1065279/2021
England/ALDP-1064EFE/2021
England/ALDP-1064B15/2021
England/ALDP-10658A4/2021
England/ALDP-1064F37/2021
England/ALDP-1065877/2021
England/ALDP-10655E9/2021
England/ALDP-1065349/2021
England/ALDP-1064AEB/2021
England/ALDP-106483C/2021
England/ALDP-1064D2E/2021
England/ALDP-10655AD/2021
England/ALDP-1064F28/2021
England/ALDP-106591A/2021
England/ALDP-10652E2/2021
Wales/ALDP-10645DB/2021
England/ALDP-109256B/2021
England/ALDP-106485A/2021
England/ALDP-1091D46/2021
England/ALDP-106568C/2021
England/ALDP-106473F/2021
England/ALDP-10915F3/2021
England/ALDP-106476C/2021
England/ALDP-10914AB/2021
England/ALDP-1064B42/2021
England/ALDP-106514F/2021
England/ALDP-10659DE/2021
England/ALDP-10924F5/2021
England/ALDP-106526A/2021
England/ALDP-1092352/2021
England/ALDP-106519A/2021
England/ALDP-10645EA/2021
England/ALDP-1091B00/2021
England/ALDP-1064605/2021
England/ALDP-1092237/2021
England/ALDP-1091405/2021
England/ALDP-106507F/2021
England/ALDP-1065051/2021
England/ALDP-1065015/2021
England/ALDP-1064ADC/2021
England/ALDP-1091362/2021
England/ALDP-1065033/2021
England/ALDP-1065886/2021
England/ALDP-109199D/2021
England/ALDP-1091F31/2021
England/ALDP-1064C4F/2021
England/ALDP-10918FA/2021
England/ALDP-1092950/2021
England/ALDP-106590B/2021
England/ALDP-1065798/2021
England/ALDP-10657D4/2021
England/ALDP-10651C7/2021
England/ALDP-109160F/2021
England/ALDP-1065473/2021
England/ALDP-1092871/2021
England/ALDP-1065103/2021
England/ALDP-10914F6/2021
England/ALDP-1065A44/2021
England/ALDP-10921C1/2021
England/ALDP-106515E/2021
England/ALDP-106566E/2021
England/ALDP-10646E7/2021
England/ALDP-10659A1/2021
England/ALDP-1092510/2021
England/ALDP-1091EF8/2021
England/ALDP-106567D/2021
England/ALDP-1091757/2021
England/ALDP-1064F19/2021
England/ALDP-10653A3/2021
England/ALDP-1064B33/2021
England/ALDP-1064EC1/2021
England/ALDP-106522E/2021
England/ALDP-10658E0/2021
England/ALDP-10928F9/2021
England/ALDP-106517C/2021
England/ALDP-109260E/2021
England/ALDP-1065060/2021
England/ALDP-106525B/2021
England/ALDP-109149C/2021
England/ALDP-10913F9/2021
England/ALDP-106432C/2021
England/ALDP-10919CA/2021
England/ALDP-106582C/2021
England/ALDP-1091B1F/2021
England/ALDP-1091933/2021
England/ALDP-10924C8/2021
England/ALDP-10654A0/2021
England/ALDP-1065491/2021
England/ALDP-10650AC/2021
England/ALDP-1064D3D/2021
England/ALDP-10643FF/2021
England/ALDP-109255C/2021
England/ALDP-1091A4F/2021
England/ALDP-1092343/2021
England/ALDP-1065437/2021
England/ALDP-10928BD/2021
England/ALDP-109171B/2021
England/ALDP-1091326/2021
England/ALDP-1091FF5/2021
England/ALDP-1091D91/2021
England/ALDP-1091E43/2021
England/ALDP-109296F/2021
England/ALDP-10922FB/2021
England/ALDP-10926E0/2021
England/ALDP-1091C0D/2021
England/ALDP-10914C9/2021
England/ALDP-1091E9E/2021
England/ALDP-1064984/2021
England/ALDP-1091FAA/2021
England/ALDP-109210D/2021
England/ALDP-10918CD/2021
England/ALDP-1091DFB/2021
England/ALDP-1091748/2021
England/ALDP-10913BD/2021
England/ALDP-1091353/2021
England/ALDP-1065121/2021
England/ALDP-109239E/2021
England/ALDP-1092695/2021
England/ALDP-1064A09/2021
England/ALDP-10918AF/2021
England/ALDP-10925D4/2021
England/ALDP-10922BF/2021
England/ALDP-1091D37/2021
England/ALDP-10915A8/2021
England/ALDP-1091B3D/2021
England/ALDP-1092808/2021
England/ALDP-1092792/2021
England/ALDP-1091BF1/2021
England/ALDP-1091D28/2021
England/ALDP-10928AE/2021
England/ALDP-1092677/2021
England/ALDP-1092219/2021
England/ALDP-1092325/2021
England/ALDP-1092361/2021
England/ALDP-10920F1/2021
England/ALDP-10916A5/2021
England/ALDP-10920D3/2021
England/ALDP-1091C3A/2021
England/ALDP-1091960/2021
England/ALDP-109289F/2021
England/ALDP-1091B79/2021
England/ALDP-1091B88/2021
England/ALDP-10922EC/2021
England/ALDP-1091881/2021
England/ALDP-1092273/2021
England/ALDP-109162D/2021
England/ALDP-10928DB/2021
England/ALDP-1092255/2021
England/ALDP-109204C/2021
England/ALDP-1092264/2021
England/ALDP-10912FC/2021
England/ALDP-1091B6A/2021
England/ALDP-109201F/2021
England/ALDP-1091B97/2021
England/ALDP-1091F04/2021
England/ALDP-109270B/2021
England/ALDP-10925C5/2021
England/ALDP-109164B/2021
England/ALDP-1091854/2021
England/ALDP-10916B4/2021
England/ALDP-1092817/2021
England/ALDP-1092370/2021
England/ALDP-10927B0/2021
England/ALDP-1091A21/2021
England/ALDP-1091942/2021
England/ALDP-109205B/2021
England/ALDP-1092756/2021
England/ALDP-1091229/2021
England/ALDP-10912A1/2021
England/ALDP-1091FB9/2021
England/ALDP-1091E61/2021
England/ALDP-1092729/2021
England/ALDP-109146F/2021
England/ALDP-1092097/2021
England/ALDP-1091890/2021
England/ALDP-10914D8/2021
England/ALDP-1092176/2021
England/ALDP-1091B5B/2021
England/ALDP-1092422/2021
England/ALDP-1092291/2021
England/ALDP-10913EA/2021
England/ALDP-1092747/2021
England/ALDP-1091669/2021
England/ALDP-1091BB5/2021
England/ALDP-1091A6D/2021
England/ALDP-109297E/2021
England/ALDP-1091BC4/2021
England/ALDP-1091AF4/2021
England/ALDP-1091308/2021
England/ALDP-10919D9/2021
England/ALDP-10920E2/2021
England/ALDP-109172A/2021
England/ALDP-1091739/2021
England/ALDP-10914BA/2021
England/ALDP-10921B2/2021
England/ALDP-1091DBF/2021
England/ALDP-1092316/2021
England/ALDP-1092923/2021
England/ALDP-1092185/2021
England/ALDP-1091793/2021
England/ALDP-1091F13/2021
England/ALDP-10918EB/2021
England/ALDP-10921A3/2021
England/ALDP-1091BA6/2021
England/ALDP-1092783/2021
England/ALDP-1091818/2021
England/ALDP-1091696/2021
England/ALDP-109198E/2021
England/ALDP-1091C67/2021
England/ALDP-1091809/2021
England/ALDP-1091D82/2021
England/ALDP-10916E1/2021
England/ALDP-1092431/2021
England/ALDP-109197F/2021
England/ALDP-10927FC/2021
England/ALDP-10925B6/2021
England/ALDP-1091951/2021
England/ALDP-109246E/2021
England/ALDP-1091C49/2021
England/ALDP-10922CE/2021
England/ALDP-1091BD3/2021
England/ALDP-1091599/2021
England/ALDP-1092738/2021
England/ALDP-1091D64/2021
England/ALDP-1091CA3/2021
England/ALDP-10917FD/2021
England/ALDP-10917DF/2021
England/ALDP-1091DEC/2021
England/ALDP-10928EA/2021
England/ALDP-1064711/2021
England/ALDP-1091C85/2021
England/ALDP-109252F/2021
Wales/ALDP-109211C/2021
England/ALDP-109147E/2021
England/ALDP-109238F/2021
England/ALDP-1092404/2021
England/ALDP-1091AD6/2021
England/ALDP-106467E/2021
England/ALDP-106530D/2021
England/ALDP-1064D1F/2021
England/ALDP-1092941/2021
England/ALDP-109203D/2021
England/ALDP-10917C0/2021
England/ALDP-1064ED0/2021
England/ALDP-1065130/2021
England/ALDP-1091E16/2021
England/ALDP-109121A/2021
Brazil/DF-1028R1/2020
Brazil/SP-933/2020
Brazil/SP-934/2020
Brazil/SP-935/2020
Brazil/GO-1022/2020
Brazil/GO-1023/2020
Brazil/DF-1024/2020
Brazil/DF-1025/2020
Brazil/SP-1011/2021
Brazil/SP-1009/2021
Brazil/SP-1013/2021
Brazil/SP-1010/2021
Brazil/SP-1008/2021
Brazil/SP-1012/2021
Brazil/SP-1017/2021
Brazil/SP-1018/2021
Brazil/SP-1019/2021
Italy/CAM-CRGS-277/2020
Italy/CAM-CRGS-179/2020
Italy/CAM-CRGS-182/2020
Italy/CAM-CRGS-164/2020
Italy/CAM-CRGS-165/2020
Italy/CAM-CRGS-287/2020
Italy/CAM-CRGS-234/2020
Italy/CAM-CRGS-189/2020
Italy/CAM-CRGS-195/2020
Italy/CAM-CRGS-169/2020
Italy/CAM-CRGS-233/2020
Italy/CAM-CRGS-188/2020
Italy/CAM-CRGS-232/2020
Italy/CAM-CRGS-262/2020
Italy/CAM-CRGS-142/2020
Italy/CAM-CRGS-157/2020
Italy/CAM-CRGS-254/2020
Italy/CAM-CRGS-256/2020
Italy/CAM-CRGS-219/2020
Italy/CAM-CRGS-153/2020
Italy/CAM-CRGS-271/2020
Italy/CAM-CRGS-272/2020
Italy/CAM-CRGS-257/2020
Italy/CAM-CRGS-121/2020
Italy/CAM-CRGS-124/2020
Italy/CAM-CRGS-125/2020
Italy/CAM-CRGS-126/2020
Italy/CAM-CRGS-127/2020
Italy/CAM-CRGS-130/2020
Italy/CAM-CRGS-136/2020
Italy/CAM-CRGS-138/2020
Italy/CAM-CRGS-140/2020
Italy/CAM-CRGS-141/2020
Italy/CAM-CRGS-143/2020
Italy/CAM-CRGS-144/2020
Italy/CAM-CRGS-150/2020
Italy/CAM-CRGS-152/2020
Italy/CAM-CRGS-156/2020
Italy/CAM-CRGS-160/2020
Italy/CAM-CRGS-166/2020
Italy/CAM-CRGS-167/2020
Italy/CAM-CRGS-170/2020
Italy/CAM-CRGS-171/2020
Italy/CAM-CRGS-173/2020
Italy/CAM-CRGS-175/2020
Italy/CAM-CRGS-178/2020
Italy/CAM-CRGS-181/2020
Italy/CAM-CRGS-183/2020
Italy/CAM-CRGS-185/2020
Italy/CAM-CRGS-187/2020
Italy/CAM-CRGS-194/2020
Italy/CAM-CRGS-200/2020
Italy/CAM-CRGS-203/2020
Italy/CAM-CRGS-206/2020
Italy/CAM-CRGS-207/2020
Italy/CAM-CRGS-208/2020
Italy/CAM-CRGS-210/2020
Italy/CAM-CRGS-211/2020
Italy/CAM-CRGS-213/2020
Italy/CAM-CRGS-215/2020
Italy/CAM-CRGS-216/2020
Italy/CAM-CRGS-217/2020
Italy/CAM-CRGS-221/2020
Italy/CAM-CRGS-223/2020
Italy/CAM-CRGS-227/2020
Italy/CAM-CRGS-228/2020
Italy/CAM-CRGS-229/2020
Italy/CAM-CRGS-230/2020
Italy/CAM-CRGS-235/2020
Italy/CAM-CRGS-238/2020
Italy/CAM-CRGS-239/2020
Italy/CAM-CRGS-240/2020
Italy/CAM-CRGS-241/2020
Italy/CAM-CRGS-242/2020
Italy/CAM-CRGS-244/2020
Italy/CAM-CRGS-245/2020
Italy/CAM-CRGS-246/2020
Italy/CAM-CRGS-247/2020
Italy/CAM-CRGS-253/2020
Italy/CAM-CRGS-255/2020
Italy/CAM-CRGS-263/2020
Italy/CAM-CRGS-264/2020
Italy/CAM-CRGS-265/2020
Italy/CAM-CRGS-266/2020
Italy/CAM-CRGS-267/2020
Italy/CAM-CRGS-268/2020
Italy/CAM-CRGS-269/2020
Italy/CAM-CRGS-270/2020
Italy/CAM-CRGS-274/2020
Italy/CAM-CRGS-275/2020
Italy/CAM-CRGS-280/2020
Italy/CAM-CRGS-281/2020
Italy/CAM-CRGS-284/2020
Italy/CAM-CRGS-288/2020
Indonesia/BT-SHSIU-01-6494/2021
Indonesia/JI-ITDua-34158NT/2020
Indonesia/JI-ITDua-34618NT/2020
Indonesia/JI-ITDua-35340NT/2020
Italy/LAZ-INMI-153/2021
Italy/LAZ-INMI-147/2021
Italy/LAZ-INMI-144/2020
Italy/LAZ-INMI-157/2021
Italy/LAZ-INMI-141/2020
Italy/LAZ-INMI-142/2020
Italy/LAZ-INMI-145/2021
Italy/LAZ-INMI-146/2021
Italy/LAZ-INMI-148/2021
Italy/LAZ-INMI-149/2021
Italy/LAZ-INMI-150/2021
Italy/LAZ-INMI-151/2021
Italy/LAZ-INMI-152/2021
Italy/LAZ-INMI-154/2021
Italy/LAZ-INMI-155/2021
Italy/LAZ-INMI-156/2021
Italy/LAZ-INMI-158/2021
Italy/LAZ-INMI-159/2021
Italy/LAZ-INMI-160/2021
Italy/LAZ-INMI-161/2021
Italy/LAZ-INMI-162/2021
Italy/LAZ-INMI-164/2021
Czech_Republic/NRL_401/2021
Czech_Republic/NRL_242/2021
Czech_Republic/NRL_154/2021
Czech_Republic/NRL_155/2021
Czech_Republic/NRL_156/2021
Czech_Republic/NRL_157/2021
Czech_Republic/NRL_286/2021
Czech_Republic/NRL_272/2021
Czech_Republic/NRL_276/2021
Czech_Republic/NRL_277/2021
Czech_Republic/NRL_12565/2020
Czech_Republic/NRL_12566/2020
Poland/NIPH-NIH-01/2020
Poland/NIPH-NIH-02/2020
Poland/NIPH-NIH-04/2020
Poland/NIPH-NIH-05/2020
Poland/NIPH-NIH-06/2020
Poland/NIPH-NIH-08/2020
USA/CA-LACPHL-AF00220/2021
USA/CA-LACPHL-AF00227/2021
USA/CA-LACPHL-AF00222/2021
USA/CA-LACPHL-AF00197/2021
USA/CA-LACPHL-AF00195/2021
USA/CA-LACPHL-AF00199/2021
USA/CA-LACPHL-AF00200/2021
USA/CA-LACPHL-AF00201/2021
USA/CA-LACPHL-AF00203/2021
USA/CA-LACPHL-AF00207/2021
USA/CA-LACPHL-AF00208/2021
USA/CA-LACPHL-AF00209/2021
USA/CA-LACPHL-AF00210/2021
USA/CA-LACPHL-AF00211/2021
USA/CA-LACPHL-AF00212/2021
USA/CA-LACPHL-AF00216/2021
USA/CA-LACPHL-AF00217/2021
USA/CA-LACPHL-AF00218/2021
USA/CA-LACPHL-AF00219/2021
USA/CA-LACPHL-AF00223/2021
USA/CA-LACPHL-AF00226/2021
USA/CA-LACPHL-AF00228/2021
USA/CA-LACPHL-AF00229/2021
USA/CA-LACPHL-AF00231/2021
USA/CA-LACPHL-AF00232/2021
USA/CA-LACPHL-AF00233/2021
USA/MD-MDH-0651/2021
USA/MD-MDH-0648/2021
USA/MD-MDH-0650/2021
USA/MD-MDH-0642/2021
USA/MD-MDH-0632/2021
USA/MD-MDH-0633/2021
USA/MD-MDH-0624/2020
USA/MD-MDH-0625/2020
USA/MD-MDH-0626/2020
USA/MD-MDH-0630/2020
USA/MD-MDH-0631/2020
USA/MD-MDH-0634/2021
USA/MD-MDH-0635/2021
USA/MD-MDH-0636/2021
USA/MD-MDH-0637/2021
USA/MD-MDH-0638/2021
USA/MD-MDH-0639/2021
USA/MD-MDH-0640/2021
USA/MD-MDH-0643/2021
USA/MD-MDH-0644/2021
USA/MD-MDH-0645/2021
USA/MD-MDH-0646/2021
USA/MD-MDH-0647/2021
USA/MD-MDH-0649/2021
USA/MD-MDH-0652/2021
USA/MD-MDH-0653/2021
USA/MD-MDH-0654/2021
USA/MD-MDH-0655/2021
USA/MD-MDH-0656/2021
USA/MD-MDH-0657/2021
USA/MD-MDH-0659/2021
USA/MD-MDH-0661/2021
USA/MD-MDH-0662/2021
USA/MD-MDH-0666/2020
USA/MD-MDH-0667/2020
USA/MD-MDH-0668/2021
USA/KS-KHEL-0015/2020
USA/KS-KHEL-0016/2020
USA/KS-KHEL-0017/2020
USA/KS-KHEL-0018/2020
USA/KS-KHEL-0019/2020
USA/KS-KHEL-0022/2020
USA/KS-KHEL-0023/2020
USA/KS-KHEL-0024/2020
USA/KS-KHEL-0025/2020
USA/KS-KHEL-0026/2020
USA/KS-KHEL-0027/2020
USA/KS-KHEL-0029/2020
USA/KS-KHEL-0031/2020
USA/KS-KHEL-0032/2020
USA/KS-KHEL-0033/2020
USA/KS-KHEL-0035/2020
USA/KS-KHEL-0036/2020
USA/KS-KHEL-0037/2020
USA/KS-KHEL-0038/2020
USA/KS-KHEL-0039/2020
USA/KS-KHEL-0040/2020
USA/KS-KHEL-0011/2020
USA/KS-KHEL-0013/2020
USA/KS-KHEL-0014/2020
USA/KS-KHEL-0020/2020
USA/KS-KHEL-0021/2020
USA/KS-KHEL-0028/2020
USA/KS-KHEL-0030/2020
USA/AL-Jefferson-JFFW/2020
USA/AL-Limestone-JFFB/2020
USA/AL-Mobile-JFHP/2020
USA/AL-Shelby-JFEH/2020
USA/AL-Madison-JFGW/2020
USA/AL-Houston-JFHD/2020
USA/AL-Madison-JFDY/2020
USA/AL-Coosa-JFEA/2020
USA/AL-St.Clair-JFED/2020
USA/AL-Madison-JFEF/2020
USA/AL-St.Clair-JFEI/2020
USA/AL-Madison-JFFA/2020
USA/AL-Madison-JFFD/2020
USA/AL-Jefferson-JFFE/2020
USA/AL-Morgan-JFFF/2020
USA/AL-Shelby-JFFG/2020
USA/AL-Etowah-JFFH/2020
USA/AL-Madison-JFFX/2020
USA/AL-Madison-JFFY/2020
USA/AL-Cherokee-JFFZ/2020
USA/AL-Randolph-JFGD/2020
USA/AL-Chambers-JFGE/2020
USA/AL-Madison-JFGQ/2020
USA/AL-Madison-JFGS/2020
USA/AL-Morgan-JFGY/2020
USA/AL-Henry-JFHG/2020
USA/AL-Shelby-JFHJ/2020
USA/AL-Morgan-JFHL/2020
USA/AL-Montgomery-JFHN/2020
USA/AL-Mobile-JFDU/2020
USA/AL-Shelby-JFDW/2020
USA/AL-Mobile-JFDX/2020
USA/AL-Jefferson-JFDZ/2020
USA/AL-St.Clair-JFEC/2020
USA/AL-Jefferson-JFEG/2020
USA/AL-Madison-JFEY/2020
USA/AL-Jefferson-JFFC/2020
USA/AL-Madison-JFFN/2020
USA/AL-Cherokee-JFGA/2020
USA/AL-Colbert-JFGC/2020
USA/AL-Madison-JFGI/2020
USA/AL-Madison-JFGK/2020
USA/AL-Houston-JFGM/2020
USA/AL-Limestone-JFGP/2020
USA/AL-Madison-JFGR/2020
USA/AL-Madison-JFGX/2020
USA/AL-Morgan-JFHA/2020
USA/AL-Shelby-JFHI/2020
USA/AL-Limestone-JFHK/2020
USA/AL-Marshall-JFHT/2020
USA/AL-Cherokee-JFEB/2020
USA/AL-Lauderdale-JFEK/2020
USA/AL-Calhoun-JFEM/2020
USA/AL-Jefferson-JFEP/2020
USA/AL-Jefferson-JFEQ/2020
USA/AL-Jefferson-JFES/2020
USA/AL-Calhoun-JFEX/2020
USA/AL-Morgan-JFEZ/2020
USA/AL-Madison-JFFI/2020
USA/AL-Calhoun-JFFJ/2020
USA/AL-Jefferson-JFFR/2020
USA/AL-Madison-JFFS/2020
USA/AL-Madison-JFFT/2020
USA/AL-Coffee-JFGB/2020
USA/AL-Shelby-JFGH/2020
USA/AL-Madison-JFGJ/2020
USA/AL-Cullman-JFGL/2020
USA/AL-Shelby-JFGT/2020
USA/AL-Shelby-JFGZ/2020
USA/AL-Elmore-JFHB/2020
USA/AL-Houston-JFHE/2020
USA/AL-Henry-JFHF/2020
USA/AL-Randolph-JFHR/2020
USA/AL-Fayette-JFEE/2020
USA/AL-Jefferson-JFEN/2020
USA/AL-Jefferson-JFET/2020
USA/AL-Madison-JFEU/2020
USA/AL-Madison-JFEW/2020
USA/AL-Calhoun-JFFK/2020
USA/AL-Jefferson-JFFL/2020
USA/AL-Jefferson-JFFM/2020
USA/AL-Morgan-JFFP/2020
USA/AL-Morgan-JFFQ/2020
USA/AL-Limestone-JFHC/2020
USA/AL-Chilton-JFHM/2020
USA/AL-Houston-JFHQ/2020
USA/AL-Henry-JFHS/2020
USA/AL-Madison-JFEL/2020
USA/AL-Calhoun-JFFU/2020
Germany/NI-IOV-P5472/2020
Germany/NI-IOV-60134120/2020
Germany/NI-IOV-60134746/2020
Germany/NI-IOV-60136842/2020
Germany/NI-IOV-60137159/2020
Germany/NI-IOV-60137439/2020
Germany/NI-IOV-60138244/2020
Germany/NI-IOV-60139104/2020
Germany/NI-IOV-60139700/2020
Germany/NI-IOV-60140201/2020
Germany/NI-IOV-60140220/2020
Germany/NI-IOV-60140387/2020
Germany/NI-IOV-60142050/2020
Germany/NI-IOV-60142071/2020
Germany/NI-IOV-60142467/2020
Germany/NI-IOV-P10285/2020
Germany/NI-IOV-P11586/2020
Germany/NI-IOV-P11588/2020
Germany/NI-IOV-P5414/2020
Germany/NI-IOV-P5417/2020
Germany/NI-IOV-P5440/2020
Germany/NI-IOV-P5446/2020
Germany/NI-IOV-P5458/2020
Germany/NI-IOV-P5497/2020
Germany/NI-IOV-P5517/2020
Germany/NI-IOV-P5519/2020
Germany/NI-IOV-P5839/2020
Germany/NI-IOV-P5977/2020
Germany/NI-IOV-P6127/2020
Germany/NI-IOV-P8388/2020
Germany/NI-IOV-P9091/2020
USA/AL-Jackson-JFIK/2020
USA/AL-Jackson-JFIM/2020
USA/AL-Jackson-JFLJ/2020
USA/AL-Limestone-JFIW/2020
USA/AL-StClair-JFLD/2020
USA/AL-Escambia-JFKB/2020
USA/AL-Etowah-JFKJ/2020
USA/AL-Etowah-JFKX/2020
USA/AL-Etowah-JFKY/2020
USA/AL-Etowah-JFLH/2020
USA/AL-Etowah-JFLI/2020
USA/AL-Etowah-JFLX/2020
USA/AL-Limestone-JFJK/2020
USA/AL-Limestone-JFJM/2020
USA/AL-Limestone-JFKI/2020
USA/AL-Limestone-JFMB/2020
USA/AL-Madison-JFJG/2020
USA/AL-Madison-JFJJ/2020
USA/AL-Madison-JFJP/2020
USA/AL-Madison-JFJT/2020
USA/AL-Madison-JFKG/2020
USA/AL-Madison-JFKU/2020
USA/AL-Madison-JFLE/2020
USA/AL-Madison-JFLQ/2020
USA/AL-Madison-JFMC/2020
USA/AL-Madison-JFMJ/2020
USA/AL-StClair-JFJY/2020
USA/AL-StClair-JFLG/2020
USA/AL-Talladega-JFKQ/2020
USA/AL-Escambia-JFKC/2020
USA/AL-Jackson-JFIL/2020
USA/AL-Jackson-JFLK/2020
USA/AL-Limestone-JFLP/2020
USA/AL-Madison-JFIU/2020
USA/AL-Madison-JFIX/2020
USA/AL-Madison-JFJE/2020
USA/AL-Madison-JFJL/2020
USA/AL-Madison-JFJN/2020
USA/AL-Madison-JFJQ/2020
USA/AL-Mobile-JFLF/2020
USA/AL-Morgan-JFKN/2020
USA/AL-Morgan-JFLN/2020
USA/AL-StClair-JFJZ/2020
USA/AL-StClair-JFKA/2020
USA/AL-StClair-JFLA/2020
USA/AL-Etowah-JFKT/2020
USA/AL-Cleburne-JFKR/2020
USA/AL-Etowah-JFLC/2020
USA/AL-Houston-JFJU/2020
USA/AL-Houston-JFJW/2020
USA/AL-Lawrence-JFLZ/2020
USA/AL-Limestone-JFMF/2020
USA/AL-Madison-JFIS/2020
USA/AL-Madison-JFIT/2020
USA/AL-Madison-JFJA/2020
USA/AL-Madison-JFJC/2020
USA/AL-Madison-JFJD/2020
USA/AL-Madison-JFJF/2020
USA/AL-Madison-JFJH/2020
USA/AL-Madison-JFJI/2020
USA/AL-Madison-JFJR/2020
USA/AL-Madison-JFKE/2020
USA/AL-Madison-JFKK/2020
USA/AL-Madison-JFKM/2020
USA/AL-Madison-JFKS/2020
USA/AL-Madison-JFLL/2020
USA/AL-Madison-JFLT/2020
USA/AL-Madison-JFMA/2020
USA/AL-Madison-JFMG/2020
USA/AL-Morgan-JFME/2020
USA/AL-Blount-JFLB/2020
USA/AL-Cullman-JFKP/2020
USA/AL-Houston-JFIN/2020
USA/AL-Jefferson-JFIY/2020
USA/AL-Jefferson-JFLU/2020
USA/AL-Limestone-JFJS/2020
USA/AL-Madison-JFIZ/2020
USA/AL-Madison-JFJB/2020
USA/AL-Madison-JFKD/2020
USA/AL-Madison-JFKF/2020
USA/AL-Madison-JFKH/2020
USA/AL-Madison-JFLR/2020
USA/AL-Madison-JFLS/2020
USA/AL-Madison-JFMH/2020
USA/AL-Montgomery-JFLW/2020
USA/AL-Morgan-JFMD/2020
USA/AL-Shelby-JFIP/2020
USA/AL-Shelby-JFJX/2020
USA/AL-StClair-JFKZ/2020
Italy/ABR-IZSGC-TE1876/2021
Italy/ABR-IZSGC-TE1878/2021
Italy/ABR-IZSGC-TE1875/2021
Italy/ABR-IZSGC-TE1901/2021
Italy/ABR-IZSGC-TE2694/2021
Italy/ABR-IZSGC-TE3211/2021
Italy/ABR-IZSGC-TE4006/2021
Italy/ABR-IZSGC-TE5959/2021
Italy/ABR-IZSGC-TE5830/2021
Italy/ABR-IZSGC-TE5838/2021
Italy/ABR-IZSGC-TE1873/2021
Italy/ABR-IZSGC-TE3214/2021
Italy/ABR-IZSGC-TE3148/2021
Italy/ABR-IZSGC-TE3150/2021
Italy/ABR-IZSGC-TE5119/2021
Italy/ABR-IZSGC-TE5841/2021
Italy/ABR-IZSGC-TE5844/2021
Italy/ABR-IZSGC-TE5708/2021
Italy/ABR-IZSGC-TE5729/2021
Italy/ABR-IZSGC-TE5787/2021
USA/NY-NYCPHL-002479/2021
USA/NY-NYCPHL-002460/2021
USA/NY-NYCPHL-002456/2021
USA/NY-NYCPHL-002483/2021
USA/NY-NYCPHL-002442/2021
USA/NY-NYCPHL-002443/2021
USA/NY-NYCPHL-002494/2021
USA/NY-NYCPHL-002484/2021
USA/NY-NYCPHL-002450/2021
USA/NY-NYCPHL-002451/2021
USA/NY-NYCPHL-002452/2021
USA/NY-NYCPHL-002448/2021
USA/NY-NYCPHL-002449/2021
USA/NY-NYCPHL-002458/2021
USA/NY-NYCPHL-002517/2021
USA/NY-NYCPHL-002496/2021
USA/NY-NYCPHL-002459/2021
USA/NY-NYCPHL-002491/2021
USA/NY-NYCPHL-002447/2021
USA/NY-NYCPHL-002186/2021
USA/NY-NYCPHL-002528/2021
USA/NY-NYCPHL-002544/2021
USA/NY-NYCPHL-002181/2020
USA/NY-NYCPHL-002182/2021
USA/NY-NYCPHL-002185/2021
USA/NY-NYCPHL-002187/2021
USA/NY-NYCPHL-002414/2021
USA/NY-NYCPHL-002415/2021
USA/NY-NYCPHL-002417/2021
USA/NY-NYCPHL-002421/2021
USA/NY-NYCPHL-002422/2021
USA/NY-NYCPHL-002423/2021
USA/NY-NYCPHL-002424/2021
USA/NY-NYCPHL-002425/2021
USA/NY-NYCPHL-002426/2021
USA/NY-NYCPHL-002428/2021
USA/NY-NYCPHL-002431/2021
USA/NY-NYCPHL-002435/2021
USA/NY-NYCPHL-002436/2021
USA/NY-NYCPHL-002437/2021
USA/NY-NYCPHL-002439/2021
USA/NY-NYCPHL-002444/2021
USA/NY-NYCPHL-002445/2021
USA/NY-NYCPHL-002446/2021
USA/NY-NYCPHL-002454/2021
USA/NY-NYCPHL-002455/2021
USA/NY-NYCPHL-002462/2021
USA/NY-NYCPHL-002463/2021
USA/NY-NYCPHL-002464/2021
USA/NY-NYCPHL-002467/2021
USA/NY-NYCPHL-002475/2021
USA/NY-NYCPHL-002476/2021
USA/NY-NYCPHL-002477/2021
USA/NY-NYCPHL-002478/2021
USA/NY-NYCPHL-002480/2021
USA/NY-NYCPHL-002481/2021
USA/NY-NYCPHL-002482/2021
USA/NY-NYCPHL-002485/2021
USA/NY-NYCPHL-002488/2021
USA/NY-NYCPHL-002489/2021
USA/NY-NYCPHL-002490/2021
USA/NY-NYCPHL-002492/2021
USA/NY-NYCPHL-002495/2021
USA/NY-NYCPHL-002497/2021
USA/NY-NYCPHL-002498/2021
USA/NY-NYCPHL-002500/2021
USA/NY-NYCPHL-002501/2021
USA/NY-NYCPHL-002502/2021
USA/NY-NYCPHL-002503/2021
USA/NY-NYCPHL-002504/2021
USA/NY-NYCPHL-002507/2021
USA/NY-NYCPHL-002510/2021
USA/NY-NYCPHL-002512/2021
USA/NY-NYCPHL-002513/2021
USA/NY-NYCPHL-002515/2021
USA/NY-NYCPHL-002518/2021
USA/NY-NYCPHL-002519/2021
USA/NY-NYCPHL-002524/2021
USA/NY-NYCPHL-002526/2021
USA/NY-NYCPHL-002527/2021
USA/NY-NYCPHL-002529/2021
USA/NY-NYCPHL-002530/2021
USA/NY-NYCPHL-002531/2021
USA/NY-NYCPHL-002537/2021
USA/NY-NYCPHL-002538/2021
USA/NY-NYCPHL-002539/2021
USA/NY-NYCPHL-002540/2021
USA/NY-NYCPHL-002541/2021
USA/NY-NYCPHL-002543/2021
USA/NY-NYCPHL-002546/2021
USA/NY-Wadsworth-21008773-01/2021
USA/NY-Wadsworth-21009428-01/2021
USA/NY-Wadsworth-21009429-01/2021
USA/NY-Wadsworth-21008828-01/2021
USA/NY-Wadsworth-21008883-01/2021
USA/NY-Wadsworth-21008843-01/2021
USA/NY-Wadsworth-21008880-01/2021
USA/NY-Wadsworth-21008873-01/2021
USA/NY-Wadsworth-21008833-01/2021
USA/NY-Wadsworth-21008823-01/2021
USA/NY-Wadsworth-21008826-01/2021
USA/NY-Wadsworth-21008837-01/2021
USA/NY-Wadsworth-21008839-01/2021
USA/NY-Wadsworth-21008841-01/2021
USA/NY-Wadsworth-21008842-01/2021
USA/NY-Wadsworth-21008844-01/2021
USA/NY-Wadsworth-21008846-01/2021
USA/NY-Wadsworth-21008831-01/2021
USA/NY-Wadsworth-21008834-01/2021
USA/NY-Wadsworth-21008772-01/2021
USA/NY-Wadsworth-21008780-01/2021
USA/NY-Wadsworth-21008782-01/2021
USA/NY-Wadsworth-21008783-01/2021
USA/NY-Wadsworth-21008785-01/2021
USA/NY-Wadsworth-21008787-01/2021
USA/NY-Wadsworth-21008788-01/2021
USA/NY-Wadsworth-21008789-01/2021
USA/NY-Wadsworth-21008790-01/2021
USA/NY-Wadsworth-21008791-01/2021
USA/NY-Wadsworth-21008793-01/2021
USA/NY-Wadsworth-21008794-01/2021
USA/NY-Wadsworth-21008795-01/2021
USA/NY-Wadsworth-21008796-01/2021
USA/NY-Wadsworth-21008797-01/2021
USA/NY-Wadsworth-21008798-01/2021
USA/NY-Wadsworth-21008799-01/2021
USA/NY-Wadsworth-21008800-01/2021
USA/NY-Wadsworth-21008802-01/2021
USA/NY-Wadsworth-21008804-01/2021
USA/NY-Wadsworth-21008817-01/2021
USA/NY-Wadsworth-21008820-01/2021
USA/NY-Wadsworth-21008829-01/2021
USA/NY-Wadsworth-21008830-01/2021
USA/NY-Wadsworth-21008835-01/2021
USA/NY-Wadsworth-21008838-01/2021
USA/NY-Wadsworth-21008840-01/2021
USA/NY-Wadsworth-21008850-01/2021
USA/NY-Wadsworth-21008851-01/2021
USA/NY-Wadsworth-21008852-01/2021
USA/NY-Wadsworth-21008853-01/2021
USA/NY-Wadsworth-21008855-01/2021
USA/NY-Wadsworth-21008859-01/2021
USA/NY-Wadsworth-21008860-01/2021
USA/NY-Wadsworth-21008870-01/2021
USA/NY-Wadsworth-21008871-01/2021
USA/NY-Wadsworth-21008875-01/2021
USA/NY-Wadsworth-21008876-01/2021
USA/NY-Wadsworth-21008877-01/2021
USA/NY-Wadsworth-21008879-01/2021
USA/NY-Wadsworth-21008881-01/2021
USA/NY-Wadsworth-21008882-01/2021
USA/NY-Wadsworth-21008884-01/2021
USA/NY-Wadsworth-21008885-01/2021
USA/NY-Wadsworth-21008888-01/2021
USA/NY-Wadsworth-21008891-01/2021
Italy/CAM-CRGS-103/2020
Italy/CAM-CRGS-100/2020
USA/AL-HGSC-JFRJ/2020
USA/AL-HGSC-JFRI/2020
USA/AL-HGSC-JFRH/2020
USA/AL-HGSC-JFRG/2020
USA/AL-HGSC-JFRF/2020
USA/AL-HGSC-JFRE/2020
USA/AL-HGSC-JFRD/2020
USA/AL-HGSC-JFRC/2020
USA/AL-HGSC-JFRB/2020
USA/AL-HGSC-JFRA/2020
USA/AL-HGSC-JFQZ/2020
USA/AL-HGSC-JFQY/2020
USA/AL-HGSC-JFQX/2020
USA/AL-HGSC-JFQW/2020
USA/AL-HGSC-JFQU/2020
USA/AL-HGSC-JFQT/2020
USA/AL-HGSC-JFQS/2020
USA/AL-HGSC-JFQR/2020
USA/AL-HGSC-JFQQ/2020
USA/AL-HGSC-JFQP/2020
USA/AL-HGSC-JFQN/2020
USA/AL-HGSC-JFQM/2020
USA/AL-HGSC-JFQL/2020
USA/AL-HGSC-JFQK/2020
USA/AL-HGSC-JFQJ/2020
USA/AL-HGSC-JFQI/2020
USA/AL-HGSC-JFQH/2020
USA/AL-HGSC-JFQG/2020
USA/AL-HGSC-JFQF/2020
USA/AL-HGSC-JFQE/2020
USA/AL-HGSC-JFQD/2020
USA/AL-HGSC-JFQC/2020
USA/AL-HGSC-JFQB/2020
USA/AL-HGSC-JFQA/2020
USA/AL-HGSC-JFPZ/2020
USA/AL-HGSC-JFPY/2020
USA/AL-HGSC-JFPX/2020
USA/AL-HGSC-JFPW/2020
USA/AL-HGSC-JFPU/2020
USA/AL-HGSC-JFPT/2020
USA/AL-HGSC-JFPS/2020
USA/AL-HGSC-JFPQ/2020
USA/AL-HGSC-JFPP/2020
USA/AL-HGSC-JFPN/2020
USA/AL-HGSC-JFPM/2020
USA/AL-HGSC-JFPL/2020
USA/AL-HGSC-JFPK/2020
USA/AL-HGSC-JFPJ/2020
USA/AL-HGSC-JFPI/2020
USA/AL-HGSC-JFPH/2020
USA/AL-HGSC-JFPG/2020
USA/AL-HGSC-JFPF/2020
USA/AL-HGSC-JFPE/2020
USA/AL-HGSC-JFPD/2020
USA/AL-HGSC-JFPC/2020
USA/AL-HGSC-JFPB/2020
USA/AL-HGSC-JFPA/2020
USA/AL-HGSC-JFNZ/2020
USA/AL-HGSC-JFNY/2020
USA/AL-HGSC-JFNX/2020
USA/AL-HGSC-JFNW/2020
USA/AL-HGSC-JFNU/2020
USA/AL-HGSC-JFNT/2020
USA/AL-HGSC-JFNS/2020
USA/AL-HGSC-JFNR/2020
USA/AL-HGSC-JFNQ/2020
USA/AL-HGSC-JFNP/2020
USA/AL-HGSC-JFNL/2020
USA/AL-HGSC-JFNJ/2020
USA/AL-HGSC-JFNI/2020
USA/AL-HGSC-JFNG/2020
USA/AL-HGSC-JFNF/2020
USA/AL-HGSC-JFNE/2020
USA/AL-HGSC-JFND/2020
USA/AL-HGSC-JFNC/2020
USA/AL-HGSC-JFNA/2020
USA/AL-HGSC-JFMZ/2020
USA/AL-HGSC-JFMY/2020
USA/AL-HGSC-JFMX/2020
USA/AL-HGSC-JFMW/2020
USA/AL-HGSC-JFMU/2020
USA/AL-HGSC-JFMT/2020
USA/AL-HGSC-JFMS/2020
USA/AL-HGSC-JFMR/2020
USA/AL-HGSC-JFMP/2020
USA/AL-HGSC-JFMN/2020
USA/AL-HGSC-JFMM/2020
USA/AL-HGSC-JFML/2020
USA/AL-HGSC-JFMK/2020
USA/AL-HGSC-JFWH/2020
USA/AL-HGSC-JFRR/2020
USA/AL-HGSC-JFSR/2020
USA/AL-HGSC-JFRX/2020
USA/AL-HGSC-JFTH/2020
USA/AL-HGSC-JFRK/2020
USA/AL-HGSC-JFRL/2020
USA/AL-HGSC-JFRM/2020
USA/AL-HGSC-JFRN/2020
USA/AL-HGSC-JFRP/2020
USA/AL-HGSC-JFRQ/2020
USA/AL-HGSC-JFRS/2020
USA/AL-HGSC-JFRT/2020
USA/AL-HGSC-JFRU/2020
USA/AL-HGSC-JFRY/2020
USA/AL-HGSC-JFRZ/2020
USA/AL-HGSC-JFSA/2020
USA/AL-HGSC-JFSC/2020
USA/AL-HGSC-JFSD/2020
USA/AL-HGSC-JFSE/2020
USA/AL-HGSC-JFSF/2020
USA/AL-HGSC-JFSG/2020
USA/AL-HGSC-JFSH/2020
USA/AL-HGSC-JFSI/2020
USA/AL-HGSC-JFSJ/2020
USA/AL-HGSC-JFSK/2020
USA/AL-HGSC-JFSL/2020
USA/AL-HGSC-JFSM/2020
USA/AL-HGSC-JFSN/2020
USA/AL-HGSC-JFSP/2020
USA/AL-HGSC-JFST/2020
USA/AL-HGSC-JFSU/2020
USA/AL-HGSC-JFSW/2020
USA/AL-HGSC-JFSX/2020
USA/AL-HGSC-JFSY/2020
USA/AL-HGSC-JFSZ/2020
USA/AL-HGSC-JFTA/2020
USA/AL-HGSC-JFTB/2020
USA/AL-HGSC-JFTC/2020
USA/AL-HGSC-JFTD/2020
USA/AL-HGSC-JFTE/2020
USA/AL-HGSC-JFTF/2020
USA/AL-HGSC-JFTG/2020
USA/AL-HGSC-JFTI/2020
USA/AL-HGSC-JFTK/2020
USA/AL-HGSC-JFTL/2020
USA/AL-HGSC-JFTM/2020
USA/AL-HGSC-JFTN/2020
USA/AL-HGSC-JFTP/2020
USA/AL-HGSC-JFTQ/2020
USA/AL-HGSC-JFTR/2020
USA/AL-HGSC-JFTS/2020
USA/AL-HGSC-JFTT/2020
USA/AL-HGSC-JFTW/2020
USA/AL-HGSC-JFTX/2020
USA/AL-HGSC-JFTY/2020
USA/AL-HGSC-JFTZ/2020
USA/AL-HGSC-JFUA/2020
USA/AL-HGSC-JFUB/2020
USA/AL-HGSC-JFUC/2020
USA/AL-HGSC-JFUD/2020
USA/AL-HGSC-JFUE/2020
USA/AL-HGSC-JFUF/2020
USA/AL-HGSC-JFUG/2020
USA/AL-HGSC-JFUH/2020
USA/AL-HGSC-JFUI/2020
USA/AL-HGSC-JFUJ/2020
USA/AL-HGSC-JFUK/2020
USA/AL-HGSC-JFUL/2020
USA/AL-HGSC-JFUM/2020
USA/AL-HGSC-JFUN/2020
USA/AL-HGSC-JFUP/2020
USA/AL-HGSC-JFUQ/2020
USA/AL-HGSC-JFUR/2020
USA/AL-HGSC-JFUS/2020
USA/AL-HGSC-JFUT/2020
USA/AL-HGSC-JFUU/2020
USA/AL-HGSC-JFUW/2020
USA/AL-HGSC-JFUX/2020
USA/AL-HGSC-JFUY/2020
USA/AL-HGSC-JFUZ/2020
USA/AL-HGSC-JFWA/2020
USA/AL-HGSC-JFWB/2020
USA/AL-HGSC-JFWC/2020
USA/AL-HGSC-JFWD/2020
England/ALDP-10143C1/2021
England/ALDP-FA3343/2021
England/ALDP-100E98C/2021
USA/AL-HGSC-JFWE/2020
England/ALDP-FA27C0/2021
England/ALDP-FA3747/2021
USA/AL-HGSC-JFWF/2020
England/ALDP-FA33F8/2021
England/ALDP-FA33AD/2021
USA/AL-HGSC-JFWG/2020
England/ALDP-FA29AC/2021
England/ALDP-1014798/2021
USA/AL-HGSC-JFWI/2020
England/ALDP-FA246F/2021
England/ALDP-FA21D1/2021
USA/AL-HGSC-JFWJ/2020
England/ALDP-100E843/2021
England/ALDP-FA36D1/2021
England/ALDP-1014A71/2021
England/ALDP-FA2678/2021
England/ALDP-1013EEF/2021
England/ALDP-FA2845/2021
England/ALDP-1013E58/2021
England/ALDP-FA2520/2021
England/ALDP-FA370B/2021
Wales/ALDP-FA37FC/2021
England/ALDP-FA263C/2021
England/ALDP-FA3510/2021
England/ALDP-FA2353/2021
England/ALDP-FA249C/2021
England/ALDP-FA2371/2021
England/ALDP-FA356B/2021
England/ALDP-FA3361/2021
England/ALDP-FA2696/2021
England/ALDP-FA3598/2021
England/ALDP-1014701/2021
England/ALDP-10147F2/2021
England/ALDP-FA371A/2021
England/ALDP-100E2FA/2021
England/ALDP-1014552/2021
England/ALDP-101415E/2021
England/ALDP-FA32CE/2021
England/ALDP-FA22DE/2021
England/ALDP-1013E49/2021
England/ALDP-100EB3B/2021
England/ALDP-1013FCE/2021
England/ALDP-100E8DA/2021
England/ALDP-10101BC/2021
England/ALDP-100EC47/2021
England/ALDP-1014279/2021
England/ALDP-100EAA7/2021
England/ALDP-FA2D73/2021
England/ALDP-FA2B5B/2021
England/ALDP-100E8F8/2021
England/ALDP-FA28DC/2021
England/ALDP-100E95F/2021
England/ALDP-1014789/2021
England/ALDP-1014938/2021
England/ALDP-FA221A/2021
England/ALDP-10142A6/2021
England/ALDP-FA23AE/2021
England/ALDP-100EE9C/2021
England/ALDP-100E816/2021
England/ALDP-10148D1/2021
England/ALDP-FA239F/2021
England/ALDP-100EAB6/2021
England/ALDP-FA3088/2021
England/ALDP-10148B3/2021
England/ALDP-10143B2/2021
England/ALDP-FA264B/2021
England/ALDP-10140E8/2021
England/ALDP-FA38AE/2021
England/ALDP-FA3149/2021
Wales/ALDP-FA26F0/2021
England/ALDP-100EF8A/2021
England/ALDP-1014297/2021
England/ALDP-FA21C2/2021
England/ALDP-FA31FE/2021
England/ALDP-1013DE2/2021
England/ALDP-FA2A6D/2021
England/ALDP-1014033/2021
England/ALDP-FA36B3/2021
England/ALDP-FA2E52/2021
England/ALDP-FA3659/2021
England/ALDP-100F04A/2021
Wales/ALDP-FA2ECB/2021
England/ALDP-FA2292/2021
England/ALDP-FA2EF8/2021
England/ALDP-FA339E/2021
England/ALDP-100E315/2021
England/ALDP-FA220B/2021
England/ALDP-FA2159/2021
England/ALDP-1014A26/2021
England/ALDP-FA2186/2021
England/ALDP-100EC65/2021
England/ALDP-FA2326/2021
England/ALDP-FA2836/2021
England/ALDP-FA2168/2021
England/ALDP-FA305B/2021
England/ALDP-FA3853/2021
England/ALDP-1014A17/2021
England/ALDP-101425B/2021
England/ALDP-100E9B9/2021
England/ALDP-1014A53/2021
England/ALDP-10101CB/2021
England/ALDP-100EBB3/2021
England/ALDP-FA261E/2021
England/ALDP-10101AD/2021
England/ALDP-100EB68/2021
England/ALDP-FA2766/2021
England/ALDP-100E2AF/2021
England/ALDP-100ECB0/2021
England/ALDP-100EBA4/2021
England/ALDP-100E360/2021
England/ALDP-100E096/2021
England/ALDP-101483B/2021
England/ALDP-1014A80/2021
England/ALDP-1014525/2021
England/ALDP-100E6B2/2021
England/ALDP-100EB2C/2021
England/ALDP-1013E2B/2021
England/ALDP-1014561/2021
England/ALDP-101422E/2021
England/ALDP-100E719/2021
England/ALDP-100E0F0/2021
England/ALDP-1014A44/2021
England/ALDP-FA25F3/2021
England/ALDP-1013EB2/2021
England/ALDP-100EE14/2021
England/ALDP-101459E/2021
England/ALDP-FA27DF/2021
England/ALDP-FA360E/2021
England/ALDP-1013E85/2021
England/ALDP-FA2450/2021
England/ALDP-100E8E9/2021
England/ALDP-FA3352/2021
England/ALDP-101477A/2021
England/ALDP-100E306/2021
England/ALDP-100E2DC/2021
England/ALDP-100E7CE/2021
England/ALDP-FA3871/2021
England/ALDP-10142D3/2021
England/ALDP-1013DB5/2021
England/ALDP-100E05A/2021
England/ALDP-100E88F/2021
England/ALDP-100E7EC/2021
England/ALDP-100E913/2021
England/ALDP-10101F8/2021
England/ALDP-100EB77/2021
England/ALDP-100EB4A/2021
England/ALDP-1010231/2021
England/ALDP-101476B/2021
England/ALDP-1010170/2021
England/ALDP-100E148/2021
England/ALDP-100EEAB/2021
England/ALDP-100EBC2/2021
England/ALDP-FA2748/2021
England/ALDP-FA21E0/2021
England/ALDP-100EBE0/2021
England/ALDP-101414F/2021
England/ALDP-10141F4/2021
England/ALDP-FA345F/2021
England/ALDP-100EE23/2021
England/ALDP-100EFB7/2021
England/ALDP-101421F/2021
England/ALDP-FA2C85/2021
England/ALDP-1014446/2021
England/ALDP-100E6FE/2021
England/ALDP-100EC38/2021
England/ALDP-100EC56/2021
England/ALDP-FA29BB/2021
England/ALDP-100E764/2021
England/ALDP-100E087/2021
England/ALDP-FA2256/2021
England/ALDP-1013EA3/2021
England/ALDP-100F02C/2021
England/ALDP-100E9F5/2021
England/ALDP-1014A62/2021
England/ALDP-FA2FF5/2021
England/ALDP-FA34F5/2021
England/ALDP-100E0A5/2021
England/ALDP-100E6C1/2021
England/ALDP-100EAF2/2021
England/ALDP-FA2775/2021
England/ALDP-100E333/2021
England/ALDP-FA2414/2021
England/ALDP-101AC48/2021
England/ALDP-10167B4/2021
England/ALDP-10140F7/2021
England/ALDP-101AC93/2021
England/ALDP-1014868/2021
England/ALDP-10102E6/2021
England/ALDP-101B0B4/2021
England/ALDP-100EBD1/2021
England/ALDP-10149FC/2021
England/ALDP-100E2CD/2021
England/ALDP-101C244/2021
England/ALDP-1013A90/2021
England/ALDP-1013E3A/2021
England/ALDP-10147D4/2021
England/ALDP-101430D/2021
England/ALDP-100EEC9/2021
England/ALDP-10140CA/2021
England/ALDP-1014288/2021
England/ALDP-100E8AD/2021
England/ALDP-100EA4D/2021
England/ALDP-101419A/2021
England/ALDP-1013F55/2021
England/ALDP-100EA89/2021
England/ALDP-1010204/2021
England/ALDP-10149CF/2021
England/ALDP-10140D9/2021
England/ALDP-1013F19/2021
England/ALDP-1013EFE/2021
England/ALDP-1013E67/2021
England/ALDP-100EBFF/2021
England/ALDP-100E351/2021
England/ALDP-100E324/2021
England/ALDP-100EE05/2021
England/ALDP-10141A9/2021
England/ALDP-1010161/2021
England/ALDP-100EA98/2021
England/ALDP-10148E0/2021
England/ALDP-1010152/2021
England/ALDP-100E922/2021
England/ALDP-100E37F/2021
England/ALDP-100EF3F/2021
England/ALDP-100EED8/2021
England/ALDP-101417C/2021
England/ALDP-1013EC1/2021
England/ALDP-100E39D/2021
England/ALDP-100E694/2021
England/ALDP-10101E9/2021
England/ALDP-10143D0/2021
England/ALDP-100E931/2021
England/ALDP-1014376/2021
England/ALDP-100EA5C/2021
England/ALDP-1013F73/2021
England/ALDP-101475C/2021
England/ALDP-101019E/2021
England/ALDP-100EC74/2021
England/ALDP-100E0D2/2021
England/ALDP-1013E1C/2021
England/ALDP-10141E5/2021
England/ALDP-1013F37/2021
England/ALDP-101025F/2021
England/ALDP-100E12A/2021
England/ALDP-10142B5/2021
England/ALDP-100E0C3/2021
England/ALDP-101029B/2021
England/ALDP-100E139/2021
England/ALDP-100EB95/2021
England/ALDP-100E791/2021
England/ALDP-101A5D4/2021
England/ALDP-101AAF3/2021
England/ALDP-1013DF1/2021
England/ALDP-100E7FB/2021
England/ALDP-1019C3A/2021
England/ALDP-100E870/2021
England/ALDP-100EB86/2021
England/ALDP-10148A4/2021
England/ALDP-10102AA/2021
England/ALDP-10149A1/2021
England/ALDP-101A808/2021
England/ALDP-100E99B/2021
England/ALDP-101B087/2021
England/ALDP-1014947/2021
England/ALDP-100EA3E/2021
England/ALDP-1014385/2021
England/ALDP-10198FA/2021
England/ALDP-FA35F2/2021
England/ALDP-FA30B5/2021
England/ALDP-FB4B29/2021
England/ALDP-FA313A/2021
England/ALDP-FB4A68/2021
England/ALDP-FA30F1/2021
England/ALDP-FA214A/2021
England/ALDP-FA3228/2021
England/ALDP-FB592E/2021
England/ALDP-FA2942/2021
England/ALDP-FB54E1/2021
England/ALDP-FA362C/2021
England/ALDP-FA33BC/2021
England/ALDP-FA2308/2021
England/ALDP-FA25A8/2021
England/ALDP-FA2BA6/2021
England/ALDP-FB5988/2021
England/ALDP-FB4C53/2021
England/ALDP-FA2906/2021
England/ALDP-FA364A/2021
England/ALDP-FA2854/2021
England/ALDP-FB5478/2021
England/ALDP-FA2C76/2021
England/ALDP-FA298E/2021
England/ALDP-FA355C/2021
England/ALDP-FA2DA0/2021
England/ALDP-FA3079/2021
England/ALDP-FA2669/2021
England/ALDP-FA24E7/2021
England/ALDP-FA2E8F/2021
England/ALDP-FA299D/2021
England/ALDP-FA338F/2021
England/ALDP-FA27A2/2021
England/ALDP-FA2AA9/2021
England/ALDP-FA31C1/2021
England/ALDP-FA2405/2021
England/ALDP-FA37A1/2021
England/ALDP-FA2FAA/2021
England/ALDP-FA33E9/2021
England/ALDP-FA2D0A/2021
England/ALDP-FA2229/2021
England/ALDP-FA27EE/2021
England/ALDP-FA2E61/2021
England/ALDP-FA3738/2021
England/ALDP-FA2A9A/2021
England/ALDP-FA2511/2021
England/ALDP-FA2960/2021
England/ALDP-FA361D/2021
England/ALDP-FA2933/2021
England/ALDP-FA2A8B/2021
England/ALDP-FA389F/2021
England/ALDP-FA2423/2021
England/ALDP-FA3334/2021
England/ALDP-FA2924/2021
England/ALDP-FA2FC8/2021
England/ALDP-FA312B/2021
England/ALDP-FA37DE/2021
England/ALDP-FA2F8C/2021
England/ALDP-FA3307/2021
England/ALDP-FA3817/2021
England/ALDP-FA29F7/2021
England/ALDP-FA2FB9/2021
England/ALDP-FA271B/2021
England/ALDP-FA2E9E/2021
England/ALDP-FA2CFE/2021
England/ALDP-FA22CF/2021
England/ALDP-FA354D/2021
England/ALDP-FA24AB/2021
England/ALDP-FB5302/2021
England/ALDP-FA2872/2021
England/ALDP-FA3413/2021
England/ALDP-FA2F04/2021
England/ALDP-FB4831/2021
England/ALDP-FA2F5F/2021
England/ALDP-FB51EA/2021
England/ALDP-FA2F9B/2021
England/ALDP-FA2A4F/2021
England/ALDP-FA2317/2021
England/ALDP-FA306A/2021
England/ALDP-FA2CB2/2021
England/ALDP-FA23F9/2021
England/ALDP-FA2881/2021
England/ALDP-FAF65D/2021
England/ALDP-FB4D32/2021
England/ALDP-FAF972/2021
England/ALDP-FAF505/2021
England/ALDP-FB4E20/2021
England/ALDP-FA2BD3/2021
England/ALDP-FA2B00/2021
England/ALDP-FA2FE6/2021
England/ALDP-FB5250/2021
England/ALDP-FB48C8/2021
England/ALDP-FA3167/2021
England/ALDP-FA2827/2021
England/ALDP-FA3185/2021
England/ALDP-FA36E0/2021
England/ALDP-FA24F6/2021
England/ALDP-FA3677/2021
England/ALDP-FA3808/2021
England/ALDP-FA2863/2021
England/ALDP-FB4998/2021
England/ALDP-FAF550/2021
England/ALDP-FB5751/2021
England/ALDP-FB51AE/2021
England/ALDP-FAF611/2021
England/ALDP-FAF8DF/2021
England/ALDP-FAF857/2021
England/ALDP-FAF58D/2021
England/ALDP-FB59B5/2021
England/ALDP-FAF884/2021
England/ALDP-FB4BDE/2021
England/ALDP-FB52C9/2021
England/ALDP-FB53F3/2021
England/ALDP-FB527E/2021
England/ALDP-FB5690/2021
England/ALDP-FB5539/2021
England/ALDP-FB5117/2021
England/ALDP-FAF769/2021
England/ALDP-FB5803/2021
England/ALDP-FAF963/2021
England/ALDP-FAF9AF/2021
England/ALDP-FB4AFF/2021
England/ALDP-FB5126/2021
England/ALDP-FB48E6/2021
England/ALDP-FAF7F0/2021
England/ALDP-FAF64E/2021
England/ALDP-FB4B83/2021
England/ALDP-FB4B38/2021
England/ALDP-FB4F4B/2021
England/ALDP-FB4A2C/2021
England/ALDP-FAF9CD/2021
England/ALDP-FB4BA1/2021
England/ALDP-FAF945/2021
England/ALDP-FAF893/2021
England/ALDP-FAF8FD/2021
England/ALDP-FB4B47/2021
England/ALDP-FB5997/2021
England/ALDP-FB4ED5/2021
England/ALDP-FB53E4/2021
England/ALDP-FB5108/2021
England/ALDP-FAF848/2021
England/ALDP-FB4C80/2021
England/ALDP-FB55C0/2021
England/ALDP-FB58D6/2021
England/ALDP-FB538A/2021
England/ALDP-FB535D/2021
England/ALDP-FB4D41/2021
England/ALDP-FB4D14/2021
England/ALDP-FB53D5/2021
England/ALDP-FAF541/2021
England/ALDP-FB587C/2021
England/ALDP-FAF8C0/2021
England/ALDP-FAF71E/2021
England/ALDP-FB57AC/2021
England/ALDP-FB4CF9/2021
England/ALDP-FAF4DB/2021
England/ALDP-FB5636/2021
England/ALDP-FB526F/2021
England/ALDP-FB56FA/2021
England/ALDP-FB4DBA/2021
England/ALDP-FAF435/2021
England/ALDP-FB5830/2021
England/ALDP-FAF63F/2021
England/ALDP-FB55B1/2021
England/ALDP-FB53C6/2021
England/ALDP-FB5663/2021
England/ALDP-FB54B4/2021
England/ALDP-FAF918/2021
England/ALDP-FB519F/2021
England/ALDP-FB5171/2021
England/ALDP-FB495C/2021
England/ALDP-FAF6C6/2021
England/ALDP-FB4E99/2021
England/ALDP-FB5038/2021
England/ALDP-FAF4EA/2021
England/ALDP-FAF8EE/2021
England/ALDP-FB488C/2021
England/ALDP-FB58C7/2021
England/ALDP-FAF56F/2021
England/ALDP-FB5144/2021
England/ALDP-FB49B6/2021
England/ALDP-FB50FC/2021
England/ALDP-FB4C26/2021
England/ALDP-FB4C44/2021
England/ALDP-FB4A0E/2021
England/ALDP-FB4EE4/2021
England/ALDP-FB4F69/2021
England/ALDP-FB5724/2021
England/ALDP-FB494D/2021
England/ALDP-FB537B/2021
England/ALDP-FAF4CC/2021
England/ALDP-FB4E8A/2021
England/ALDP-FAF7C3/2021
England/ALDP-FB58A9/2021
England/ALDP-FB4DF6/2021
England/ALDP-FB5672/2021
England/ALDP-FAF514/2021
England/ALDP-FB540F/2021
England/ALDP-FB5681/2021
England/ALDP-FAF866/2021
England/ALDP-FB5223/2021
England/ALDP-FB493E/2021
England/ALDP-FB496B/2021
England/ALDP-FAF778/2021
England/ALDP-FB4AC2/2021
England/ALDP-FB541E/2021
England/ALDP-FB579D/2021
England/ALDP-FB5733/2021
England/ALDP-FB4CBD/2021
England/ALDP-FB57CA/2021
England/ALDP-FB4BCF/2021
England/ALDP-FB4FA5/2021
England/ALDP-FB4AB3/2021
England/ALDP-FAF981/2021
England/ALDP-FB5566/2021
England/ALDP-FB586D/2021
England/ALDP-FB533F/2021
England/ALDP-FB4E7B/2021
England/ALDP-FB52F6/2021
England/ALDP-FA2AB8/2021
England/ALDP-FA31B2/2021
England/ALDP-FA27B1/2021
England/ALDP-FA253F/2021
England/ALDP-FA2BC4/2021
England/ALDP-FA2B1F/2021
England/ALDP-FA32A0/2021
England/ALDP-FA2B3D/2021
England/ALDP-FA35B6/2021
England/ALDP-FA22ED/2021
England/ALDP-FA30E2/2021
England/ALDP-FA2599/2021
England/ALDP-FA3422/2021
England/ALDP-FA2BB5/2021
England/ALDP-FA3756/2021
England/ALDP-FA2247/2021
England/ALDP-FA28AF/2021
England/ALDP-FA2AE5/2021
England/ALDP-FA3246/2021
England/ALDP-FA2274/2021
England/ALDP-FA3370/2021
England/ALDP-FA272A/2021
England/ALDP-FA2739/2021
England/ALDP-FA28FA/2021
England/ALDP-FA25E4/2021
England/ALDP-FA2265/2021
England/ALDP-FA2432/2021
England/ALDP-FA2238/2021
England/ALDP-FA2177/2021
USA/AL-HGSC-JGAC/2020
USA/AL-HGSC-JFYU/2020
USA/AL-HGSC-JGAE/2020
USA/AL-HGSC-JFWU/2020
USA/AL-HGSC-JFWK/2020
USA/AL-HGSC-JFWQ/2020
USA/AL-HGSC-JFWX/2020
USA/AL-HGSC-JFWY/2020
USA/AL-HGSC-JFXA/2020
USA/AL-HGSC-JFXB/2020
USA/AL-HGSC-JFXD/2020
USA/AL-HGSC-JFXG/2020
USA/AL-HGSC-JFXL/2020
USA/AL-HGSC-JFXS/2020
USA/AL-HGSC-JFXX/2020
USA/AL-HGSC-JFXY/2020
USA/AL-HGSC-JFYA/2020
USA/AL-HGSC-JFYB/2020
USA/AL-HGSC-JFYD/2020
USA/AL-HGSC-JFYE/2020
USA/AL-HGSC-JFYF/2020
USA/AL-HGSC-JFYJ/2020
USA/AL-HGSC-JFYL/2020
USA/AL-HGSC-JFYM/2020
USA/AL-HGSC-JFYQ/2020
USA/AL-HGSC-JFYY/2020
USA/AL-HGSC-JFZD/2020
USA/AL-HGSC-JFZG/2020
USA/AL-HGSC-JFZI/2020
USA/AL-HGSC-JFZK/2020
USA/AL-HGSC-JFZL/2020
USA/AL-HGSC-JFZN/2020
USA/AL-HGSC-JFZP/2020
USA/AL-HGSC-JFZS/2020
USA/AL-HGSC-JFZW/2020
USA/AL-HGSC-JFZZ/2020
USA/AL-HGSC-JGAA/2020
USA/AL-HGSC-JGAD/2020
USA/AL-HGSC-JGAJ/2020
USA/AL-HGSC-JFWP/2020
USA/AL-HGSC-JFWS/2020
USA/AL-HGSC-JFWZ/2020
USA/AL-HGSC-JFXE/2020
USA/AL-HGSC-JFXM/2020
USA/AL-HGSC-JFXU/2020
USA/AL-HGSC-JFXZ/2020
USA/AL-HGSC-JFYH/2020
USA/AL-HGSC-JFYI/2020
USA/AL-HGSC-JFYN/2020
USA/AL-HGSC-JFYX/2020
USA/AL-HGSC-JFYZ/2020
USA/AL-HGSC-JFZB/2020
USA/AL-HGSC-JFZC/2020
USA/AL-HGSC-JFZF/2020
USA/AL-HGSC-JFZH/2020
USA/AL-HGSC-JFZQ/2020
USA/AL-HGSC-JFZR/2020
USA/AL-HGSC-JGAH/2020
USA/AL-HGSC-JFWL/2020
USA/AL-HGSC-JFWR/2020
USA/AL-HGSC-JFWW/2020
USA/AL-HGSC-JFXI/2020
USA/AL-HGSC-JFXK/2020
USA/AL-HGSC-JFXN/2020
USA/AL-HGSC-JFXQ/2020
USA/AL-HGSC-JFYT/2020
USA/AL-HGSC-JFYW/2020
USA/AL-HGSC-JFZE/2020
USA/AL-HGSC-JFZM/2020
USA/AL-HGSC-JFZT/2020
USA/AL-HGSC-JGAB/2020
USA/AL-HGSC-JGAF/2020
USA/AL-HGSC-JFWM/2020
USA/AL-HGSC-JFWN/2020
USA/AL-HGSC-JFWT/2020
USA/AL-HGSC-JFXH/2020
USA/AL-HGSC-JFXJ/2020
USA/AL-HGSC-JFXP/2020
USA/AL-HGSC-JFXR/2020
USA/AL-HGSC-JFXT/2020
USA/AL-HGSC-JFXW/2020
USA/AL-HGSC-JFYP/2020
USA/AL-HGSC-JFYS/2020
USA/AL-HGSC-JFZU/2020
USA/AL-HGSC-JFZX/2020
USA/AL-HGSC-JGAG/2020
USA/AL-HGSC-JGAI/2020
England/ALDP-F7430F/2021
England/ALDP-F75650/2020
England/ALDP-F75043/2021
England/ALDP-F751B9/2020
England/ALDP-FB5593/2021
England/ALDP-F747E5/2021
England/ALDP-F74044/2021
England/ALDP-FB577F/2021
England/ALDP-F74B8F/2021
England/ALDP-FB4EA8/2021
England/ALDP-F75359/2020
England/ALDP-FAF5C9/2021
England/ALDP-FB4EC6/2021
England/ALDP-F753C2/2021
England/ALDP-FAF6B7/2021
England/ALDP-F75298/2020
England/ALDP-FB57E8/2021
England/ALDP-F74BAD/2021
England/ALDP-F74536/2021
England/ALDP-F74967/2021
England/ALDP-F749B2/2021
England/ALDP-F74ED1/2021
England/ALDP-F74DD4/2021
England/ALDP-F7533B/2021
England/ALDP-F74F47/2021
England/ALDP-F746BB/2021
England/ALDP-F74624/2020
England/ALDP-F745FA/2021
England/ALDP-F75052/2020
England/ALDP-F74554/2020
England/ALDP-F73FEE/2021
England/ALDP-F74E77/2020
England/ALDP-F7484C/2021
England/ALDP-F7531D/2021
England/ALDP-F74DE3/2021
England/ALDP-F7493A/2021
England/ALDP-F749A3/2021
England/ALDP-F75465/2021
England/ALDP-F73F2A/2021
England/ALDP-F74D6B/2020
England/ALDP-F7566F/2020
England/ALDP-F73F1B/2021
England/ALDP-F74369/2020
England/ALDP-F745BE/2021
England/ALDP-F7426C/2021
England/ALDP-F74B52/2021
England/ALDP-F75571/2021
England/ALDP-F74F56/2021
England/ALDP-F74EC2/2021
England/ALDP-F73F84/2021
England/ALDP-F7527A/2021
England/ALDP-F74493/2021
England/MILK-B56686/2021
England/ALDP-F74D89/2021
England/ALDP-F74D01/2021
England/ALDP-1004704/2021
England/ALDP-FB4D05/2021
England/ALDP-FB5979/2021
England/ALDP-FB52D8/2021
England/ALDP-FB50CF/2021
England/ALDP-FB5760/2021
England/ALDP-FB4FB4/2021
England/ALDP-FB5627/2021
England/ALDP-FB50DE/2021
England/ALDP-FAF6F3/2021
England/ALDP-FB4BB0/2021
England/ALDP-FB593D/2021
England/ALDP-F751C8/2021
England/ALDP-F745AF/2020
England/ALDP-F747D6/2021
England/ALDP-F7486A/2020
England/ALDP-F74633/2021
England/ALDP-F751E6/2021
England/ALDP-F7532C/2020
England/ALDP-F744C0/2020
England/ALDP-F746AC/2021
England/ALDP-F743C3/2021
England/ALDP-F74396/2021
England/ALDP-F74DF2/2021
England/ALDP-F74CB9/2021
England/ALDP-F747A9/2021
England/ALDP-F74800/2021
England/ALDP-F75605/2021
England/ALDP-F75034/2020
England/ALDP-F7435A/2021
England/ALDP-F75623/2020
England/ALDP-F74017/2020
England/ALDP-F74958/2021
England/ALDP-F75641/2021
England/ALDP-F74A73/2020
England/ALDP-F7534A/2021
England/ALDP-F7530E/2021
England/ALDP-F742B7/2021
England/ALDP-F74EE0/2021
England/ALDP-F74EFF/2020
England/ALDP-F74A0A/2020
England/ALDP-F74660/2020
England/ALDP-F73FA2/2021
England/ALDP-F743D2/2021
England/ALDP-F74484/2021
England/ALDP-F74378/2021
England/ALDP-F75580/2020
England/ALDP-F74220/2020
England/ALDP-F750DA/2021
England/ALDP-F753E0/2020
England/ALDP-F7425D/2021
England/ALDP-F74A55/2021
England/ALDP-F74123/2021
England/ALDP-F74EA4/2021
England/ALDP-F74C6E/2021
England/ALDP-F75632/2021
England/ALDP-F7433C/2021
England/ALDP-F755DB/2021
England/ALDP-F741E7/2021
England/ALDP-F74B34/2020
England/ALDP-F74CAA/2020
England/ALDP-F74509/2021
England/ALDP-F743F0/2021
England/ALDP-F74BDA/2021
England/ALDP-F74F65/2021
England/ALDP-F73F75/2021
England/ALDP-F7432D/2021
England/ALDP-F746D9/2021
England/ALDP-F74712/2020
England/ALDP-F74B70/2021
England/ALDP-F75517/2021
England/ALDP-F749FE/2020
England/ALDP-F74FA1/2020
England/ALDP-F75438/2021
England/ALDP-F75474/2021
England/ALDP-F74FED/2020
England/ALDP-F74F38/2021
England/ALDP-F754B0/2020
England/ALDP-F7567E/2021
England/ALDP-F7492B/2020
England/ALDP-F74E4A/2021
England/ALDP-F74E68/2021
England/ALDP-F752E3/2021
England/ALDP-F754FC/2020
England/ALDP-F75508/2021
England/ALDP-F74071/2021
England/ALDP-F744DF/2020
England/ALDP-F748A6/2021
England/ALDP-F75016/2021
England/ALDP-F749EF/2020
England/ALDP-F74CD7/2021
England/ALDP-F755CC/2021
England/ALDP-F74466/2021
England/ALDP-F73F0C/2021
England/ALDP-F74F29/2021
England/ALDP-F74581/2020
England/ALDP-F742D5/2021
England/ALDP-F7491C/2020
England/ALDP-F7518C/2021
England/ALDP-F75025/2021
England/ALDP-F7483D/2021
England/ALDP-F741C9/2021
USA/AL-HGSC-JGBF/2020
England/ALDP-F7434B/2020
England/ALDP-F74ABF/2021
England/ALDP-F74114/2021
USA/AL-HGSC-JGBJ/2020
England/ALDP-F74062/2021
England/ALDP-F74CF5/2020
England/ALDP-F75526/2021
England/ALDP-F7442A/2020
England/ALDP-F74150/2021
USA/AL-HGSC-JGCA/2020
England/ALDP-F755EA/2021
England/ALDP-F74D3E/2021
England/ALDP-F73F57/2020
England/ALDP-F74D5C/2021
England/ALDP-F74A46/2021
England/ALDP-F74590/2020
USA/AL-HGSC-JGBC/2020
England/ALDP-F74B61/2020
England/ALDP-F7475E/2021
England/ALDP-F74721/2021
USA/AL-HGSC-JGBE/2020
England/ALDP-F74BBC/2021
England/ALDP-F74D98/2021
England/ALDP-F7481F/2021
England/ALDP-F752A7/2021
USA/AL-HGSC-JGDN/2020
England/ALDP-F74E86/2020
England/ALDP-F7559F/2021
England/ALDP-F74FDE/2021
USA/AL-HGSC-JGDM/2020
England/ALDP-F74F74/2020
England/ALDP-F752B6/2020
USA/AL-HGSC-JGAK/2020
USA/AL-HGSC-JGAZ/2020
USA/AL-HGSC-JGBB/2020
USA/AL-HGSC-JGBP/2020
USA/AL-HGSC-JGBQ/2020
USA/AL-HGSC-JGCE/2020
USA/AL-HGSC-JGCG/2020
USA/AL-HGSC-JGCJ/2020
USA/AL-HGSC-JGCN/2020
USA/AL-HGSC-JGCR/2020
USA/AL-HGSC-JGCU/2020
USA/AL-HGSC-JGCW/2020
USA/AL-HGSC-JGCZ/2020
USA/AL-HGSC-JGDP/2020
USA/AL-HGSC-JGDW/2020
USA/AL-HGSC-JGEA/2020
USA/AL-HGSC-JGEB/2020
USA/AL-HGSC-JGEC/2020
USA/AL-HGSC-JGEJ/2020
USA/AL-HGSC-JGAL/2020
USA/AL-HGSC-JGAM/2020
USA/AL-HGSC-JGAP/2020
USA/AL-HGSC-JGBA/2020
USA/AL-HGSC-JGBD/2020
USA/AL-HGSC-JGBH/2020
USA/AL-HGSC-JGBK/2020
USA/AL-HGSC-JGBR/2020
USA/AL-HGSC-JGBS/2020
USA/AL-HGSC-JGCB/2020
USA/AL-HGSC-JGCH/2020
USA/AL-HGSC-JGCI/2020
USA/AL-HGSC-JGCK/2020
USA/AL-HGSC-JGCP/2020
USA/AL-HGSC-JGCX/2020
USA/AL-HGSC-JGCY/2020
USA/AL-HGSC-JGDC/2020
USA/AL-HGSC-JGDD/2020
USA/AL-HGSC-JGDU/2020
USA/AL-HGSC-JGDZ/2020
USA/AL-HGSC-JGED/2020
USA/AL-HGSC-JGEF/2020
USA/AL-HGSC-JGDF/2020
USA/AL-HGSC-JGAN/2020
USA/AL-HGSC-JGAR/2020
USA/AL-HGSC-JGAS/2020
USA/AL-HGSC-JGAY/2020
USA/AL-HGSC-JGBG/2020
USA/AL-HGSC-JGBI/2020
USA/AL-HGSC-JGBL/2020
USA/AL-HGSC-JGBM/2020
USA/AL-HGSC-JGBN/2020
USA/AL-HGSC-JGBX/2020
USA/AL-HGSC-JGCD/2020
USA/AL-HGSC-JGCL/2020
USA/AL-HGSC-JGCS/2020
USA/AL-HGSC-JGDA/2020
USA/AL-HGSC-JGDI/2020
USA/AL-HGSC-JGDJ/2020
USA/AL-HGSC-JGDK/2020
USA/AL-HGSC-JGDT/2020
USA/AL-HGSC-JGEG/2020
USA/AL-HGSC-JGAQ/2020
USA/AL-HGSC-JGAT/2020
USA/AL-HGSC-JGAU/2020
USA/AL-HGSC-JGAW/2020
USA/AL-HGSC-JGBU/2020
USA/AL-HGSC-JGBY/2020
USA/AL-HGSC-JGCF/2020
USA/AL-HGSC-JGCQ/2020
USA/AL-HGSC-JGDE/2020
USA/AL-HGSC-JGDG/2020
USA/AL-HGSC-JGDH/2020
USA/AL-HGSC-JGDL/2020
USA/AL-HGSC-JGDR/2020
USA/AL-HGSC-JGDX/2020
USA/AL-HGSC-JGDY/2020
USA/AL-HGSC-JGEE/2020
USA/AL-HGSC-JGEH/2020
USA/AL-HGSC-JGEI/2020
USA/AL-HGSC-JGDQ/2020
Italy/LOM-CR03/2020
USA/NJ-MSHSPSP-PV25263/2021
Italy/LOM-CR02/2020
England/ALDP-1064702/2021
England/ALDP-106577A/2021
England/ALDP-1064B7F/2021
England/ALDP-1065A26/2021
England/ALDP-1064D97/2021
England/ALDP-1065464/2021
England/ALDP-1064BD9/2021
England/ALDP-10644A1/2021
England/ALDP-1064F82/2021
England/ALDP-1064E49/2021
England/ALDP-1064E58/2021
England/ALDP-1064553/2021
England/ALDP-10647F3/2021
England/ALDP-106508E/2021
England/ALDP-1065A08/2021
England/ALDP-10653EF/2021
England/ALDP-1065710/2021
England/ALDP-1065358/2021
England/CAMC-1063D5C/2021
England/ALDP-1064CD6/2021
England/ALDP-1064799/2021
England/ALDP-106576B/2021
England/ALDP-1065A80/2021
England/ALDP-1064632/2021
England/ALDP-106518B/2021
England/ALDP-1065367/2021
England/ALDP-1064535/2021
England/ALDP-10644ED/2021
England/CAMC-1062A83/2021
England/ALDP-10646C9/2021
England/ALDP-10646AB/2021
England/CAMC-105FBFF/2021
England/MILK-10503AB/2021
England/MILK-105044E/2021
England/ALDP-1064C03/2021
England/MILK-10503C9/2021
England/ALDP-1065A9F/2021
England/ALDP-1064447/2021
England/ALDP-1065297/2021
England/ALDP-1064975/2021
England/ALDP-10655CB/2021
England/ALDP-1065701/2021
England/CAMC-1063D10/2021
England/ALDP-1064650/2021
England/ALDP-10644FC/2021
England/MILK-1048EF0/2021
England/ALDP-1065482/2021
England/ALDP-1065446/2021
England/ALDP-106569B/2021
England/ALDP-106434A/2021
England/ALDP-106523D/2021
England/ALDP-1064EEF/2021
England/ALDP-10657E3/2021
England/ALDP-10658C2/2021
England/ALDP-1065A17/2021
England/ALDP-1065A71/2021
England/ALDP-1064878/2021
England/ALDP-10651B8/2021
England/ALDP-10654DD/2021
England/ALDP-10643C2/2021
England/ALDP-1064F55/2021
England/CAMC-1062889/2021
England/MILK-104D8C0/2021
England/CAMC-105FBC2/2021
England/CAMC-105EDEB/2021
England/ALDP-1036FB6/2021
England/MILK-104D972/2021
England/MILK-104A33B/2021
England/MILK-1048F75/2021
England/CAMC-105FCCF/2021
England/CAMC-106279B/2021
England/ALDP-1037216/2021
England/ALDP-1036CEC/2021
England/CAMC-105EB1E/2021
England/ALDP-1036E13/2021
England/CAMC-105EC1B/2021
England/ALDP-103710A/2021
England/MILK-104D990/2021
England/CAMC-105E2CE/2021
England/MILK-104D9BE/2021
England/ALDP-1036DCB/2021
England/CAMC-1063D4D/2021
England/MILK-1048EC3/2021
England/CAMC-105FC65/2021
England/MILK-104A368/2021
England/CAMC-105E370/2021
England/CAMC-10611AD/2021
England/CAMC-1063D2F/2021
England/MILK-104A210/2021
England/ALDP-1037270/2021
England/MILK-104D857/2021
England/MILK-104D8B1/2021
England/CAMC-10605B1/2021
England/CAMC-1062810/2021
England/MILK-1048F57/2021
England/CAMC-105FBE0/2021
England/CAMC-105EB0F/2021
England/CAMC-105EED9/2021
England/ALDP-1036D25/2021
England/ALDP-10371DD/2021
England/ALDP-10371EC/2021
England/MILK-104D981/2021
England/CAMC-105E2FB/2021
England/CAMC-105E264/2021
England/ALDP-10371CE/2021
England/CAMC-105FC29/2021
England/CAMC-1063D7A/2021
England/ALDP-10643D1/2021
England/CAMC-10611BC/2021
England/ALDP-103700D/2021
England/ALDP-1065200/2021
England/MILK-104A1F5/2021
England/MILK-104A201/2021
England/ALDP-1036BB2/2021
England/ALDP-1064D5B/2021
England/ALDP-106584A/2021
England/ALDP-1064C30/2021
England/ALDP-10655F8/2021
England/ALDP-10654EC/2021
England/CAMC-105E3E9/2021
England/CAMC-1062ADE/2021
England/ALDP-1037191/2021
England/CAMC-1062A56/2021
England/MILK-104D602/2021
England/CAMC-105EE60/2021
England/ALDP-1064641/2021
England/CAMC-105EC0C/2021
England/CAMC-106277D/2021
England/ALDP-1036C28/2021
England/CAMC-105EBA5/2021
England/CAMC-105FC47/2021
England/MILK-104A31D/2021
England/CAMC-10610DD/2021
England/ALDP-1065631/2021
England/MILK-1050314/2021
England/CAMC-105EB69/2021
England/ALDP-10371BF/2021
England/ALDP-1064D6A/2021
England/MILK-104D909/2021
England/MILK-1050323/2021
England/CAMC-1060557/2021
England/MILK-104A2B6/2021
England/ALDP-1036D70/2021
England/CAMC-105FB77/2021
England/CAMC-105E273/2021
England/ALDP-1036BC1/2021
England/CAMC-105EBB4/2021
England/CAMC-105EB2D/2021
England/CAMC-1061073/2021
England/CAMC-105EE51/2021
England/MILK-1050402/2021
England/CAMC-1061064/2021
England/ALDP-1037173/2021
England/ALDP-1037058/2021
England/CAMC-105EEAC/2021
England/CAMC-1060539/2021
England/CAMC-106285C/2021
England/ALDP-1036E40/2021
England/ALDP-1036CBF/2021
England/ALDP-1064F64/2021
England/ALDP-1065385/2021
England/CAMC-105FB95/2021
England/CAMC-1063CD7/2021
England/MILK-1048F0C/2021
England/ALDP-1064FEC/2021
England/ALDP-10650D9/2021
England/ALDP-1065868/2021
England/CAMC-105EE42/2021
England/ALDP-10657F2/2021
England/ALDP-1065938/2021
England/CAMC-105FBB3/2021
England/CAMC-105E316/2021
England/CAMC-1060593/2021
England/ALDP-10645F9/2021
England/ALDP-1065A53/2021
England/ALDP-1065895/2021
England/ALDP-10646BA/2021
England/ALDP-1065A62/2021
England/MILK-104D945/2021
England/ALDP-1064FDD/2021
England/CAMC-105EBC3/2021
England/CAMC-1063CB9/2021
England/ALDP-1065006/2021
England/ALDP-10648C3/2021
England/ALDP-10651D6/2021
England/CAMC-10610FB/2021
England/ALDP-10650F7/2021
England/ALDP-10655DA/2021
England/ALDP-10656E6/2021
England/CAMC-10628C5/2021
England/ALDP-1064C9A/2021
England/ALDP-1064580/2021
England/CAMC-105E2DD/2021
England/ALDP-1065428/2021
England/ALDP-1065394/2021
England/CAMC-105EE9D/2021
England/MILK-10503E7/2021
England/ALDP-1064AAF/2021
England/ALDP-1037085/2021
England/CAMC-1061204/2021
England/ALDP-1064429/2021
England/CAMC-105FCFC/2021
England/ALDP-1036D07/2021
England/ALDP-106533A/2021
England/ALDP-1036DE9/2021
England/MILK-1048EB4/2021
England/ALDP-10371A0/2021
England/ALDP-1064D79/2021
England/ALDP-1065024/2021
England/CAMC-1063C8C/2021
England/MILK-104D884/2021
England/ALDP-10652B5/2021
England/ALDP-10370C1/2021
England/CAMC-105FC92/2021
England/ALDP-106466F/2021
England/CAMC-1063C22/2021
England/ALDP-1036D61/2021
England/ALDP-10651E5/2021
England/CAMC-105EE24/2021
England/ALDP-1064E2B/2021
England/ALDP-1036CCE/2021
England/MILK-104D8A2/2021
England/CAMC-1060627/2021
England/CAMC-105EDFA/2021
England/ALDP-106574D/2021
England/ALDP-1064C5E/2021
England/ALDP-1037252/2021
England/ALDP-1037182/2021
England/CAMC-105E3BC/2021
England/MILK-1048E69/2021
England/ALDP-106433B/2021
England/ALDP-10646D8/2021
England/CAMC-106284D/2021
USA/AL-HGSC-JGGT/2020
USA/AL-HGSC-JGHB/2020
USA/AL-HGSC-JGFY/2020
USA/AL-HGSC-JGHA/2020
USA/AL-HGSC-JGHS/2020
USA/AL-HGSC-JGFB/2020
USA/AL-HGSC-JGFF/2020
USA/AL-HGSC-JGFX/2020
USA/AL-HGSC-JGGG/2020
USA/AL-HGSC-JGGY/2020
USA/AL-HGSC-JGGZ/2020
USA/AL-HGSC-JGEM/2020
USA/AL-HGSC-JGES/2020
USA/AL-HGSC-JGEY/2020
USA/AL-HGSC-JGFA/2020
USA/AL-HGSC-JGFC/2020
USA/AL-HGSC-JGFD/2020
USA/AL-HGSC-JGFE/2020
USA/AL-HGSC-JGFI/2020
USA/AL-HGSC-JGFL/2020
USA/AL-HGSC-JGFN/2020
USA/AL-HGSC-JGGD/2020
USA/AL-HGSC-JGGF/2020
USA/AL-HGSC-JGGK/2020
USA/AL-HGSC-JGGL/2020
USA/AL-HGSC-JGGU/2020
USA/AL-HGSC-JGHD/2020
USA/AL-HGSC-JGHI/2020
USA/AL-HGSC-JGHL/2020
USA/AL-HGSC-JGHN/2020
USA/AL-HGSC-JGHP/2020
USA/AL-HGSC-JGHQ/2020
USA/AL-HGSC-JGHR/2020
USA/AL-HGSC-JGHU/2020
USA/AL-HGSC-JGHY/2020
USA/AL-HGSC-JGIF/2020
USA/AL-HGSC-JGIH/2020
USA/AL-HGSC-JGII/2020
USA/AL-HGSC-JGEU/2020
USA/AL-HGSC-JGFJ/2020
USA/AL-HGSC-JGFW/2020
USA/AL-HGSC-JGGA/2020
USA/AL-HGSC-JGGE/2020
USA/AL-HGSC-JGGI/2020
USA/AL-HGSC-JGGJ/2020
USA/AL-HGSC-JGGX/2020
USA/AL-HGSC-JGHF/2020
USA/AL-HGSC-JGHG/2020
USA/AL-HGSC-JGHM/2020
USA/AL-HGSC-JGHX/2020
USA/AL-HGSC-JGIC/2020
USA/AL-HGSC-JGID/2020
USA/AL-HGSC-JGIE/2020
USA/AL-HGSC-JGIJ/2020
USA/AL-HGSC-JGEL/2020
USA/AL-HGSC-JGEX/2020
USA/AL-HGSC-JGFH/2020
USA/AL-HGSC-JGFP/2020
USA/AL-HGSC-JGFQ/2020
USA/AL-HGSC-JGFT/2020
USA/AL-HGSC-JGFU/2020
USA/AL-HGSC-JGGB/2020
USA/AL-HGSC-JGGM/2020
USA/AL-HGSC-JGGS/2020
USA/AL-HGSC-JGHC/2020
USA/AL-HGSC-JGHJ/2020
USA/AL-HGSC-JGHW/2020
USA/AL-HGSC-JGHZ/2020
USA/AL-HGSC-JGIA/2020
USA/AL-HGSC-JGIG/2020
USA/AL-HGSC-JGEK/2020
USA/AL-HGSC-JGEN/2020
USA/AL-HGSC-JGEP/2020
USA/AL-HGSC-JGEQ/2020
USA/AL-HGSC-JGER/2020
USA/AL-HGSC-JGET/2020
USA/AL-HGSC-JGEW/2020
USA/AL-HGSC-JGFG/2020
USA/AL-HGSC-JGFK/2020
USA/AL-HGSC-JGFM/2020
USA/AL-HGSC-JGFS/2020
USA/AL-HGSC-JGFZ/2020
USA/AL-HGSC-JGGH/2020
USA/AL-HGSC-JGGN/2020
USA/AL-HGSC-JGGQ/2020
USA/AL-HGSC-JGGR/2020
USA/AL-HGSC-JGGW/2020
USA/AL-HGSC-JGHH/2020
USA/AL-HGSC-JGHT/2020
USA/AL-HGSC-JGIB/2020
France/GES-IPP00584/2021
France/IDF-IPP00383/2021
France/IDF-IPP00384/2021
France/IDF-IPP00386/2021
France/IDF-IPP00388/2021
France/IDF-IPP00389/2021
France/IDF-IPP00391/2021
France/IDF-IPP00555/2021
France/IDF-IPP00556/2021
France/IDF-IPP00558/2021
France/IDF-IPP00560/2021
France/IDF-IPP00561/2021
France/IDF-IPP00562/2021
France/IDF-IPP00563/2021
France/IDF-IPP00564/2021
France/IDF-IPP00565/2021
France/IDF-IPP00566/2021
France/IDF-IPP00567/2021
France/IDF-IPP00569/2021
France/IDF-IPP00570/2021
France/NOR-IPP00576/2021
France/NOR-IPP00577/2021
France/NOR-IPP00578/2021
France/NOR-IPP00579/2021
France/PDL-IPP00350/2021
France/PDL-IPP00354/2021
France/PDL-IPP00585/2021
French_Guiana/IPP00589/2020
French_Guiana/IPP00591/2020
French_Guiana/IPP00592/2021
French_Guiana/IPP00593/2021
French_Guiana/IPP00595/2021
French_Guiana/IPP00596/2021
French_Guiana/IPP00597/2021
Mayotte/IPP00600/2021
England/MILK-102EFFD/2021
England/MILK-102E731/2021
England/MILK-102EE69/2021
England/MILK-102F141/2021
England/MILK-102F071/2021
England/MILK-102E7AA/2021
England/MILK-102F132/2021
England/MILK-102ECC9/2021
England/MILK-102E9B3/2021
England/MILK-102F633/2021
England/MILK-102FA46/2021
England/MILK-102F6BB/2021
England/MILK-102EE87/2021
England/MILK-102F84C/2021
England/MILK-102E7C8/2021
England/MILK-102F994/2021
England/MILK-102E79B/2021
England/MILK-102F25D/2021
England/MILK-102E93B/2021
England/MILK-102E977/2021
England/ALDP-101B0E1/2021
England/MILK-102E740/2021
England/MILK-102F1F6/2021
England/MILK-102E7B9/2021
England/ALDP-1016BB8/2021
England/ALDP-101A871/2021
England/MILK-102F7F4/2021
England/MILK-102F545/2021
England/MILK-102F3E1/2021
England/MILK-102EEE1/2021
England/MILK-102F6E8/2021
England/MILK-102F83D/2021
England/MILK-102F9FE/2021
England/MILK-102E68F/2021
England/ALDP-101C077/2021
England/MILK-102F74F/2021
England/MILK-102EFA2/2021
England/MILK-102547F/2021
England/ALDP-1019C85/2021
England/ALDP-10199F7/2021
England/ALDP-101A5C5/2021
England/MILK-102F985/2021
England/MILK-102F69D/2021
England/MILK-102ED99/2021
England/MILK-102F6CA/2021
England/ALDP-101A8CC/2021
England/ALDP-101AFB8/2021
England/MILK-102F4EE/2021
England/MILK-102E898/2021
England/ALDP-101AC57/2021
England/ALDP-1016963/2021
England/MILK-102EA65/2021
England/ALDP-101A738/2021
England/MILK-102E7D7/2021
England/MILK-102F2F3/2021
England/MILK-10254CA/2021
England/MILK-102EF39/2021
England/MILK-102EC9C/2021
England/MILK-102E6DA/2021
England/MILK-10247C2/2021
England/MILK-102F7E5/2021
England/MILK-102F26C/2021
England/MILK-102F77C/2021
England/MILK-102F150/2021
England/MILK-102EA47/2021
England/MILK-102FA28/2021
England/MILK-102EAB0/2021
England/MILK-102F16F/2021
England/MILK-102F7D6/2021
England/MILK-102EA83/2021
England/MILK-102F2C6/2021
England/MILK-102EC50/2021
England/MILK-102E5CE/2021
England/MILK-102F026/2021
England/MILK-102F19C/2021
England/MILK-102EDE4/2021
England/MILK-102E92C/2021
England/MILK-102F75E/2021
England/MILK-1027B96/2021
England/MILK-102E889/2021
England/MILK-1027BF0/2021
England/MILK-102F35A/2021
England/MILK-102F518/2021
England/MILK-102FA19/2021
England/ALDP-101AA11/2021
England/ALDP-1016C79/2021
England/ALDP-10199AC/2021
England/ALDP-101B04B/2021
England/ALDP-1019F04/2021
England/ALDP-101C086/2021
England/ALDP-101C314/2021
England/ALDP-101AF7C/2021
England/ALDP-1019CB2/2021
England/ALDP-10199E8/2021
England/ALDP-1019EBC/2021
England/ALDP-101C271/2021
England/ALDP-101AA8A/2021
England/ALDP-1019C58/2021
England/ALDP-101AC66/2021
England/ALDP-101ADDC/2021
England/ALDP-101C253/2021
England/ALDP-101C04A/2021
England/ALDP-101AA6C/2021
England/ALDP-10173FB/2021
England/ALDP-1019D64/2021
England/ALDP-101999D/2021
England/ALDP-101AFC7/2021
England/ALDP-101B0C3/2021
England/ALDP-101AD27/2021
England/ALDP-1019924/2021
England/ALDP-1019C94/2021
England/ALDP-101A932/2021
England/ALDP-101A98D/2021
England/ALDP-101A167/2021
England/ALDP-101AFD6/2021
England/ALDP-101AF9A/2021
England/ALDP-101ACEE/2021
England/ALDP-1019B88/2021
England/ALDP-101A53E/2021
England/ALDP-101A6FF/2021
England/ALDP-10173BF/2021
England/ALDP-101C03B/2021
England/ALDP-101AB78/2021
England/ALDP-10173CE/2021
England/ALDP-101A4C8/2021
England/ALDP-101AA02/2021
England/ALDP-101AD09/2021
England/ALDP-1017328/2021
England/ALDP-10169AF/2021
England/ALDP-101A835/2021
England/ALDP-101ADBE/2021
England/ALDP-1016CC4/2021
England/ALDP-1019AE5/2021
England/ALDP-101ACFD/2021
England/ALDP-101A9E7/2021
England/ALDP-1016CE2/2021
England/ALDP-10167F0/2021
England/ALDP-101ABA5/2021
England/ALDP-101AA4E/2021
England/ALDP-101AB5A/2021
England/ALDP-10198EB/2021
England/ALDP-1019A6D/2021
England/ALDP-101AFE5/2021
England/ALDP-1016857/2021
England/ALDP-101AB4B/2021
England/ALDP-1019EF8/2021
England/ALDP-101A510/2021
England/ALDP-10199BB/2021
England/ALDP-101A71A/2021
England/ALDP-101A64A/2021
England/ALDP-101A5E3/2021
England/ALDP-101AD45/2021
England/ALDP-1016C2E/2021
England/ALDP-1017391/2021
England/ALDP-1019BB5/2021
England/ALDP-101B02D/2021
England/ALDP-1019AA9/2021
England/ALDP-10173A0/2021
England/ALDP-10198BE/2021
England/ALDP-101A941/2021
England/ALDP-1019D37/2021
England/ALDP-101ABC3/2021
England/ALDP-101A783/2021
England/ALDP-1019A21/2021
England/ALDP-1016A06/2021
England/ALDP-101A55C/2021
England/ALDP-101A677/2021
England/ALDP-101AC2A/2021
England/ALDP-101A61D/2021
England/ALDP-101681B/2021
England/ALDP-10167D2/2021
England/ALDP-101A862/2021
England/ALDP-10169DC/2021
England/ALDP-101A4E6/2021
England/ALDP-101A60E/2021
England/ALDP-101A4B9/2021
England/ALDP-101A185/2021
England/ALDP-101A149/2021
England/ALDP-1017355/2021
England/ALDP-1019F9B/2021
England/ALDP-101AAD5/2021
England/ALDP-101A9C9/2021
England/ALDP-10169FA/2021
England/ALDP-10169EB/2021
England/ALDP-101A97E/2021
England/ALDP-1017319/2021
England/ALDP-1019B3D/2021
Wales/ALDP-101AC39/2021
England/ALDP-101A7FC/2021
England/ALDP-101C068/2021
England/ALDP-1019942/2021
England/ALDP-101A9BA/2021
England/ALDP-101B05A/2021
England/ALDP-1019A12/2021
England/ALDP-101ABB4/2021
England/ALDP-1017382/2021
England/ALDP-1019F7D/2021
England/ALDP-1019F5F/2021
England/ALDP-10199CA/2021
England/ALDP-101AB2D/2021
England/ALDP-10199D9/2021
England/ALDP-1019A03/2021
England/ALDP-1019B6A/2021
England/ALDP-101AF4F/2021
England/ALDP-101B0A5/2021
England/ALDP-101ABE1/2021
England/ALDP-101998E/2021
England/ALDP-101A9F6/2021
England/ALDP-1019EAD/2021
England/ALDP-101A63B/2021
England/ALDP-101A56B/2021
England/MILK-102F730/2021
England/MILK-102F554/2021
England/MILK-1027B87/2021
England/MILK-102E6F8/2021
England/MILK-102F9EF/2021
England/MILK-102E634/2021
England/MILK-102472C/2021
England/MILK-102F220/2021
England/MILK-102E9C2/2021
England/MILK-102F976/2021
England/MILK-102E87A/2021
England/MILK-102EAA1/2021
England/MILK-102EB26/2021
England/MILK-1025451/2021
England/MILK-1025433/2021
England/MILK-102EBEA/2021
England/MILK-102E76E/2021
England/MILK-102F6D9/2021
England/MILK-102E75F/2021
England/MILK-102F1AB/2021
England/MILK-102F5EB/2021
England/MILK-102F4A2/2021
England/MILK-1025442/2021
England/MILK-102F2D5/2021
England/MILK-102EDB7/2021
England/MILK-102E959/2021
England/MILK-1024795/2021
England/MILK-102F008/2021
England/MILK-1027B5A/2021
England/MILK-102EAFC/2021
England/MILK-102EE1E/2021
England/MILK-1025424/2021
England/ALDP-101A11C/2021
England/MILK-102F202/2021
England/MILK-102F76D/2021
England/ALDP-101A695/2021
England/ALDP-1019C1C/2021
England/MILK-102EC41/2021
England/MILK-102473B/2021
England/ALDP-1017346/2021
England/MILK-102EADE/2021
England/ALDP-101A158/2021
England/MILK-102EA38/2021
England/ALDP-1019F22/2021
England/ALDP-1019F40/2021
England/MILK-102E6AD/2021
England/MILK-102F33C/2021
England/MILK-10254E8/2021
England/MILK-102F6F7/2021
England/MILK-102F0BD/2021
England/ALDP-101A9AB/2021
England/ALDP-1016C6A/2021
England/MILK-10254D9/2021
England/ALDP-10167C3/2021
England/MILK-102E8C5/2021
England/ALDP-1019A7C/2021
England/ALDP-101AAE4/2021
England/ALDP-1019906/2021
England/MILK-102F3A5/2021
England/MILK-102EB9F/2021
England/ALDP-101A5F2/2021
England/ALDP-101B00F/2021
England/MILK-102ED02/2021
England/MILK-102F0AE/2021
England/MILK-102E82F/2021
England/ALDP-101AD90/2021
England/MILK-102FA55/2021
England/ALDP-101C02C/2021
England/ALDP-1019B79/2021
England/ALDP-101AC75/2021
England/MILK-102E652/2021
England/MILK-102E8F2/2021
England/MILK-102F86A/2021
England/MILK-102E9E0/2021
England/MILK-102474A/2021
England/MILK-102EC32/2021
England/ALDP-101A9D8/2021
England/MILK-102F5CD/2021
England/MILK-10246E3/2021
England/MILK-1024777/2021
England/MILK-102F79A/2021
England/ALDP-101C2F9/2021
England/MILK-102EBBD/2021
USA/NY-Wadsworth-21009558-01/2021
USA/NY-Wadsworth-21009559-01/2021
USA/NY-Wadsworth-21009553-01/2021
USA/NY-Wadsworth-21009554-01/2021
USA/NY-Wadsworth-21008925-01/2021
USA/NY-Wadsworth-21008997-01/2021
USA/NY-Wadsworth-21008998-01/2021
USA/NY-Wadsworth-21009000-01/2021
USA/NY-Wadsworth-21009529-01/2021
USA/NY-Wadsworth-21009550-01/2021
USA/NY-Wadsworth-21009551-01/2021
USA/NY-Wadsworth-21009552-01/2021
USA/NY-Wadsworth-21009509-01/2021
USA/NY-Wadsworth-21009512-01/2021
USA/NY-Wadsworth-21009513-01/2021
USA/NY-Wadsworth-21009514-01/2021
USA/NY-Wadsworth-21009515-01/2021
USA/NY-Wadsworth-21009516-01/2021
USA/NY-Wadsworth-21009517-01/2021
USA/NY-Wadsworth-21009518-01/2021
USA/NY-Wadsworth-21006487-01/2021
USA/NY-Wadsworth-21006762-01/2021
USA/NY-Wadsworth-21006763-01/2021
USA/NY-Wadsworth-21006764-01/2021
USA/NY-Wadsworth-21006797-01/2021
USA/NY-Wadsworth-21006800-01/2021
USA/NY-Wadsworth-21006840-01/2021
USA/NY-Wadsworth-21006841-01/2021
USA/NY-Wadsworth-21006867-01/2021
USA/NY-Wadsworth-21006868-01/2021
USA/NY-Wadsworth-21009500-01/2021
USA/NY-Wadsworth-21009501-01/2021
USA/NY-Wadsworth-21009503-01/2021
USA/NY-Wadsworth-21009505-01/2021
USA/NY-Wadsworth-21006356-01/2021
USA/NY-Wadsworth-21009479-01/2021
USA/NY-Wadsworth-21009482-01/2021
USA/NY-Wadsworth-21009483-01/2021
USA/NY-Wadsworth-21009485-01/2021
USA/NY-Wadsworth-21009921-01/2021
USA/NY-Wadsworth-21005800-01/2021
USA/NY-Wadsworth-21005832-01/2021
USA/NY-Wadsworth-21009470-01/2021
USA/NY-Wadsworth-21009471-01/2021
USA/NY-Wadsworth-21009472-01/2021
USA/NY-Wadsworth-21009476-01/2021
USA/NY-Wadsworth-21009465-01/2021
USA/NY-Wadsworth-21009466-01/2021
USA/NY-Wadsworth-21009467-01/2021
USA/NY-Wadsworth-21009468-01/2021
USA/NY-Wadsworth-21009458-01/2021
USA/NY-Wadsworth-21009459-01/2021
USA/NY-Wadsworth-21009460-01/2021
USA/NY-Wadsworth-21009462-01/2021
USA/NY-Wadsworth-21009463-01/2021
USA/NY-Wadsworth-21009452-01/2021
USA/NY-Wadsworth-21009453-01/2021
USA/NY-Wadsworth-21009456-01/2021
USA/NY-Wadsworth-21009445-01/2021
USA/NY-Wadsworth-21009449-01/2021
USA/NY-Wadsworth-21009450-01/2021
USA/NY-Wadsworth-21009451-01/2021
USA/NY-Wadsworth-21002018-01/2021
England/CAMC-101DBA2/2021
England/CAMC-101D60B/2021
England/MILK-103CBCB/2021
England/MILK-103C91C/2021
England/CAMC-101DB2A/2021
England/ALDP-101BBA4/2021
England/CAMC-1063606/2021
England/CAMC-1063439/2021
England/CAMC-10635AF/2021
England/CAMC-1023D67/2021
England/CAMC-1024267/2021
England/CAMC-1063B52/2021
England/CAMC-101DB39/2021
England/ALDP-101B2AF/2021
England/CAMC-1063F56/2021
England/CAMC-101D7F9/2021
England/CAMC-101DAA5/2021
England/CAMC-101D9F3/2021
England/CAMC-10633D2/2021
England/ALDP-1035D08/2021
England/ALDP-101B263/2021
England/ALDP-1035D80/2021
England/MILK-103C949/2021
England/ALDP-101B11B/2021
England/CAMC-1063958/2021
England/ALDP-101BD9F/2021
England/MILK-103CC7D/2021
England/ALDP-101AEAC/2021
England/ALDP-101BB77/2021
England/CAMC-10640DA/2021
England/CAMC-1063730/2021
England/ALDP-101C192/2021
England/ALDP-101B157/2021
England/CAMC-106390D/2021
England/CAMC-102423A/2021
England/ALDP-103601D/2021
England/ALDP-101AF30/2021
England/CAMC-10640F8/2021
England/CAMC-1063484/2021
England/ALDP-101C11A/2021
England/CAMC-1064061/2021
England/ALDP-101B88F/2021
England/ALDP-101BE6F/2021
England/CAMC-10638C4/2021
England/ALDP-101BBB3/2021
England/CAMC-101D999/2021
England/ALDP-101BEC9/2021
England/ALDP-101B306/2021
England/ALDP-101B588/2021
England/CAMC-1023DB2/2021
England/MILK-103CD5C/2021
England/ALDP-101B236/2021
England/ALDP-101B1A2/2021
England/CAMC-1063FED/2021
Wales/ALDP-101BF7B/2021
England/ALDP-101B139/2021
England/MILK-103CD2F/2021
England/MILK-103C8D3/2021
England/CAMC-101DAD2/2021
England/CAMC-1062F93/2021
England/CAMC-1024003/2021
England/CAMC-102415B/2021
England/ALDP-101B227/2021
England/ALDP-1035B59/2021
England/ALDP-101B95F/2021
England/ALDP-101BFA8/2021
England/ALDP-101BE8D/2021
England/CAMC-1023F52/2021
England/CAMC-101DA87/2021
England/CAMC-1063AFB/2021
England/CAMC-1063563/2021
England/CAMC-1062F84/2021
England/CAMC-1063949/2021
England/ALDP-1035C29/2021
England/CAMC-10642A7/2021
England/CAMC-10635DC/2021
England/CAMC-1062FB1/2021
England/CAMC-1063800/2021
England/CAMC-10637C7/2021
England/CAMC-106374F/2021
England/MILK-103CC9B/2021
England/CAMC-10636E8/2021
England/CAMC-10637F4/2021
England/ALDP-1035E6F/2021
England/CAMC-10642B6/2021
England/MILK-103CA46/2021
England/MILK-103C8B5/2021
England/CAMC-10641B9/2021
England/MILK-103C8A6/2021
England/CAMC-1023EBF/2021
England/CAMC-1063008/2021
England/CAMC-1064289/2021
England/CAMC-10634B1/2021
England/CAMC-102416A/2021
England/ALDP-1035BFF/2021
England/ALDP-101B2DC/2021
England/ALDP-1035CCF/2021
England/ALDP-101AF12/2021
England/CAMC-1063572/2021
England/ALDP-101B8E9/2021
England/MILK-103C9B2/2021
England/CAMC-1063ADD/2021
England/CAMC-1063B43/2021
England/CAMC-1063642/2021
England/ALDP-1035F99/2021
England/MILK-103C967/2021
England/MILK-103C9EF/2021
England/ALDP-1035E23/2021
England/ALDP-1035C83/2021
England/CAMC-10633F0/2021
England/CAMC-106386A/2021
England/ALDP-1035E50/2021
England/MILK-103CD89/2021
England/ALDP-101BE9C/2021
England/ALDP-1030F34/2021
England/ALDP-10306A8/2021
England/ALDP-101B12A/2021
England/ALDP-1030E28/2021
England/ALDP-101B245/2021
England/ALDP-1030AE8/2021
England/ALDP-1031391/2021
England/ALDP-103174A/2021
England/CAMC-1023FE9/2021
England/ALDP-1031355/2021
England/ALDP-103113D/2021
England/CAMC-10637E5/2021
England/ALDP-1030DB2/2021
England/CAMC-1062EA5/2021
England/ALDP-1030277/2021
England/MILK-103C994/2021
England/CAMC-10633E1/2021
England/MILK-103CA82/2021
England/ALDP-1030B21/2021
England/CAMC-101DAC3/2021
England/CAMC-102421C/2021
England/CAMC-101D638/2021
England/ALDP-101C0C2/2021
England/CAMC-1023F70/2021
England/CAMC-10242C1/2021
England/CAMC-101DB84/2021
England/CAMC-102409A/2021
England/ALDP-101BF02/2021
England/CAMC-102420D/2021
England/ALDP-103072D/2021
England/ALDP-101B922/2021
England/ALDP-103016B/2021
England/CAMC-101D96C/2021
England/CAMC-101DB66/2021
England/ALDP-101B342/2021
England/ALDP-10316B6/2021
England/ALDP-103170E/2021
England/CAMC-1023FF8/2021
England/ALDP-101B193/2021
England/ALDP-103073C/2021
England/ALDP-101B209/2021
England/ALDP-101C1ED/2021
England/CAMC-1024249/2021
England/CAMC-101D9D5/2021
England/CAMC-101D7AE/2021
England/CAMC-1023ECE/2021
England/CAMC-101D8C9/2021
England/ALDP-101B8DA/2021
England/CAMC-101D97B/2021
England/CAMC-10240B8/2021
England/ALDP-101AE24/2021
England/CAMC-1024100/2021
England/ALDP-101BEE7/2021
England/ALDP-101B913/2021
England/CAMC-101D902/2021
England/CAMC-101D753/2021
England/CAMC-1023F25/2021
England/CAMC-101D8E7/2021
England/ALDP-101C0B3/2021
England/ALDP-101B2EB/2021
England/CAMC-10243EC/2021
England/CAMC-101D920/2021
England/CAMC-101D95D/2021
England/CAMC-1024258/2021
England/CAMC-1063897/2021
England/ALDP-101C0E0/2021
England/CAMC-1023D85/2021
England/CAMC-101D735/2021
England/ALDP-101BB95/2021
England/ALDP-101B870/2021
England/ALDP-101BF5D/2021
Wales/ALDP-101BC1A/2021
England/CAMC-1024346/2021
England/CAMC-1023DC1/2021
England/ALDP-101AE8E/2021
England/CAMC-101D94E/2021
England/ALDP-101B148/2021
England/CAMC-101D9C6/2021
England/CAMC-101D850/2021
England/ALDP-101BF3F/2021
England/ALDP-101BF6C/2021
England/ALDP-101C174/2021
England/ALDP-101BE23/2021
England/CAMC-1023EEC/2021
England/ALDP-101B931/2021
England/ALDP-101AECA/2021
England/ALDP-101BFE4/2021
England/ALDP-101BEAB/2021
England/MILK-103CB9E/2021
England/CAMC-1024197/2021
England/ALDP-101BEF6/2021
England/CAMC-106341B/2021
England/CAMC-101D7BD/2021
England/CAMC-101DA5A/2021
England/CAMC-101D8BA/2021
England/ALDP-101BC65/2021
England/ALDP-1035BE0/2021
England/ALDP-101BAE3/2021
England/CAMC-10635EB/2021
England/ALDP-101B272/2021
England/CAMC-1023FDA/2021
England/ALDP-101B2CD/2021
England/CAMC-102406D/2021
England/MILK-103CA28/2021
England/CAMC-101D7CC/2021
England/ALDP-101B8F8/2021
England/ALDP-101B10C/2021
England/CAMC-101DB75/2021
England/MILK-103CAA0/2021
England/CAMC-106422F/2021
England/CAMC-101DA96/2021
England/MILK-103CCD7/2021
England/ALDP-101BF8A/2021
England/CAMC-1063F74/2021
England/CAMC-101D88D/2021
England/MILK-103CA19/2021
England/ALDP-101C147/2021
England/ALDP-101B843/2021
England/CAMC-10636F7/2021
England/CAMC-101D629/2021
England/CAMC-102404F/2021
England/ALDP-101BB68/2021
England/ALDP-101AE15/2021
England/ALDP-101BAD4/2021
England/CAMC-1024285/2021
England/CAMC-10641F5/2021
England/CAMC-1023FCB/2021
England/CAMC-1023FBC/2021
England/CAMC-101DC27/2021
England/ALDP-1035E05/2021
England/ALDP-101AED9/2021
England/MILK-103CBE9/2021
England/CAMC-101D717/2021
England/MILK-103CBDA/2021
England/CAMC-1023F07/2021
England/CAMC-1023F43/2021
England/MILK-103CDF2/2021
England/CAMC-101D6CF/2021
England/ALDP-101B254/2021
England/MILK-103CDB6/2021
England/CAMC-101DBEE/2021
England/CAMC-1062FFD/2021
England/MILK-103CBAD/2021
England/ALDP-101BFB7/2021
England/ALDP-101BD62/2021
England/CAMC-106408F/2021
England/ALDP-101BC47/2021
England/CAMC-10634C0/2021
England/ALDP-101C10B/2021
England/ALDP-101B5C4/2021
England/CAMC-101D6B0/2021
England/CAMC-102405E/2021
England/ALDP-1035EBA/2021
England/ALDP-1035EC9/2021
England/CAMC-10242FE/2021
England/CAMC-10241E2/2021
England/ALDP-101BCB0/2021
England/ALDP-1035C65/2021
England/CAMC-101D9A8/2021
England/ALDP-101AEBB/2021
England/CAMC-10636D9/2021
England/CAMC-101DBDF/2021
Bangladesh/JU-WMSRC-Dhaka-8/2020
Bangladesh/JU-WMSRC-Dhaka-5/2020
USA/AL-HGSC-JGQK/2021
USA/AL-HGSC-JGQU/2021
USA/AL-HGSC-JGNT/2021
USA/AL-HGSC-JGNI/2021
USA/AL-HGSC-JGNJ/2021
USA/AL-HGSC-JGNK/2021
USA/AL-HGSC-JGNL/2021
USA/AL-HGSC-JGNM/2021
USA/AL-HGSC-JGNN/2021
USA/AL-HGSC-JGNP/2021
USA/AL-HGSC-JGNQ/2021
USA/AL-HGSC-JGNR/2021
USA/AL-HGSC-JGNS/2021
USA/AL-HGSC-JGNU/2021
USA/AL-HGSC-JGNW/2021
USA/AL-HGSC-JGNX/2021
USA/AL-HGSC-JGNY/2021
USA/AL-HGSC-JGNZ/2021
USA/AL-HGSC-JGPA/2021
USA/AL-HGSC-JGPB/2021
USA/AL-HGSC-JGPC/2021
USA/AL-HGSC-JGPD/2021
USA/AL-HGSC-JGPE/2021
USA/AL-HGSC-JGPF/2021
USA/AL-HGSC-JGPG/2021
USA/AL-HGSC-JGPH/2021
USA/AL-HGSC-JGPI/2021
USA/AL-HGSC-JGPJ/2021
USA/AL-HGSC-JGPK/2021
USA/AL-HGSC-JGPL/2021
USA/AL-HGSC-JGPM/2021
USA/AL-HGSC-JGPN/2021
USA/AL-HGSC-JGPP/2021
USA/AL-HGSC-JGPQ/2021
USA/AL-HGSC-JGPR/2021
USA/AL-HGSC-JGPS/2021
USA/AL-HGSC-JGPT/2021
USA/AL-HGSC-JGPU/2021
USA/AL-HGSC-JGPW/2021
USA/AL-HGSC-JGPX/2021
USA/AL-HGSC-JGPY/2021
USA/AL-HGSC-JGPZ/2021
USA/AL-HGSC-JGQA/2021
USA/AL-HGSC-JGQB/2021
USA/AL-HGSC-JGQC/2021
USA/AL-HGSC-JGQD/2021
USA/AL-HGSC-JGQE/2021
USA/AL-HGSC-JGQF/2021
USA/AL-HGSC-JGQG/2021
USA/AL-HGSC-JGQH/2021
USA/AL-HGSC-JGQI/2021
USA/AL-HGSC-JGQJ/2021
USA/AL-HGSC-JGQL/2021
USA/AL-HGSC-JGQM/2021
USA/AL-HGSC-JGQN/2021
USA/AL-HGSC-JGQP/2021
USA/AL-HGSC-JGQQ/2021
USA/AL-HGSC-JGQR/2021
USA/AL-HGSC-JGQS/2021
USA/AL-HGSC-JGQT/2021
USA/AL-HGSC-JGQW/2021
USA/AL-HGSC-JGQX/2021
USA/AL-HGSC-JGQY/2021
USA/AL-HGSC-JGQZ/2021
USA/AL-HGSC-JGRA/2021
USA/AL-HGSC-JGRB/2021
USA/AL-HGSC-JGRC/2021
USA/AL-HGSC-JGRD/2021
USA/AL-HGSC-JGRE/2021
USA/AL-HGSC-JGRF/2021
USA/AL-HGSC-JGRG/2021
USA/AL-HGSC-JGRH/2021
USA/AL-HGSC-JGRI/2021
USA/AL-HGSC-JGRJ/2021
USA/AL-HGSC-JGRK/2021
USA/AL-HGSC-JGRL/2021
USA/AL-HGSC-JGRM/2021
USA/AL-HGSC-JGRN/2021
USA/AL-HGSC-JGRP/2021
USA/AL-HGSC-JGRQ/2021
USA/AL-HGSC-JGRR/2021
USA/AL-HGSC-JGRS/2021
USA/AL-HGSC-JGRT/2021
USA/AL-HGSC-JGRU/2021
USA/AL-HGSC-JGRW/2021
USA/AL-HGSC-JGRX/2021
USA/AL-HGSC-JGRY/2021
USA/AL-HGSC-JGRZ/2021
USA/AL-HGSC-JGSA/2021
USA/AL-HGSC-JGSB/2021
USA/AL-HGSC-JGSC/2021
USA/AL-HGSC-JGSD/2021
USA/AL-HGSC-JGSE/2021
England/CAMC-106382E/2021
England/MILK-103CC40/2021
England/CAMC-10642D4/2021
England/MILK-103C897/2021
England/MILK-103CCB9/2021
England/MILK-103C92B/2021
England/ALDP-1035A01/2021
England/CAMC-1063F83/2021
England/ALDP-1035E41/2021
England/CAMC-1063536/2021
England/CAMC-106431D/2021
England/CAMC-10637D6/2021
England/MILK-103CC31/2021
England/CAMC-1063C04/2021
England/CAMC-106E771/2021
England/MILK-103CD7A/2021
England/ALDP-1035C1A/2021
England/MILK-103CCAA/2021
England/CAMC-10642C5/2021
England/ALDP-10691B4/2021
England/CAMC-1063721/2021
England/CAMC-1062EE1/2021
England/CAMC-10642F2/2021
England/ALDP-1068768/2021
England/MILK-103CC8C/2021
England/MILK-103CD98/2021
England/ALDP-10689CC/2021
England/MILK-103CB8F/2021
England/ALDP-1035FB7/2021
England/ALDP-1035B86/2021
England/ALDP-1035B2C/2021
England/MILK-103CAFB/2021
England/CAMC-10637A9/2021
England/ALDP-1035CB0/2021
England/CAMC-1063518/2021
England/CAMC-1064043/2021
England/ALDP-1035D62/2021
England/CAMC-1063545/2021
England/CAMC-1063AEC/2021
England/ALDP-1036262/2021
England/CAMC-106423E/2021
England/CAMC-106378B/2021
England/CAMC-106391C/2021
England/CAMC-10640BC/2021
England/CAMC-106384C/2021
England/CAMC-1063633/2021
England/CAMC-1063B61/2021
England/CAMC-106416E/2021
England/MILK-103CA37/2021
England/MILK-103C554/2021
England/CAMC-1063FCF/2021
England/ALDP-103602C/2021
England/ALDP-1035E8D/2021
England/CAMC-106DE22/2021
England/MILK-103C93A/2021
England/CAMC-106E9C6/2021
England/MILK-103C90D/2021
England/CAMC-106E8D8/2021
England/ALDP-1035D35/2021
England/CAMC-106E8C9/2021
England/MILK-103CD6B/2021
England/ALDP-106862F/2021
England/CAMC-106E076/2021
England/MILK-103CB70/2021
England/ALDP-10689DB/2021
England/ALDP-1068CD2/2021
England/CAMC-1063527/2021
England/CAMC-106E1BF/2021
England/CAMC-1062FEE/2021
England/CAMC-106DDE9/2021
England/ALDP-103600E/2021
England/CAMC-106E735/2021
England/ALDP-1068CF0/2021
England/CAMC-1064140/2021
England/CAMC-106E2CB/2021
England/ALDP-106957C/2021
England/ALDP-1069169/2021
England/ALDP-1068391/2021
England/ALDP-1068829/2021
England/ALDP-1068407/2021
England/CAMC-106E902/2021
England/MILK-103CD10/2021
England/ALDP-1035CFC/2021
England/CAMC-106E586/2021
England/ALDP-10691D2/2021
England/MILK-103CD4D/2021
England/ALDP-1068C4B/2021
England/ALDP-106812E/2021
England/ALDP-1068E45/2021
England/ALDP-1035C38/2021
England/CAMC-10635FA/2021
England/CAMC-1063703/2021
England/ALDP-1068CB4/2021
England/ALDP-1035F5D/2021
England/ALDP-10683DD/2021
England/CAMC-106E97B/2021
England/ALDP-106863E/2021
England/CAMC-1064016/2021
England/ALDP-106955E/2021
England/CAMC-1064052/2021
England/MILK-103CBBC/2021
England/CAMC-1063FFC/2021
England/CAMC-1063B07/2021
England/CAMC-1063624/2021
England/ALDP-1035CDE/2021
England/CAMC-106E4C5/2021
England/CAMC-10640CB/2021
England/ALDP-1035D44/2021
England/ALDP-1068892/2021
England/ALDP-10693FA/2021
England/CAMC-1062EB4/2021
England/ALDP-10683BF/2021
England/ALDP-1035BD1/2021
England/CAMC-106E5D1/2021
England/ALDP-1068D2A/2021
England/CAMC-106E54A/2021
England/MILK-103CC13/2021
England/CAMC-106DE9B/2021
England/ALDP-1068C78/2021
England/ALDP-10690D5/2021
England/CAMC-1062ED2/2021
England/MILK-103CB07/2021
England/CAMC-1063615/2021
England/CAMC-106E3D7/2021
England/ALDP-10685E6/2021
England/MILK-103C8E2/2021
England/CAMC-106E656/2021
England/MILK-103CD3E/2021
England/ALDP-10683FB/2021
England/CAMC-1062F1B/2021
England/ALDP-1035D9F/2021
England/CAMC-106415F/2021
England/CAMC-106E61A/2021
England/ALDP-10690E4/2021
England/CAMC-1064122/2021
England/ALDP-106864D/2021
England/CAMC-106E6DE/2021
England/ALDP-1068CC3/2021
England/CAMC-10638F1/2021
England/ALDP-1068FD9/2021
England/ALDP-1068DB1/2021
England/MILK-103CB43/2021
England/CAMC-106E4D4/2021
England/CAMC-106E42F/2021
England/ALDP-1068E18/2021
England/ALDP-106871D/2021
England/CAMC-106E753/2021
England/CAMC-106E0D0/2021
England/ALDP-1036271/2021
England/CAMC-106E1CE/2021
England/MILK-103CDC5/2021
England/ALDP-106811F/2021
England/CAMC-106367F/2021
England/ALDP-106922A/2021
England/ALDP-1035EE7/2021
England/CAMC-106426B/2021
England/MILK-103C8F1/2021
England/ALDP-1068610/2021
England/ALDP-10685AA/2021
England/MILK-103CCC8/2021
England/CAMC-106DE8C/2021
England/CAMC-106419B/2021
England/ALDP-1068953/2021
England/ALDP-1068601/2021
England/ALDP-1068443/2021
England/ALDP-106910F/2021
England/ALDP-10688ED/2021
England/ALDP-106959A/2021
England/ALDP-106813D/2021
England/CAMC-106E8E7/2021
England/ALDP-1035BB3/2021
England/CAMC-106E5C2/2021
England/ALDP-1035FA8/2021
England/CAMC-1064298/2021
England/ALDP-1068100/2021
England/ALDP-1068980/2021
England/CAMC-106E94E/2021
England/ALDP-1035F6C/2021
England/ALDP-106816A/2021
England/CAMC-106DE5F/2021
England/ALDP-106855F/2021
England/CAMC-106E6A1/2021
England/CAMC-1063879/2021
England/CAMC-106DF5C/2021
England/CAMC-1064113/2021
England/ALDP-106856E/2021
Wales/ALDP-10684E9/2021
England/CAMC-106E95D/2021
England/CAMC-106340C/2021
England/ALDP-10689F9/2021
England/CAMC-106383D/2021
England/CAMC-106E243/2021
England/ALDP-103603B/2021
England/ALDP-106874A/2021
England/CAMC-106E692/2021
England/ALDP-1035F8A/2021
England/CAMC-106DEF5/2021
England/ALDP-1068C5A/2021
England/CAMC-106E595/2021
England/CAMC-1063B25/2021
England/ALDP-106899F/2021
England/CAMC-106E638/2021
England/CAMC-106E717/2021
England/ALDP-1068DFD/2021
England/CAMC-106DEAA/2021
England/CAMC-106E4E3/2021
England/CAMC-106E762/2021
England/ALDP-10695D6/2021
England/CAMC-106E726/2021
England/ALDP-10684CB/2021
England/CAMC-106E780/2021
England/MILK-1048F66/2021
England/ALDP-106815B/2021
England/MILK-104D9AF/2021
England/CAMC-106DE31/2021
England/ALDP-1068E54/2021
England/ALDP-1037076/2021
England/CAMC-106E7AE/2021
England/ALDP-1069442/2021
England/CAMC-106E51D/2021
England/ALDP-106956D/2021
England/MILK-103CE68/2021
England/ALDP-10691E1/2021
England/ALDP-106921B/2021
England/CAMC-106DFE3/2021
England/ALDP-1035CED/2021
England/ALDP-1068D0C/2021
England/CAMC-10739CE/2021
England/CAMC-10641D7/2021
England/CAMC-106E559/2021
England/MILK-103CA0A/2021
England/CAMC-106E7BD/2021
England/MILK-103CC04/2021
England/ALDP-10690B7/2021
England/CAMC-1062FC0/2021
England/CAMC-1063448/2021
England/ALDP-1068522/2021
England/ALDP-1068D48/2021
England/CAMC-106E568/2021
England/CAMC-106E3F5/2021
England/CAMC-106DE40/2021
England/ALDP-10685C8/2021
England/CAMC-106E9F3/2021
England/CAMC-106E3B9/2021
England/ALDP-106948E/2021
England/ALDP-106915A/2021
England/ALDP-1036E04/2021
England/CAMC-106E6B0/2021
England/CAMC-106EA2D/2021
England/ALDP-1037155/2021
England/ALDP-1068FE8/2021
England/CAMC-1061143/2021
England/ALDP-10690A8/2021
England/CAMC-105EE15/2021
England/CAMC-106DE13/2021
England/ALDP-1036C55/2021
England/CAMC-106E9D5/2021
England/MILK-104A25C/2021
England/CAMC-1063CF5/2021
England/MILK-1048F1B/2021
England/ALDP-1037164/2021
England/CAMC-105E325/2021
England/CAMC-10627D7/2021
England/MILK-103CC22/2021
England/ALDP-1035B77/2021
England/CAMC-1062F75/2021
England/CAMC-106379A/2021
England/ALDP-1035EF6/2021
England/CAMC-1063475/2021
England/ALDP-10316C5/2021
England/MILK-102F493/2021
England/ALDP-103111F/2021
England/MILK-102F27B/2021
England/ALDP-103021D/2021
England/MILK-102F563/2021
England/ALDP-1030E0A/2021
England/MILK-102FA64/2021
England/ALDP-1030004/2021
England/MILK-102EEA5/2021
England/MILK-102E9D1/2021
England/ALDP-10307A5/2021
Wales/ALDP-103067B/2021
England/MILK-102F78B/2021
England/ALDP-10301E3/2021
England/MILK-102ECD8/2021
England/ALDP-10309BE/2021
England/MILK-102F062/2021
England/ALDP-1030945/2021
England/ALDP-1030875/2021
England/MILK-102EB08/2021
England/MILK-102F958/2021
England/MILK-102E78C/2021
England/MILK-102EE2D/2021
England/ALDP-1030893/2021
England/MILK-102F1E7/2021
England/ALDP-1030AAC/2021
England/MILK-102E995/2021
England/MILK-1027BC3/2021
England/MILK-102E84D/2021
England/ALDP-1030480/2021
England/MILK-102F606/2021
England/MILK-102FA73/2021
England/ALDP-10304F9/2021
England/MILK-102EE78/2021
England/MILK-102FA37/2021
England/ALDP-1031179/2021
England/ALDP-1030CA6/2021
England/MILK-102ECF6/2021
England/MILK-102EED2/2021
England/MILK-102EF1B/2021
England/MILK-102E801/2021
England/ALDP-103172C/2021
England/MILK-102E77D/2021
England/ALDP-10312B2/2021
England/MILK-102F1D8/2021
England/MILK-102470E/2021
England/MILK-102466B/2021
England/MILK-102F053/2021
England/MILK-102EB71/2021
England/MILK-102F90D/2021
England/MILK-102E5FB/2021
England/ALDP-10313BF/2021
England/ALDP-1030B30/2021
England/MILK-102EE3C/2021
England/MILK-102EA92/2021
England/MILK-102F28A/2021
England/MILK-102F035/2021
England/MILK-102F91C/2021
England/MILK-102EBCC/2021
England/MILK-102EB62/2021
Mexico/QUE-InDRE_FB15793_S2545/2021
Mexico/NLE-InDRE_FB14841_S2551/2021
Mexico/GUA-InDRE_FB14805_S2553/2021
Mexico/GUA-InDRE_FB14958_S2565/2021
Mexico/OAX-InDRE_FB14967_S2566/2021
Mexico/SLP-InDRE_FB16091_S2567/2021
Mexico/QUE-InDRE_FB16167_S2569/2021
Mexico/GUA-InDRE_FB16213_S2581/2021
Mexico/GUA-InDRE_FB16214_S2582/2021
Mexico/GUA-InDRE_FB14806_S2589/2021
Mexico/PUE-InDRE_FB16505_S2596/2021
Mexico/CHP-InDRE_FB14859_S2597/2021
Mexico/TAM-InDRE_FB15948_S2601/2021
Mexico/TAM-InDRE_FB15950_S2602/2021
Angola/CERI-KRISP-K012651/2021
Angola/CERI-KRISP-K012635/2021
Angola/CERI-KRISP-K013565/2021
Brazil/SP-IB_111359/2021
Brazil/SP-IB_111674/2021
Brazil/SP-IB_111676/2021
Brazil/SP-IB_111675/2021
Brazil/SP-IB_112242/2021
Brazil/SP-IB_110974/2021
Brazil/SP-IB_110973/2021
Brazil/SP-IB_111353/2021
Brazil/SP-IB_111358/2021
Brazil/SP-IB_111351/2021
Brazil/SP-IB_111352/2021
Brazil/SP-IB_111355/2021
Brazil/SP-IB_111356/2021
Brazil/SP-IB_111354/2021
Brazil/SP-IB_111357/2021
Brazil/SP-IB_110781/2021
Brazil/SP-IB_112307/2021
Germany/un-RKI-I-125821/2021
Germany/NW-RKI-I-122834/2021
England/MILK-157AE69/2021
USA/OR-OSPHL00511/2021
Poland/PZH-GUM-0596/2021
Poland/PZH-GUM-0597/2021
Poland/PZH-GUM-0598/2021
Poland/PZH-GUM-0599/2021
Poland/PZH-GUM-0600/2021
Poland/PZH-GUM-0601/2021
Poland/PZH-GUM-0602/2021
Poland/PZH-GUM-0603/2021
Poland/PZH-GUM-0604/2021
Latvia/2298/2021
Latvia/2401/2021
France/PAC-HCL021082831101/2021
Denmark/DCGC-40030/2021
Denmark/DCGC-40151/2021
Denmark/DCGC-40272/2021
Denmark/DCGC-40031/2021
Denmark/DCGC-40152/2021
Denmark/DCGC-40025/2021
Denmark/DCGC-40267/2021
Denmark/DCGC-40147/2021
Denmark/DCGC-40027/2021
Denmark/DCGC-40148/2021
Denmark/DCGC-40269/2021
Denmark/DCGC-40149/2021
Denmark/DCGC-40270/2021
Denmark/DCGC-40263/2021
Denmark/DCGC-40143/2021
Denmark/DCGC-40264/2021
Denmark/DCGC-40023/2021
Denmark/DCGC-40144/2021
Denmark/DCGC-40265/2021
Denmark/DCGC-40024/2021
Denmark/DCGC-40145/2021
Denmark/DCGC-40266/2021
Denmark/DCGC-40273/2021
Denmark/DCGC-40040/2021
Denmark/DCGC-40282/2021
Denmark/DCGC-40041/2021
Denmark/DCGC-40162/2021
Denmark/DCGC-40042/2021
Denmark/DCGC-40036/2021
Denmark/DCGC-40157/2021
Denmark/DCGC-40278/2021
Denmark/DCGC-40037/2021
Denmark/DCGC-40038/2021
Denmark/DCGC-40159/2021
Denmark/DCGC-40280/2021
Denmark/DCGC-40039/2021
Denmark/DCGC-40160/2021
Denmark/DCGC-40281/2021
Denmark/DCGC-40153/2021
Denmark/DCGC-40033/2021
Denmark/DCGC-40275/2021
Denmark/DCGC-40155/2021
Denmark/DCGC-40035/2021
Denmark/DCGC-40156/2021
Denmark/DCGC-40283/2021
Denmark/DCGC-40163/2021
Denmark/DCGC-40284/2021
Denmark/DCGC-39930/2021
Denmark/DCGC-40051/2021
Denmark/DCGC-40172/2021
Denmark/DCGC-39931/2020
Denmark/DCGC-40052/2021
Denmark/DCGC-39932/2021
Denmark/DCGC-39926/2021
Denmark/DCGC-40047/2021
Denmark/DCGC-40168/2021
Denmark/DCGC-39927/2021
Denmark/DCGC-40048/2021
Denmark/DCGC-40169/2020
Denmark/DCGC-40290/2021
Denmark/DCGC-39928/2021
Denmark/DCGC-40049/2021
Denmark/DCGC-40170/2021
Denmark/DCGC-40291/2021
Denmark/DCGC-39929/2021
Denmark/DCGC-40171/2021
Denmark/DCGC-40292/2021
Denmark/DCGC-40043/2021
Denmark/DCGC-40164/2021
Denmark/DCGC-40285/2021
Denmark/DCGC-40044/2021
Denmark/DCGC-40165/2021
Denmark/DCGC-40286/2021
Denmark/DCGC-39924/2021
Denmark/DCGC-40166/2021
Denmark/DCGC-40287/2021
Denmark/DCGC-39925/2021
Denmark/DCGC-40046/2021
Denmark/DCGC-40167/2020
Denmark/DCGC-40288/2021
Denmark/DCGC-40293/2021
Denmark/DCGC-40173/2021
Denmark/DCGC-40053/2021
Denmark/DCGC-40174/2021
Denmark/DCGC-40295/2021
Denmark/DCGC-39941/2021
Denmark/DCGC-40062/2021
Denmark/DCGC-39942/2021
Denmark/DCGC-39937/2021
Denmark/DCGC-40058/2021
Denmark/DCGC-40179/2021
Denmark/DCGC-39938/2021
Denmark/DCGC-40180/2021
Denmark/DCGC-40301/2021
Denmark/DCGC-39939/2021
Denmark/DCGC-40060/2021
Denmark/DCGC-40181/2021
Denmark/DCGC-40302/2021
Denmark/DCGC-39940/2020
Denmark/DCGC-39933/2021
Denmark/DCGC-40296/2021
Denmark/DCGC-39934/2021
Denmark/DCGC-40055/2021
Denmark/DCGC-40176/2021
Denmark/DCGC-40297/2021
Denmark/DCGC-39935/2021
Denmark/DCGC-40056/2021
Denmark/DCGC-40177/2021
Denmark/DCGC-40298/2021
Denmark/DCGC-39936/2021
Denmark/DCGC-40057/2021
Denmark/DCGC-40178/2021
Denmark/DCGC-40303/2021
Denmark/DCGC-40183/2021
Denmark/DCGC-40304/2021
Denmark/DCGC-40063/2021
Denmark/DCGC-40184/2021
Denmark/DCGC-40305/2021
Denmark/DCGC-39943/2021
Denmark/DCGC-40064/2021
Denmark/DCGC-40185/2020
Denmark/DCGC-40306/2021
Denmark/DCGC-39952/2021
Denmark/DCGC-39948/2021
Denmark/DCGC-40069/2021
Denmark/DCGC-40190/2021
Denmark/DCGC-40311/2021
Denmark/DCGC-39949/2021
Denmark/DCGC-40191/2021
Denmark/DCGC-40312/2021
Denmark/DCGC-39950/2021
Denmark/DCGC-40071/2021
Denmark/DCGC-40192/2021
Denmark/DCGC-39951/2021
Denmark/DCGC-40072/2020
Denmark/DCGC-39944/2021
Denmark/DCGC-40065/2021
Denmark/DCGC-40186/2021
Denmark/DCGC-40307/2021
Denmark/DCGC-40066/2021
Denmark/DCGC-40187/2021
Denmark/DCGC-40308/2021
Denmark/DCGC-39946/2021
Denmark/DCGC-40067/2021
Denmark/DCGC-40188/2021
Denmark/DCGC-40068/2021
Denmark/DCGC-40189/2021
Denmark/DCGC-40310/2021
Denmark/DCGC-40193/2021
Denmark/DCGC-40314/2021
Denmark/DCGC-40073/2021
Denmark/DCGC-40194/2021
Denmark/DCGC-40315/2021
Denmark/DCGC-39953/2021
Denmark/DCGC-40074/2021
Denmark/DCGC-40195/2020
Denmark/DCGC-40316/2021
Denmark/DCGC-39954/2021
Denmark/DCGC-40075/2021
Denmark/DCGC-40196/2021
Denmark/DCGC-40317/2021
Denmark/DCGC-40313/2021
Denmark/DCGC-39959/2021
Denmark/DCGC-40080/2021
Denmark/DCGC-40201/2021
Denmark/DCGC-40322/2021
Denmark/DCGC-39960/2021
Denmark/DCGC-40081/2021
Denmark/DCGC-40202/2021
Denmark/DCGC-39961/2021
Denmark/DCGC-40082/2021
Denmark/DCGC-39962/2021
Denmark/DCGC-39955/2021
Denmark/DCGC-40076/2021
Denmark/DCGC-40197/2021
Denmark/DCGC-40318/2021
Denmark/DCGC-39956/2021
Denmark/DCGC-40198/2020
Denmark/DCGC-40319/2021
Denmark/DCGC-39957/2021
Denmark/DCGC-40199/2021
Denmark/DCGC-40320/2021
Denmark/DCGC-39958/2021
Denmark/DCGC-40079/2021
Denmark/DCGC-40200/2021
Denmark/DCGC-40321/2021
Denmark/DCGC-40083/2021
Denmark/DCGC-40204/2021
Denmark/DCGC-39963/2021
Denmark/DCGC-40084/2021
Denmark/DCGC-39964/2021
Denmark/DCGC-40085/2021
Denmark/DCGC-40206/2021
Denmark/DCGC-39965/2021
Denmark/DCGC-40086/2021
Denmark/DCGC-40207/2021
Denmark/DCGC-40203/2021
Denmark/DCGC-39970/2021
Denmark/DCGC-40091/2021
Denmark/DCGC-40212/2021
Denmark/DCGC-39971/2021
Denmark/DCGC-40092/2021
Denmark/DCGC-39972/2021
Denmark/DCGC-39966/2020
Denmark/DCGC-40087/2021
Denmark/DCGC-40208/2021
Denmark/DCGC-39967/2021
Denmark/DCGC-40088/2021
Denmark/DCGC-40209/2021
Denmark/DCGC-39968/2021
Denmark/DCGC-40089/2021
Denmark/DCGC-39969/2021
Denmark/DCGC-40090/2020
Denmark/DCGC-40211/2021
Denmark/DCGC-39973/2021
Denmark/DCGC-40094/2021
Denmark/DCGC-40215/2021
Denmark/DCGC-39974/2021
Denmark/DCGC-40095/2021
Denmark/DCGC-40216/2021
Denmark/DCGC-39975/2021
Denmark/DCGC-40217/2021
Denmark/DCGC-39976/2021
Denmark/DCGC-40097/2021
Denmark/DCGC-40213/2021
Denmark/DCGC-40093/2021
Denmark/DCGC-40214/2021
Denmark/DCGC-40832/2021
Denmark/DCGC-40828/2021
Denmark/DCGC-40831/2021
Denmark/DCGC-40830/2021
Denmark/DCGC-40825/2021
Denmark/DCGC-40824/2021
Denmark/DCGC-40827/2021
Denmark/DCGC-40826/2021
Denmark/DCGC-40834/2021
Denmark/DCGC-40833/2021
Denmark/DCGC-40840/2021
Denmark/DCGC-40839/2021
Denmark/DCGC-40842/2021
Denmark/DCGC-40841/2021
Denmark/DCGC-40836/2021
Denmark/DCGC-40835/2021
Denmark/DCGC-40838/2021
Denmark/DCGC-40837/2021
Denmark/DCGC-40843/2021
Denmark/DCGC-40724/2021
Denmark/DCGC-40845/2021
Denmark/DCGC-40723/2021
Denmark/DCGC-40844/2021
Denmark/DCGC-40730/2021
Denmark/DCGC-40851/2021
Denmark/DCGC-40729/2021
Denmark/DCGC-40850/2021
Denmark/DCGC-40732/2021
Denmark/DCGC-40731/2021
Denmark/DCGC-40852/2021
Denmark/DCGC-40726/2021
Denmark/DCGC-40847/2021
Denmark/DCGC-40725/2021
Denmark/DCGC-40846/2021
Denmark/DCGC-40728/2021
Denmark/DCGC-40849/2021
Denmark/DCGC-40727/2021
Denmark/DCGC-40848/2021
Denmark/DCGC-40733/2020
Denmark/DCGC-40854/2021
Denmark/DCGC-40853/2021
Denmark/DCGC-40735/2021
Denmark/DCGC-40856/2021
Denmark/DCGC-40734/2021
Denmark/DCGC-40855/2021
Denmark/DCGC-40741/2021
Denmark/DCGC-40862/2021
Denmark/DCGC-40740/2021
Denmark/DCGC-40861/2021
Denmark/DCGC-40737/2021
Denmark/DCGC-40858/2021
Denmark/DCGC-40736/2021
Denmark/DCGC-40857/2021
Denmark/DCGC-40739/2021
Denmark/DCGC-40860/2021
Denmark/DCGC-40859/2021
Denmark/DCGC-40623/2021
Denmark/DCGC-40744/2021
Denmark/DCGC-40865/2021
Denmark/DCGC-40743/2021
Denmark/DCGC-40864/2020
Denmark/DCGC-40625/2021
Denmark/DCGC-40746/2021
Denmark/DCGC-40867/2021
Denmark/DCGC-40624/2021
Denmark/DCGC-40866/2021
Denmark/DCGC-40863/2021
Denmark/DCGC-40752/2021
Denmark/DCGC-40630/2021
Denmark/DCGC-40751/2021
Denmark/DCGC-40632/2021
Denmark/DCGC-40627/2021
Denmark/DCGC-40748/2021
Denmark/DCGC-40869/2021
Denmark/DCGC-40626/2021
Denmark/DCGC-40868/2021
Denmark/DCGC-40629/2021
Denmark/DCGC-40750/2021
Denmark/DCGC-40871/2021
Denmark/DCGC-40628/2021
Denmark/DCGC-40870/2021
Denmark/DCGC-40634/2021
Denmark/DCGC-40755/2021
Denmark/DCGC-40876/2021
Denmark/DCGC-40633/2021
Denmark/DCGC-40754/2021
Denmark/DCGC-40875/2021
Denmark/DCGC-40636/2021
Denmark/DCGC-40757/2021
Denmark/DCGC-40878/2021
Denmark/DCGC-40635/2021
Denmark/DCGC-40756/2021
Denmark/DCGC-40753/2021
Denmark/DCGC-40874/2021
Denmark/DCGC-40873/2021
Denmark/DCGC-40641/2021
Denmark/DCGC-40762/2021
Denmark/DCGC-40638/2021
Denmark/DCGC-40759/2021
Denmark/DCGC-40880/2021
Denmark/DCGC-40637/2021
Denmark/DCGC-40758/2021
Denmark/DCGC-40640/2021
Denmark/DCGC-40761/2021
Denmark/DCGC-40882/2021
Denmark/DCGC-40639/2021
Denmark/DCGC-40881/2021
Denmark/DCGC-40524/2021
Denmark/DCGC-40645/2021
Denmark/DCGC-40766/2021
Denmark/DCGC-40887/2021
Denmark/DCGC-40523/2021
Denmark/DCGC-40644/2021
Denmark/DCGC-40765/2021
Denmark/DCGC-40647/2021
Denmark/DCGC-40768/2021
Denmark/DCGC-40525/2021
Denmark/DCGC-40646/2021
Denmark/DCGC-40767/2021
Denmark/DCGC-40888/2021
Denmark/DCGC-40883/2021
Denmark/DCGC-40643/2021
Denmark/DCGC-40764/2021
Denmark/DCGC-40885/2021
Denmark/DCGC-40884/2021
Denmark/DCGC-40532/2021
Denmark/DCGC-40531/2021
Denmark/DCGC-40652/2021
Denmark/DCGC-40528/2021
Denmark/DCGC-40649/2021
Denmark/DCGC-40770/2021
Denmark/DCGC-40527/2021
Denmark/DCGC-40648/2021
Denmark/DCGC-40769/2021
Denmark/DCGC-40890/2021
Denmark/DCGC-40530/2021
Denmark/DCGC-40651/2021
Denmark/DCGC-40772/2021
Denmark/DCGC-40650/2021
Denmark/DCGC-40771/2021
Denmark/DCGC-40892/2021
Denmark/DCGC-40535/2021
Denmark/DCGC-40656/2021
Denmark/DCGC-40777/2021
Denmark/DCGC-40898/2021
Denmark/DCGC-40534/2021
Denmark/DCGC-40655/2021
Denmark/DCGC-40537/2021
Denmark/DCGC-40658/2021
Denmark/DCGC-40779/2021
Denmark/DCGC-40900/2021
Denmark/DCGC-40536/2021
Denmark/DCGC-40657/2021
Denmark/DCGC-40778/2021
Denmark/DCGC-40899/2021
Denmark/DCGC-40773/2021
Denmark/DCGC-40894/2021
Denmark/DCGC-40893/2021
Denmark/DCGC-40533/2021
Denmark/DCGC-40654/2021
Denmark/DCGC-40775/2021
Denmark/DCGC-40896/2021
Denmark/DCGC-40653/2021
Denmark/DCGC-40774/2021
Denmark/DCGC-40895/2021
Denmark/DCGC-40542/2021
Denmark/DCGC-40539/2021
Denmark/DCGC-40660/2021
Denmark/DCGC-40781/2021
Denmark/DCGC-40902/2021
Denmark/DCGC-40538/2021
Denmark/DCGC-40780/2021
Denmark/DCGC-40901/2021
Denmark/DCGC-40541/2021
Denmark/DCGC-40662/2021
Denmark/DCGC-40540/2021
Denmark/DCGC-40782/2021
Denmark/DCGC-40425/2021
Denmark/DCGC-40546/2021
Denmark/DCGC-40667/2021
Denmark/DCGC-40788/2021
Denmark/DCGC-40909/2021
Denmark/DCGC-40424/2021
Denmark/DCGC-40545/2021
Denmark/DCGC-40666/2021
Denmark/DCGC-40787/2021
Denmark/DCGC-40908/2020
Denmark/DCGC-40427/2021
Denmark/DCGC-40548/2021
Denmark/DCGC-40669/2021
Denmark/DCGC-40790/2021
Denmark/DCGC-40911/2021
Denmark/DCGC-40426/2021
Denmark/DCGC-40547/2021
Denmark/DCGC-40668/2021
Denmark/DCGC-40789/2021
Denmark/DCGC-40910/2021
Denmark/DCGC-40663/2021
Denmark/DCGC-40784/2021
Denmark/DCGC-40904/2021
Denmark/DCGC-40544/2021
Denmark/DCGC-40665/2020
Denmark/DCGC-40907/2021
Denmark/DCGC-40543/2021
Denmark/DCGC-40664/2021
Denmark/DCGC-40785/2021
Denmark/DCGC-40906/2021
Denmark/DCGC-40903/2021
Denmark/DCGC-40432/2021
Denmark/DCGC-40429/2021
Denmark/DCGC-40550/2021
Denmark/DCGC-40671/2021
Denmark/DCGC-40792/2021
Denmark/DCGC-40428/2021
Denmark/DCGC-40549/2021
Denmark/DCGC-40670/2021
Denmark/DCGC-40791/2021
Denmark/DCGC-40912/2021
Denmark/DCGC-40431/2021
Denmark/DCGC-40552/2021
Denmark/DCGC-40430/2021
Denmark/DCGC-40551/2021
Denmark/DCGC-40672/2021
Denmark/DCGC-40436/2021
Denmark/DCGC-40557/2021
Denmark/DCGC-40678/2021
Denmark/DCGC-40799/2021
Denmark/DCGC-40920/2021
Denmark/DCGC-40435/2021
Denmark/DCGC-40556/2021
Denmark/DCGC-40677/2021
Denmark/DCGC-40798/2021
Denmark/DCGC-40919/2021
Denmark/DCGC-40438/2021
Denmark/DCGC-40559/2021
Denmark/DCGC-40680/2021
Denmark/DCGC-40801/2021
Denmark/DCGC-40437/2021
Denmark/DCGC-40558/2021
Denmark/DCGC-40679/2021
Denmark/DCGC-40800/2021
Denmark/DCGC-40921/2021
Denmark/DCGC-40553/2021
Denmark/DCGC-40674/2021
Denmark/DCGC-40795/2021
Denmark/DCGC-40916/2021
Denmark/DCGC-40673/2021
Denmark/DCGC-40794/2021
Denmark/DCGC-40915/2021
Denmark/DCGC-40434/2020
Denmark/DCGC-40555/2021
Denmark/DCGC-40676/2021
Denmark/DCGC-40797/2021
Denmark/DCGC-40918/2021
Denmark/DCGC-40433/2021
Denmark/DCGC-40554/2021
Denmark/DCGC-40675/2021
Denmark/DCGC-40796/2021
Denmark/DCGC-40917/2021
Denmark/DCGC-40793/2021
Denmark/DCGC-40914/2021
Denmark/DCGC-40913/2021
Denmark/DCGC-40440/2021
Denmark/DCGC-40561/2020
Denmark/DCGC-40682/2021
Denmark/DCGC-40439/2021
Denmark/DCGC-40560/2021
Denmark/DCGC-40681/2021
Denmark/DCGC-40802/2020
Denmark/DCGC-40441/2021
Denmark/DCGC-40562/2021
Denmark/DCGC-40447/2021
Denmark/DCGC-40568/2021
Denmark/DCGC-40689/2021
Denmark/DCGC-40810/2021
Denmark/DCGC-40446/2021
Denmark/DCGC-40567/2020
Denmark/DCGC-40688/2021
Denmark/DCGC-40809/2021
Denmark/DCGC-40449/2021
Denmark/DCGC-40570/2021
Denmark/DCGC-40691/2021
Denmark/DCGC-40812/2021
Denmark/DCGC-40448/2021
Denmark/DCGC-40569/2021
Denmark/DCGC-40690/2021
Denmark/DCGC-40811/2021
Denmark/DCGC-40443/2021
Denmark/DCGC-40564/2021
Denmark/DCGC-40685/2021
Denmark/DCGC-40563/2021
Denmark/DCGC-40684/2021
Denmark/DCGC-40805/2021
Denmark/DCGC-40445/2021
Denmark/DCGC-40566/2021
Denmark/DCGC-40687/2021
Denmark/DCGC-40808/2021
Denmark/DCGC-40444/2021
Denmark/DCGC-40565/2021
Denmark/DCGC-40686/2021
Denmark/DCGC-40807/2021
Denmark/DCGC-40683/2021
Denmark/DCGC-40804/2021
Denmark/DCGC-40451/2021
Denmark/DCGC-40572/2021
Denmark/DCGC-40450/2021
Denmark/DCGC-40571/2021
Denmark/DCGC-40692/2021
Denmark/DCGC-40452/2021
Denmark/DCGC-40458/2020
Denmark/DCGC-40579/2021
Denmark/DCGC-40700/2021
Denmark/DCGC-40457/2021
Denmark/DCGC-40578/2021
Denmark/DCGC-40699/2021
Denmark/DCGC-40820/2021
Denmark/DCGC-40460/2021
Denmark/DCGC-40581/2021
Denmark/DCGC-40702/2021
Denmark/DCGC-40580/2021
Denmark/DCGC-40701/2021
Denmark/DCGC-40822/2021
Denmark/DCGC-40454/2021
Denmark/DCGC-40575/2021
Denmark/DCGC-40696/2021
Denmark/DCGC-40817/2021
Denmark/DCGC-40574/2021
Denmark/DCGC-40695/2021
Denmark/DCGC-40816/2021
Denmark/DCGC-40456/2021
Denmark/DCGC-40577/2021
Denmark/DCGC-40698/2021
Denmark/DCGC-40819/2021
Denmark/DCGC-40455/2021
Denmark/DCGC-40576/2021
Denmark/DCGC-40697/2021
Denmark/DCGC-40818/2021
Denmark/DCGC-40813/2021
Denmark/DCGC-40573/2021
Denmark/DCGC-40694/2021
Denmark/DCGC-40815/2021
Denmark/DCGC-40693/2021
Denmark/DCGC-40814/2021
Denmark/DCGC-40462/2021
Denmark/DCGC-40582/2021
Denmark/DCGC-40469/2021
Denmark/DCGC-40711/2021
Denmark/DCGC-40468/2021
Denmark/DCGC-40589/2021
Denmark/DCGC-40710/2021
Denmark/DCGC-40471/2021
Denmark/DCGC-40592/2021
Denmark/DCGC-40470/2021
Denmark/DCGC-40591/2021
Denmark/DCGC-40465/2021
Denmark/DCGC-40586/2020
Denmark/DCGC-40707/2021
Denmark/DCGC-40585/2021
Denmark/DCGC-40706/2021
Denmark/DCGC-40467/2021
Denmark/DCGC-40588/2021
Denmark/DCGC-40709/2021
Denmark/DCGC-40466/2021
Denmark/DCGC-40708/2021
Denmark/DCGC-40703/2021
Denmark/DCGC-40463/2021
Denmark/DCGC-40584/2021
Denmark/DCGC-40705/2021
Denmark/DCGC-40583/2021
Denmark/DCGC-40704/2021
Denmark/DCGC-40480/2021
Denmark/DCGC-40601/2021
Denmark/DCGC-40722/2021
Denmark/DCGC-40479/2021
Denmark/DCGC-40600/2021
Denmark/DCGC-40721/2020
Denmark/DCGC-40482/2021
Denmark/DCGC-40481/2021
Denmark/DCGC-40602/2021
Denmark/DCGC-40476/2021
Denmark/DCGC-40597/2021
Denmark/DCGC-40718/2021
Denmark/DCGC-40475/2021
Denmark/DCGC-40596/2021
Denmark/DCGC-40717/2021
Denmark/DCGC-40478/2021
Denmark/DCGC-40599/2021
Denmark/DCGC-40720/2021
Denmark/DCGC-40477/2021
Denmark/DCGC-40598/2021
Denmark/DCGC-40719/2021
Denmark/DCGC-40593/2021
Denmark/DCGC-40714/2021
Denmark/DCGC-40713/2021
Denmark/DCGC-40474/2021
Denmark/DCGC-40595/2021
Denmark/DCGC-40716/2021
Denmark/DCGC-40473/2021
Denmark/DCGC-40594/2021
Denmark/DCGC-40715/2021
Denmark/DCGC-40491/2021
Denmark/DCGC-40612/2021
Denmark/DCGC-40490/2021
Denmark/DCGC-40492/2021
Denmark/DCGC-40487/2021
Denmark/DCGC-40608/2021
Denmark/DCGC-40607/2021
Denmark/DCGC-40489/2021
Denmark/DCGC-40488/2021
Denmark/DCGC-40609/2021
Denmark/DCGC-40483/2021
Denmark/DCGC-40604/2021
Denmark/DCGC-40603/2021
Denmark/DCGC-40485/2021
Denmark/DCGC-40606/2021
Denmark/DCGC-40484/2021
Denmark/DCGC-40605/2020
Denmark/DCGC-40502/2021
Denmark/DCGC-40501/2021
Denmark/DCGC-40622/2021
Denmark/DCGC-40498/2021
Denmark/DCGC-40619/2021
Denmark/DCGC-40497/2021
Denmark/DCGC-40618/2021
Denmark/DCGC-40500/2021
Denmark/DCGC-40621/2021
Denmark/DCGC-40499/2020
Denmark/DCGC-40620/2021
Denmark/DCGC-40494/2021
Denmark/DCGC-40615/2021
Denmark/DCGC-40493/2021
Denmark/DCGC-40614/2021
Denmark/DCGC-40617/2021
Denmark/DCGC-40495/2021
Denmark/DCGC-40613/2021
Denmark/DCGC-40512/2021
Denmark/DCGC-40509/2021
Denmark/DCGC-40508/2021
Denmark/DCGC-40510/2021
Denmark/DCGC-40505/2021
Denmark/DCGC-40504/2021
Denmark/DCGC-40507/2021
Denmark/DCGC-40506/2021
Denmark/DCGC-40520/2021
Denmark/DCGC-40519/2021
Denmark/DCGC-40522/2021
Denmark/DCGC-40521/2021
Denmark/DCGC-40516/2021
Denmark/DCGC-40515/2021
Denmark/DCGC-40518/2021
Denmark/DCGC-40517/2021
Denmark/DCGC-40514/2021
Denmark/DCGC-40513/2021
Denmark/DCGC-40923/2021
Denmark/DCGC-40823/2021
Denmark/DCGC-40950/2021
Denmark/DCGC-41071/2021
Denmark/DCGC-41192/2021
Denmark/DCGC-40949/2021
Denmark/DCGC-41070/2021
Denmark/DCGC-41191/2021
Denmark/DCGC-41312/2021
Denmark/DCGC-40952/2021
Denmark/DCGC-40951/2021
Denmark/DCGC-41072/2021
Denmark/DCGC-40946/2021
Denmark/DCGC-41067/2021
Denmark/DCGC-41188/2021
Denmark/DCGC-41309/2021
Denmark/DCGC-40945/2021
Denmark/DCGC-41066/2021
Denmark/DCGC-41187/2021
Denmark/DCGC-41308/2021
Denmark/DCGC-40948/2021
Denmark/DCGC-41069/2021
Denmark/DCGC-41190/2021
Denmark/DCGC-41311/2021
Denmark/DCGC-40947/2020
Denmark/DCGC-41068/2021
Denmark/DCGC-41189/2021
Denmark/DCGC-41310/2021
Denmark/DCGC-40953/2021
Denmark/DCGC-41074/2021
Denmark/DCGC-41195/2021
Denmark/DCGC-41316/2021
Denmark/DCGC-41073/2021
Denmark/DCGC-41194/2020
Denmark/DCGC-41315/2021
Denmark/DCGC-40955/2021
Denmark/DCGC-41076/2021
Denmark/DCGC-41197/2021
Denmark/DCGC-41318/2021
Denmark/DCGC-40954/2021
Denmark/DCGC-41075/2020
Denmark/DCGC-41196/2021
Denmark/DCGC-41317/2021
Denmark/DCGC-41193/2021
Denmark/DCGC-41313/2021
Denmark/DCGC-40961/2021
Denmark/DCGC-41082/2021
Denmark/DCGC-41202/2021
Denmark/DCGC-40962/2021
Denmark/DCGC-40957/2020
Denmark/DCGC-41078/2021
Denmark/DCGC-41199/2021
Denmark/DCGC-41320/2021
Denmark/DCGC-40956/2021
Denmark/DCGC-41077/2021
Denmark/DCGC-41198/2021
Denmark/DCGC-41319/2020
Denmark/DCGC-40959/2021
Denmark/DCGC-41080/2021
Denmark/DCGC-41201/2021
Denmark/DCGC-41322/2021
Denmark/DCGC-40958/2021
Denmark/DCGC-41079/2021
Denmark/DCGC-41200/2020
Denmark/DCGC-41321/2021
Denmark/DCGC-40964/2021
Denmark/DCGC-41085/2021
Denmark/DCGC-41206/2021
Denmark/DCGC-40963/2021
Denmark/DCGC-41084/2021
Denmark/DCGC-41205/2020
Denmark/DCGC-40966/2021
Denmark/DCGC-41087/2021
Denmark/DCGC-41208/2021
Denmark/DCGC-40965/2021
Denmark/DCGC-41086/2021
Denmark/DCGC-41207/2021
Denmark/DCGC-41083/2021
Denmark/DCGC-41204/2021
Denmark/DCGC-41203/2021
Denmark/DCGC-40972/2021
Denmark/DCGC-40971/2021
Denmark/DCGC-41092/2021
Denmark/DCGC-40968/2021
Denmark/DCGC-41089/2021
Denmark/DCGC-41210/2021
Denmark/DCGC-40967/2021
Denmark/DCGC-41088/2021
Denmark/DCGC-41209/2021
Denmark/DCGC-40970/2021
Denmark/DCGC-41091/2021
Denmark/DCGC-41212/2021
Denmark/DCGC-40969/2021
Denmark/DCGC-41090/2021
Denmark/DCGC-41211/2021
Denmark/DCGC-40975/2021
Denmark/DCGC-41096/2021
Denmark/DCGC-41217/2021
Denmark/DCGC-40974/2021
Denmark/DCGC-41095/2021
Denmark/DCGC-41216/2021
Denmark/DCGC-40977/2021
Denmark/DCGC-41219/2021
Denmark/DCGC-40976/2020
Denmark/DCGC-41097/2021
Denmark/DCGC-41218/2021
Denmark/DCGC-41213/2021
Denmark/DCGC-40973/2021
Denmark/DCGC-41094/2021
Denmark/DCGC-41215/2021
Denmark/DCGC-41214/2021
Denmark/DCGC-40982/2021
Denmark/DCGC-40979/2021
Denmark/DCGC-41100/2021
Denmark/DCGC-40978/2021
Denmark/DCGC-41099/2021
Denmark/DCGC-41220/2021
Denmark/DCGC-40981/2021
Denmark/DCGC-41102/2021
Denmark/DCGC-40980/2021
Denmark/DCGC-41101/2021
Denmark/DCGC-41222/2021
Denmark/DCGC-40986/2021
Denmark/DCGC-41107/2021
Denmark/DCGC-40985/2021
Denmark/DCGC-41106/2021
Denmark/DCGC-40988/2021
Denmark/DCGC-41109/2021
Denmark/DCGC-40987/2021
Denmark/DCGC-41108/2021
Denmark/DCGC-41103/2021
Denmark/DCGC-41105/2021
Denmark/DCGC-40983/2021
Denmark/DCGC-41104/2021
Denmark/DCGC-40990/2021
Denmark/DCGC-41111/2021
Denmark/DCGC-40989/2021
Denmark/DCGC-41110/2021
Denmark/DCGC-40992/2021
Denmark/DCGC-40991/2021
Denmark/DCGC-41112/2021
Denmark/DCGC-40997/2021
Denmark/DCGC-40996/2021
Denmark/DCGC-41117/2021
Denmark/DCGC-40999/2021
Denmark/DCGC-41120/2021
Denmark/DCGC-40998/2021
Denmark/DCGC-41119/2021
Denmark/DCGC-40993/2021
Denmark/DCGC-41114/2021
Denmark/DCGC-41113/2021
Denmark/DCGC-40995/2021
Denmark/DCGC-41116/2021
Denmark/DCGC-40994/2021
Denmark/DCGC-41115/2021
Denmark/DCGC-41001/2021
Denmark/DCGC-41122/2021
Denmark/DCGC-41121/2021
Denmark/DCGC-41002/2021
Denmark/DCGC-41008/2021
Denmark/DCGC-41007/2021
Denmark/DCGC-41010/2021
Denmark/DCGC-41004/2021
Denmark/DCGC-41003/2021
Denmark/DCGC-41006/2021
Denmark/DCGC-41005/2021
Denmark/DCGC-41012/2021
Denmark/DCGC-41011/2021
Denmark/DCGC-41019/2021
Denmark/DCGC-41018/2021
Denmark/DCGC-41021/2021
Denmark/DCGC-41020/2021
Denmark/DCGC-41015/2021
Denmark/DCGC-41017/2021
Denmark/DCGC-41016/2021
Denmark/DCGC-41013/2021
Denmark/DCGC-41022/2021
Denmark/DCGC-41423/2021
Denmark/DCGC-41327/2021
Denmark/DCGC-41326/2021
Denmark/DCGC-41329/2021
Denmark/DCGC-41328/2021
Denmark/DCGC-41323/2021
Denmark/DCGC-41324/2021
Denmark/DCGC-41331/2021
Denmark/DCGC-41330/2021
Denmark/DCGC-41332/2021
Denmark/DCGC-41338/2021
Denmark/DCGC-41337/2021
Denmark/DCGC-41340/2021
Denmark/DCGC-41339/2021
Denmark/DCGC-41334/2021
Denmark/DCGC-41333/2021
Denmark/DCGC-41336/2021
Denmark/DCGC-41335/2021
Denmark/DCGC-41342/2021
Denmark/DCGC-41349/2021
Denmark/DCGC-41350/2021
Denmark/DCGC-41345/2020
Denmark/DCGC-41344/2021
Denmark/DCGC-41346/2021
Denmark/DCGC-41343/2021
Denmark/DCGC-41352/2021
Denmark/DCGC-41360/2021
Denmark/DCGC-41362/2021
Denmark/DCGC-41361/2021
Denmark/DCGC-41356/2021
Denmark/DCGC-41355/2021
Denmark/DCGC-41358/2021
Denmark/DCGC-41357/2021
Denmark/DCGC-41354/2021
Denmark/DCGC-41353/2021
Denmark/DCGC-41371/2021
Denmark/DCGC-41370/2021
Denmark/DCGC-41367/2021
Denmark/DCGC-41366/2021
Denmark/DCGC-41368/2021
Denmark/DCGC-41363/2021
Denmark/DCGC-41365/2021
Denmark/DCGC-41364/2021
Denmark/DCGC-41382/2021
Denmark/DCGC-41381/2021
Denmark/DCGC-41378/2021
Denmark/DCGC-41377/2021
Denmark/DCGC-41380/2021
Denmark/DCGC-41379/2021
Denmark/DCGC-41374/2021
Denmark/DCGC-41373/2021
Denmark/DCGC-41376/2021
Denmark/DCGC-41375/2021
Denmark/DCGC-41392/2021
Denmark/DCGC-41389/2021
Denmark/DCGC-41388/2021
Denmark/DCGC-41391/2021
Denmark/DCGC-41390/2021
Denmark/DCGC-41384/2021
Denmark/DCGC-41386/2021
Denmark/DCGC-41383/2021
Denmark/DCGC-41400/2021
Denmark/DCGC-41399/2021
Denmark/DCGC-41401/2021
Denmark/DCGC-41396/2021
Denmark/DCGC-41395/2021
Denmark/DCGC-41398/2021
Denmark/DCGC-41397/2021
Denmark/DCGC-41394/2021
Denmark/DCGC-41393/2021
Denmark/DCGC-41411/2020
Denmark/DCGC-41410/2021
Denmark/DCGC-41412/2021
Denmark/DCGC-41406/2021
Denmark/DCGC-41409/2021
Denmark/DCGC-41408/2021
Denmark/DCGC-41403/2021
Denmark/DCGC-41405/2021
Denmark/DCGC-41404/2021
Denmark/DCGC-41422/2021
Denmark/DCGC-41421/2021
Denmark/DCGC-41418/2021
Denmark/DCGC-41417/2021
Denmark/DCGC-41420/2021
Denmark/DCGC-41414/2021
Denmark/DCGC-41413/2021
Denmark/DCGC-41416/2021
Denmark/DCGC-41415/2021
Denmark/DCGC-41232/2021
Denmark/DCGC-41228/2021
Denmark/DCGC-41231/2020
Denmark/DCGC-41230/2021
Denmark/DCGC-41225/2021
Denmark/DCGC-41224/2021
Denmark/DCGC-41227/2021
Denmark/DCGC-41226/2021
Denmark/DCGC-41223/2021
Denmark/DCGC-41240/2020
Denmark/DCGC-41239/2020
Denmark/DCGC-41242/2021
Denmark/DCGC-41236/2021
Denmark/DCGC-41235/2021
Denmark/DCGC-41238/2021
Denmark/DCGC-41237/2021
Denmark/DCGC-41234/2021
Denmark/DCGC-41233/2021
Denmark/DCGC-41130/2021
Denmark/DCGC-41129/2021
Denmark/DCGC-41250/2021
Denmark/DCGC-41132/2021
Denmark/DCGC-41131/2021
Denmark/DCGC-41252/2020
Denmark/DCGC-41126/2021
Denmark/DCGC-41125/2021
Denmark/DCGC-41246/2021
Denmark/DCGC-41128/2020
Denmark/DCGC-41249/2021
Denmark/DCGC-41127/2021
Denmark/DCGC-41248/2021
Denmark/DCGC-41243/2021
Denmark/DCGC-41124/2021
Denmark/DCGC-41245/2021
Denmark/DCGC-41123/2021
Denmark/DCGC-41141/2021
Denmark/DCGC-41262/2021
Denmark/DCGC-41140/2021
Denmark/DCGC-41261/2021
Denmark/DCGC-41137/2021
Denmark/DCGC-41258/2021
Denmark/DCGC-41136/2021
Denmark/DCGC-41257/2021
Denmark/DCGC-41139/2020
Denmark/DCGC-41260/2021
Denmark/DCGC-41138/2021
Denmark/DCGC-41259/2021
Denmark/DCGC-41133/2021
Denmark/DCGC-41254/2021
Denmark/DCGC-41253/2021
Denmark/DCGC-41135/2021
Denmark/DCGC-41256/2021
Denmark/DCGC-41134/2020
Denmark/DCGC-41255/2021
Denmark/DCGC-41263/2021
Denmark/DCGC-41031/2021
Denmark/DCGC-41152/2021
Denmark/DCGC-41030/2021
Denmark/DCGC-41151/2021
Denmark/DCGC-41272/2021
Denmark/DCGC-41032/2021
Denmark/DCGC-41027/2021
Denmark/DCGC-41269/2021
Denmark/DCGC-41026/2021
Denmark/DCGC-41147/2021
Denmark/DCGC-41268/2021
Denmark/DCGC-41029/2021
Denmark/DCGC-41150/2021
Denmark/DCGC-41271/2021
Denmark/DCGC-41028/2021
Denmark/DCGC-41149/2021
Denmark/DCGC-41270/2021
Denmark/DCGC-41023/2021
Denmark/DCGC-41265/2021
Denmark/DCGC-41143/2021
Denmark/DCGC-41264/2021
Denmark/DCGC-41025/2021
Denmark/DCGC-41146/2021
Denmark/DCGC-41267/2021
Denmark/DCGC-41024/2021
Denmark/DCGC-41145/2021
Denmark/DCGC-41266/2021
Denmark/DCGC-41153/2021
Denmark/DCGC-41274/2021
Denmark/DCGC-41273/2021
Denmark/DCGC-41042/2021
Denmark/DCGC-41041/2021
Denmark/DCGC-41162/2021
Denmark/DCGC-41038/2021
Denmark/DCGC-41159/2021
Denmark/DCGC-41037/2020
Denmark/DCGC-41158/2021
Denmark/DCGC-41279/2021
Denmark/DCGC-41040/2021
Denmark/DCGC-41161/2021
Denmark/DCGC-41282/2021
Denmark/DCGC-41039/2021
Denmark/DCGC-41160/2021
Denmark/DCGC-41281/2021
Denmark/DCGC-41034/2021
Denmark/DCGC-41155/2021
Denmark/DCGC-41276/2021
Denmark/DCGC-41033/2021
Denmark/DCGC-41154/2021
Denmark/DCGC-41275/2021
Denmark/DCGC-41036/2021
Denmark/DCGC-41157/2021
Denmark/DCGC-41278/2021
Denmark/DCGC-41035/2021
Denmark/DCGC-41156/2021
Denmark/DCGC-41277/2021
Denmark/DCGC-41283/2021
Denmark/DCGC-41043/2021
Denmark/DCGC-41164/2021
Denmark/DCGC-41285/2021
Denmark/DCGC-41163/2021
Denmark/DCGC-41284/2021
Denmark/DCGC-40932/2021
Denmark/DCGC-40931/2021
Denmark/DCGC-41052/2021
Denmark/DCGC-40928/2021
Denmark/DCGC-41049/2021
Denmark/DCGC-41170/2021
Denmark/DCGC-41291/2021
Denmark/DCGC-41048/2021
Denmark/DCGC-41169/2021
Denmark/DCGC-41290/2021
Denmark/DCGC-40930/2021
Denmark/DCGC-41051/2021
Denmark/DCGC-41172/2021
Denmark/DCGC-40929/2021
Denmark/DCGC-41171/2021
Denmark/DCGC-41292/2021
Denmark/DCGC-40924/2021
Denmark/DCGC-41045/2021
Denmark/DCGC-41166/2021
Denmark/DCGC-41287/2021
Denmark/DCGC-41044/2021
Denmark/DCGC-41165/2021
Denmark/DCGC-41286/2020
Denmark/DCGC-41047/2021
Denmark/DCGC-41168/2021
Denmark/DCGC-41289/2021
Denmark/DCGC-40925/2021
Denmark/DCGC-41046/2021
Denmark/DCGC-41288/2021
Denmark/DCGC-41173/2021
Denmark/DCGC-41294/2021
Denmark/DCGC-41293/2020
Denmark/DCGC-40933/2021
Denmark/DCGC-41054/2021
Denmark/DCGC-41296/2020
Denmark/DCGC-41053/2021
Denmark/DCGC-41295/2020
Denmark/DCGC-40942/2021
Denmark/DCGC-40939/2021
Denmark/DCGC-41060/2021
Denmark/DCGC-41181/2021
Denmark/DCGC-41302/2021
Denmark/DCGC-40938/2021
Denmark/DCGC-41059/2021
Denmark/DCGC-41180/2021
Denmark/DCGC-40941/2021
Denmark/DCGC-41062/2021
Denmark/DCGC-40940/2021
Denmark/DCGC-41182/2021
Denmark/DCGC-41056/2021
Denmark/DCGC-41177/2021
Denmark/DCGC-41298/2021
Denmark/DCGC-41055/2021
Denmark/DCGC-41176/2021
Denmark/DCGC-41297/2021
Denmark/DCGC-40937/2021
Denmark/DCGC-41058/2021
Denmark/DCGC-41179/2021
Denmark/DCGC-41300/2021
Denmark/DCGC-40936/2021
Denmark/DCGC-41057/2021
Denmark/DCGC-41178/2021
Denmark/DCGC-41299/2021
Denmark/DCGC-41063/2021
Denmark/DCGC-41305/2021
Denmark/DCGC-41183/2021
Denmark/DCGC-41304/2021
Denmark/DCGC-40944/2021
Denmark/DCGC-41186/2021
Denmark/DCGC-40943/2021
Denmark/DCGC-41185/2021
Denmark/DCGC-41306/2021
Denmark/DCGC-41303/2021
USA/GA-CDC-STM-000007209/2021
USA/TX-CDC-STM-000007217/2021
USA/CA-CDC-STM-000007218/2021
USA/AZ-CDC-STM-000007211/2021
USA/AZ-CDC-STM-000007204/2021
USA/TN-CDC-STM-000007212/2021
USA/CA-CDC-STM-000007220/2021
USA/CA-CDC-STM-000007213/2021
USA/OH-CDC-STM-000007214/2021
USA/CA-CDC-STM-000007222/2021
USA/CA-CDC-STM-000007294/2021
USA/IN-CDC-STM-000007207/2021
USA/IL-CDC-STM-000007215/2021
USA/CA-CDC-STM-000007279/2021
USA/CA-CDC-STM-000007295/2021
USA/KY-CDC-STM-000007216/2021
USA/AZ-CDC-STM-000007233/2021
USA/AZ-CDC-STM-000007249/2021
USA/IN-CDC-STM-000007257/2021
USA/AZ-CDC-STM-000007265/2021
USA/FL-CDC-STM-000007273/2021
USA/TX-CDC-STM-000007281/2021
USA/NJ-CDC-STM-000007202/2021
USA/FL-CDC-STM-000007226/2021
USA/AZ-CDC-STM-000007234/2021
USA/CA-CDC-STM-000007250/2021
USA/CO-CDC-STM-000007258/2021
USA/SC-CDC-STM-000007266/2021
USA/PA-CDC-STM-000007282/2021
USA/CA-CDC-STM-000007290/2021
USA/CA-CDC-STM-000007203/2021
USA/CA-CDC-STM-000007227/2021
USA/UT-CDC-STM-000007235/2021
USA/CA-CDC-STM-000007267/2021
USA/TX-CDC-STM-000007283/2021
USA/AZ-CDC-STM-000007236/2021
USA/TX-CDC-STM-000007252/2021
USA/FL-CDC-STM-000007276/2021
USA/FL-CDC-STM-000007229/2021
USA/NC-CDC-STM-000007261/2021
USA/TX-CDC-STM-000007277/2021
USA/CA-CDC-STM-000007293/2021
USA/IN-CDC-STM-000007230/2021
USA/FL-CDC-STM-000007254/2021
USA/AL-CDC-STM-000007270/2021
USA/GA-CDC-STM-000007286/2021
USA/PA-CDC-STM-000007223/2021
USA/NY-CDC-STM-000007247/2021
USA/IL-CDC-STM-000007255/2021
USA/FL-CDC-STM-000007263/2021
USA/MS-CDC-STM-000007271/2021
USA/PA-CDC-STM-000007287/2021
USA/IN-CDC-STM-000007232/2021
USA/TX-CDC-STM-000007264/2021
USA/IL-CDC-STM-000007272/2021
USA/FL-CDC-STM-000007288/2021
USA/PA-CDC-STM-000007225/2021
USA/MA-CDC-STM-000007289/2021
USA/WV-CDC-STM-000007268/2021
USA/LA-CDC-STM-000007284/2021
USA/MI-CDC-STM-000007292/2021
USA/CA-CDC-STM-000007221/2021
USA/FL-CDC-STM-000007285/2021
USA/PA-CDC-STM-000007224/2021
USA/KY-CDC-STM-000007269/2021
USA/CA-CDC-STM-000008115/2021
USA/CA-CDC-STM-000008208/2021
USA/FL-CDC-STM-000008133/2021
USA/NC-CDC-STM-000008118/2021
USA/GA-CDC-STM-000008142/2021
USA/PA-CDC-STM-000008136/2021
USA/CA-CDC-STM-000008121/2021
USA/NC-CDC-STM-000008137/2021
USA/TX-CDC-STM-000008106/2021
USA/TX-CDC-STM-000008122/2021
USA/MI-CDC-STM-000008131/2021
USA/PA-CDC-STM-000008147/2021
USA/UT-CDC-STM-000008195/2021
USA/FL-CDC-STM-000008132/2021
USA/CA-CDC-STM-000008284/2021
USA/OR-CDC-STM-000008285/2021
USA/CA-CDC-STM-000008270/2021
USA/CA-CDC-STM-000008286/2021
USA/CA-CDC-STM-000008065/2021
USA/OH-CDC-STM-000008027/2021
USA/IN-CDC-STM-000008079/2021
USA/OH-CDC-STM-000008117/2021
USA/MA-CDC-STM-000008125/2021
USA/WI-CDC-STM-000008111/2021
USA/SC-CDC-STM-000008114/2021
USA/FL-CDC-STM-000008107/2021
USA/FL-CDC-STM-000008217/2021
USA/MA-CDC-STM-000008233/2021
USA/MN-CDC-STM-000008241/2021
USA/NJ-CDC-STM-000008257/2021
USA/WA-CDC-STM-000008289/2021
USA/PA-CDC-STM-000008202/2021
USA/FL-CDC-STM-000008218/2021
USA/IL-CDC-STM-000008258/2021
USA/RI-CDC-STM-000008266/2021
USA/KY-CDC-STM-000008274/2021
USA/AZ-CDC-STM-000008290/2021
USA/FL-CDC-STM-000008219/2021
USA/WI-CDC-STM-000008235/2021
USA/FL-CDC-STM-000008259/2021
USA/OH-CDC-STM-000008275/2021
USA/AL-CDC-STM-000008283/2021
USA/PA-CDC-STM-000008220/2021
USA/MD-CDC-STM-000008228/2021
USA/VA-CDC-STM-000008260/2021
USA/TX-CDC-STM-000008292/2021
USA/SC-CDC-STM-000008221/2021
USA/FL-CDC-STM-000008237/2021
USA/IN-CDC-STM-000008293/2021
USA/TX-CDC-STM-000008214/2021
USA/IN-CDC-STM-000008294/2021
USA/NC-CDC-STM-000008223/2021
USA/MI-CDC-STM-000008239/2021
USA/PA-CDC-STM-000008247/2021
USA/FL-CDC-STM-000008255/2021
USA/FL-CDC-STM-000008271/2021
USA/IN-CDC-STM-000008279/2021
USA/IN-CDC-STM-000008295/2021
USA/LA-CDC-STM-000008248/2021
USA/AZ-CDC-STM-000008280/2021
USA/MA-CDC-STM-000008017/2021
USA/FL-CDC-STM-000008033/2021
USA/FL-CDC-STM-000008041/2021
USA/FL-CDC-STM-000008089/2021
USA/AZ-CDC-STM-000008002/2021
USA/AZ-CDC-STM-000008010/2021
USA/FL-CDC-STM-000008042/2021
USA/MI-CDC-STM-000008066/2021
USA/OK-CDC-STM-000008090/2021
USA/NJ-CDC-STM-000008051/2021
USA/FL-CDC-STM-000008012/2021
USA/FL-CDC-STM-000008028/2021
USA/FL-CDC-STM-000008076/2021
USA/MA-CDC-STM-000008084/2021
USA/CA-CDC-STM-000008029/2021
USA/LA-CDC-STM-000008045/2021
USA/TX-CDC-STM-000008053/2021
USA/MA-CDC-STM-000008056/2021
USA/SC-CDC-STM-000008080/2021
USA/NY-CDC-STM-000008109/2021
USA/CA-CDC-STM-000008120/2021
USA/WI-CDC-STM-000008192/2021
USA/ND-CDC-STM-000008153/2021
USA/CA-CDC-STM-000008186/2021
USA/AZ-CDC-STM-000008116/2021
USA/LA-CDC-STM-000008124/2021
USA/CA-CDC-STM-000008148/2021
USA/TX-CDC-STM-000008206/2021
USA/LA-CDC-STM-000008215/2021
USA/NC-CDC-STM-000008256/2021
USA/NY-CDC-STM-000008009/2021
USA/MA-CDC-STM-000008025/2021
USA/GA-CDC-STM-000008003/2021
USA/TN-CDC-STM-000008075/2021
USA/FL-CDC-STM-000008083/2021
USA/AL-CDC-STM-000008092/2021
USA/FL-CDC-STM-000008093/2021
USA/FL-CDC-STM-000008030/2021
USA/NC-CDC-STM-000008094/2021
USA/WA-CDC-STM-000008007/2021
USA/WV-CDC-STM-000008063/2021
USA/GA-CDC-STM-000008095/2021
USA/AZ-CDC-STM-000008008/2021
USA/NJ-CDC-STM-000008150/2021
USA/AZ-CDC-STM-000008174/2021
USA/TX-CDC-STM-000008182/2021
USA/IN-CDC-STM-000008159/2021
USA/CO-CDC-STM-000008175/2021
USA/TN-CDC-STM-000008183/2021
USA/MA-CDC-STM-000008191/2021
USA/GA-CDC-STM-000008128/2021
USA/NC-CDC-STM-000008176/2021
USA/SC-CDC-STM-000008193/2021
USA/OH-CDC-STM-000008187/2021
USA/RI-CDC-STM-000008156/2021
USA/FL-CDC-STM-000008164/2021
USA/TN-CDC-STM-000008211/2021
USA/KS-CDC-STM-000008204/2021
USA/FL-CDC-STM-000008222/2021
USA/GA-CDC-STM-000008032/2021
USA/NC-CDC-STM-000008163/2021
Belgium/AZDelta19653-2105R/2021
Belgium/AZDelta19662-2105R/2021
Belgium/AZDelta20479-2105R/2021
Belgium/AZDelta20613-2105R/2021
Belgium/AZDelta20943-2105R/2021
Belgium/AZDelta21186-2105R/2021
Belgium/AZDelta22119-2105L/2021
Belgium/AZDelta22435-2105R/2021
Belgium/AZDelta22451-2105R/2021
Belgium/AZDelta22464-2105R/2021
Belgium/AZDelta22515-2105R/2021
Belgium/AZDelta22923-2105R/2021
Belgium/AZDelta23035-2105R/2021
Belgium/AZDelta23307-2105R/2021
Belgium/AZDelta23834-2105M/2021
Belgium/AZDelta23835-2105M/2021
Belgium/AZDelta24518-2105R/2021
Belgium/AZDelta24533-2105R/2021
Belgium/AZDelta24545-2105R/2021
Belgium/AZDelta11567-2105R/2021
Belgium/AZDelta11745-2105R/2021
Belgium/AZDelta13431-2105R/2021
Belgium/AZDelta14038-2105R/2021
Belgium/AZDelta14903-2105R/2021
Belgium/AZDelta15210-2105R/2021
Belgium/AZDelta15942-2105R/2021
Belgium/AZDelta16164-2105R/2021
Belgium/AZDelta16258-2105R/2021
Belgium/AZDelta16825-2105R/2021
Belgium/AZDelta17949-2105R/2021
Belgium/AZDelta18479-2105R/2021
Belgium/AZDelta19488-2105R/2021
Belgium/AZDelta19566-2105R/2021
Belgium/AZDelta24642-2105R/2021
USA/AL-SL-03/2021
USA/AL-SL-02/2021
USA/CA-CDPH-UC1230/2020
USA/CA-CDPH-UC1259/2020
USA/CA-CDPH-UC1268/2020
USA/CA-CZB-16758/2020
USA/CA-CZB-16759/2020
USA/CA-CZB-16760/2020
USA/CA-CZB-16764/2020
USA/CA-CZB-16765/2020
USA/CA-CZB-16766/2020
USA/CA-CZB-16769/2020
USA/CA-CZB-16775/2020
USA/CA-CZB-16776/2020
USA/CA-CZB-16778/2020
USA/CA-CZB-16779/2020
USA/CA-CZB-16786/2020
USA/CA-CZB-16792/2020
USA/CA-CZB-16793/2020
USA/CA-CZB-16794/2020
USA/CA-CZB-16795/2020
USA/CA-CZB-16799/2020
USA/CA-CZB-16800/2020
USA/CA-CZB-16806/2020
USA/CA-CZB-16810/2020
USA/CA-CZB-16812/2020
USA/CA-CZB-16814/2020
USA/CA-CZB-16818/2020
USA/CA-CZB-16820/2020
USA/CA-CZB-16823/2020
USA/CA-CZB-16827/2020
USA/CA-CZB-16829/2020
USA/CA-CZB-16832/2020
USA/CA-CZB-16834/2020
USA/CA-CZB-16836/2020
USA/CA-CZB-19866/2021
USA/CA-CZB-19867/2021
USA/CA-CZB-19869/2021
USA/CA-CZB-19872/2021
USA/CA-CZB-19877/2021
USA/CA-CZB-19897/2021
USA/CA-CZB-19904/2021
USA/CA-CZB-19905/2021
USA/CA-CZB-19906/2021
USA/CA-CZB-19907/2021
USA/CA-CZB-19908/2021
USA/CA-CZB-19914/2021
USA/CA-CZB-19915/2021
USA/CA-CZB-19916/2021
USA/CA-CZB-19917/2021
USA/CA-CZB-19920/2021
USA/CA-CZB-19921/2021
USA/CA-CZB-19922/2021
USA/CA-CZB-19924/2021
USA/CA-CZB-19925/2021
USA/CA-CZB-19926/2021
USA/CA-CZB-19927/2021
USA/CA-CZB-19929/2021
USA/CA-CZB-19930/2021
USA/CA-CZB-19940/2021
USA/CA-CZB-19961/2021
USA/CA-CZB-19964/2021
USA/CA-CZB-19978/2021
USA/CA-CZB-19980/2021
USA/CA-CZB-19984/2021
USA/CA-CZB-19987/2021
USA/CA-CZB-19989/2020
USA/CA-CZB-19991/2021
USA/CA-CZB-16475/2020
USA/CA-CZB-16474/2020
USA/CA-CZB-16472/2020
USA/CA-CZB-16471/2020
USA/CA-CZB-16458/2020
USA/CA-CZB-16457/2020
USA/CA-CZB-16431/2020
USA/CA-CZB-16429/2020
USA/CA-CZB-16428/2020
USA/CA-CZB-16427/2020
USA/CA-CZB-16426/2020
USA/CA-CZB-16425/2020
USA/CA-CZB-19475/2021
USA/CA-CZB-19477/2021
USA/CA-CZB-19208/2020
USA/CA-CZB-19211/2020
USA/CA-CZB-19212/2020
USA/CA-CZB-19214/2020
USA/CA-CZB-19215/2020
USA/CA-CZB-19217/2020
USA/CA-CZB-19218/2020
USA/CA-CZB-19221/2020
USA/CA-CZB-19222/2020
USA/CA-CZB-19223/2020
USA/CA-CZB-19225/2020
USA/CA-CZB-19228/2020
USA/CA-CZB-19229/2020
USA/CA-CZB-19232/2020
USA/CA-CZB-19235/2020
USA/CA-CZB-19236/2020
USA/CA-CZB-19237/2020
USA/CA-CZB-19238/2020
USA/CA-CZB-19239/2020
USA/CA-CZB-19240/2020
USA/CA-CZB-19241/2020
USA/CA-CZB-19243/2020
USA/CA-CZB-19244/2020
USA/CA-CZB-19248/2020
USA/CA-CZB-19250/2020
USA/CA-CZB-19251/2020
USA/CA-CZB-19252/2020
USA/CA-CZB-19253/2020
USA/CA-CZB-19254/2020
USA/CA-CZB-19255/2020
USA/CA-CZB-19257/2020
USA/CA-CZB-19259/2020
USA/CA-CZB-19262/2020
USA/CA-CZB-19265/2020
USA/CA-CZB-19266/2020
USA/CA-CZB-19268/2020
USA/CA-CZB-19269/2020
USA/CA-CZB-19272/2020
USA/CA-CZB-19273/2020
USA/CA-CZB-19274/2020
USA/CA-CZB-19276/2020
USA/CA-CZB-19278/2020
USA/CA-CZB-19279/2020
USA/CA-CZB-19280/2020
USA/CA-CZB-19281/2020
USA/CA-CZB-19282/2020
USA/CA-CZB-19283/2020
USA/CA-CZB-19284/2020
USA/CA-CZB-19285/2020
USA/CA-CZB-19289/2020
USA/CA-CZB-19290/2020
USA/CA-CZB-19291/2020
USA/CA-CZB-19292/2020
USA/CA-CZB-19293/2020
USA/CA-CZB-19294/2020
USA/CA-CZB-19299/2020
USA/CA-CZB-19301/2020
Slovenia/299630/2020
Slovenia/NK7608/2020
Slovenia/NK7693/2020
Slovenia/NK7751/2020
Slovenia/NK7834/2020
Slovenia/V0-18336/2021
Slovenia/V0-18415/2021
Slovenia/V0-22694/2021
Slovenia/V0-28620/2021
Canada/MB-NML-833/2020
Canada/MB-NML-834/2020
Canada/MB-NML-842/2020
Canada/MB-NML-849/2020
Canada/MB-NML-850/2020
Canada/MB-NML-851/2020
Canada/MB-NML-852/2020
Canada/MB-NML-860/2020
Canada/MB-NML-868/2020
Canada/MB-NML-870/2020
Canada/MB-NML-871/2020
Canada/MB-NML-875/2020
Canada/MB-NML-986/2020
Canada/MB-NML-995/2020
Canada/MB-NML-1004/2020
Canada/MB-NML-1013/2020
Canada/MB-NML-1022/2020
Canada/MB-NML-1031/2020
Canada/MB-NML-1047/2020
Canada/MB-NML-1056/2020
Canada/MB-NML-1057/2020
Canada/MB-NML-1522/2020
Canada/MB-NML-1543/2020
Canada/MB-NML-5665/2020
Canada/MB-NML-5666/2020
Canada/MB-NML-5672/2020
Canada/MB-NML-5673/2020
Canada/MB-NML-5674/2020
Canada/MB-NML-5675/2020
Canada/MB-NML-5676/2020
Canada/MB-NML-5677/2020
Canada/MB-NML-5678/2020
Canada/MB-NML-5679/2020
Canada/MB-NML-5680/2020
Canada/MB-NML-5681/2020
Canada/MB-NML-5686/2020
Canada/MB-NML-5687/2020
Canada/MB-NML-5688/2020
Canada/MB-NML-5690/2020
Canada/MB-NML-16329/2021
Canada/MB-NML-16330/2021
Canada/MB-NML-16331/2021
Canada/MB-NML-16332/2021
Canada/MB-NML-16333/2021
Canada/MB-NML-16353/2021
Canada/MB-NML-16354/2021
Canada/MB-NML-16355/2021
Canada/MB-NML-16356/2021
Canada/MB-NML-16357/2021
Canada/MB-NML-16358/2021
Canada/MB-NML-16359/2021
Canada/MB-NML-16360/2021
Canada/MB-NML-16361/2021
Canada/MB-NML-16362/2021
Mexico/NLE-UANL-043/2020
Australia/VIC18170/2020
Australia/VIC18171/2020
Australia/VIC18199/2021
Australia/VIC18201/2021
Australia/VIC18206/2021
Australia/VIC18210/2021
Australia/VIC18211/2021
Australia/VIC18214/2021
Australia/VIC18215/2021
Australia/VIC18216/2021
USA/CT-JAX-J000021/2021
USA/CT-JAX-J000023/2021
USA/CT-JAX-J000025/2021
USA/CT-JAX-J000028/2021
USA/CT-JAX-J000029/2021
USA/CT-JAX-J000030/2021
USA/CT-JAX-J000031/2021
USA/CT-JAX-J000033/2021
USA/CT-JAX-J000034/2021
USA/TX-HHD-2102094334/2021
USA/TX-HHD-2102094339/2021
USA/TX-HHD-2102094349/2021
USA/TX-HHD-2102094382/2021
USA/TX-HHD-2102094389/2021
USA/TX-HHD-2102094407/2021
USA/TX-HHD-2102094415/2021
USA/TX-HHD-2102094416/2021
USA/TX-HHD-2102094449/2021
USA/TX-HHD-2102094453/2021
USA/TX-HHD-2102094467/2021
USA/TX-HHD-2102094479/2021
USA/TX-HHD-2102094488/2021
USA/TX-HHD-2102094490/2021
USA/TX-HHD-2102094497/2021
USA/TX-HHD-2102094514/2021
USA/TX-HHD-2102094542/2021
USA/TX-HHD-2102094554/2021
USA/TX-HHD-2102094561/2021
USA/TX-HHD-2102094689/2021
USA/TX-HHD-2102094769/2021
USA/TX-HHD-2102094954/2021
USA/TX-HHD-2102095378/2021
USA/TX-HHD-2102096466/2021
USA/TX-HHD-2102096482/2021
USA/TX-HHD-2102096494/2021
USA/TX-HHD-2102096512/2021
USA/TX-HHD-2102096517/2021
USA/TX-HHD-2102096521/2021
USA/NMDOH-2021036513/2021
USA/NMDOH-2021036710/2021
USA/NMDOH-2021038676/2021
USA/NMDOH-2021038712/2021
USA/NMDOH-2021039219/2021
USA/NMDOH-2021039232/2021
USA/NMDOH-2021039343/2021
USA/NMDOH-2021039500/2021
USA/NMDOH-2021039565/2021
USA/NMDOH-2021039645/2021
USA/NMDOH-2021039820/2021
USA/NMDOH-2021039961/2021
USA/NMDOH-2021040139/2021
USA/NMDOH-2021040143/2021
USA/NMDOH-2021040755/2021
USA/NMDOH-2021041096/2021
USA/NMDOH-2021041149/2021
USA/NMDOH-2021041223/2021
USA/NMDOH-2021041231/2021
USA/NMDOH-2021041420/2021
USA/NMDOH-2021041455/2021
USA/NMDOH-2021041473/2021
USA/NMDOH-2021041528/2021
USA/NMDOH-2021041829/2021
USA/NMDOH-2021042213/2021
USA/NMDOH-2021042379/2021
USA/NMDOH-2021042386/2021
USA/NMDOH-2021042394/2021
USA/NMDOH-2021043285/2021
USA/NMDOH-2021043952/2021
USA/NMDOH-2021043953/2021
USA/NMDOH-2021044024/2021
USA/NMDOH-2021044029/2021
USA/IA-SHL-1565144/2021
USA/IA-SHL-1565147/2021
USA/IA-SHL-1565149/2021
USA/IA-SHL-1573391/2021
USA/IA-SHL-1570723/2021
USA/IA-SHL-1576764/2021
USA/AL-HGSC-JHIQ/2021
USA/AL-HGSC-JHIS/2021
USA/AL-HGSC-JHIU/2021
USA/AL-HGSC-JHIW/2021
USA/AL-HGSC-JHIX/2021
USA/AL-HGSC-JHIY/2021
USA/AL-HGSC-JHIZ/2021
USA/AL-HGSC-JHJA/2021
USA/AL-HGSC-JHJB/2021
USA/AL-HGSC-JHJC/2021
USA/AL-HGSC-JHJD/2021
USA/AL-HGSC-JHJE/2021
USA/AL-HGSC-JHJG/2021
USA/AL-HGSC-JHJH/2021
USA/AL-HGSC-JHJI/2021
USA/AL-HGSC-JHJJ/2021
USA/AL-HGSC-JHJK/2021
USA/AL-HGSC-JHJL/2021
USA/AL-HGSC-JHJM/2021
USA/AL-HGSC-JHJN/2021
USA/AL-HGSC-JHJP/2021
USA/AL-HGSC-JHJQ/2021
USA/AL-HGSC-JHJR/2021
USA/AL-HGSC-JHJT/2021
USA/AL-HGSC-JHJW/2021
USA/AL-HGSC-JHJX/2021
USA/AL-HGSC-JHJY/2021
USA/AL-HGSC-JHJZ/2021
USA/AL-HGSC-JHKA/2021
USA/AL-HGSC-JHKC/2021
USA/AL-HGSC-JHKD/2021
USA/AL-HGSC-JHKE/2021
USA/AL-HGSC-JHKF/2021
USA/AL-HGSC-JHKG/2021
USA/AL-HGSC-JHKJ/2021
USA/AL-HGSC-JHKK/2021
USA/AL-HGSC-JHKL/2021
USA/AL-HGSC-JHKM/2021
USA/AL-HGSC-JHKN/2021
USA/AL-HGSC-JHKP/2021
USA/AL-HGSC-JHKQ/2021
USA/AL-HGSC-JHKS/2021
USA/AL-HGSC-JHKT/2021
USA/AL-HGSC-JHKU/2021
USA/AL-HGSC-JHKW/2021
USA/AL-HGSC-JHKX/2021
USA/AL-HGSC-JHKY/2021
USA/AL-HGSC-JHKZ/2021
USA/AL-HGSC-JHLA/2021
USA/AL-HGSC-JHLB/2021
USA/AL-HGSC-JHLC/2021
USA/AL-HGSC-JHLD/2021
USA/AL-HGSC-JHLE/2021
USA/AL-HGSC-JHLF/2021
USA/AL-HGSC-JHLG/2021
USA/AL-HGSC-JHLH/2021
USA/AL-HGSC-JHLJ/2021
USA/AL-HGSC-JHLK/2021
USA/AL-HGSC-JHLL/2021
USA/AL-HGSC-JHLM/2021
USA/AL-HGSC-JHLN/2021
USA/AL-HGSC-JHLP/2021
USA/AL-HGSC-JHLQ/2021
USA/AL-HGSC-JHLR/2021
USA/AL-HGSC-JHLS/2021
USA/AL-HGSC-JHLT/2021
USA/AL-HGSC-JHLU/2021
USA/AL-HGSC-JHLW/2021
USA/AL-HGSC-JHLX/2021
USA/AL-HGSC-JHLY/2021
USA/AL-HGSC-JHLZ/2021
USA/AL-HGSC-JHMA/2021
USA/AL-HGSC-JHMB/2021
USA/AL-HGSC-JHMC/2021
USA/AL-HGSC-JHMD/2021
USA/AL-HGSC-JHME/2021
USA/AL-HGSC-JHMF/2021
USA/AL-HGSC-JHMG/2021
USA/CA-CZB-16655/2020
USA/CA-CZB-16657/2020
USA/CA-CZB-16658/2020
USA/CA-CZB-16659/2020
USA/CA-CZB-16662/2020
USA/CA-CZB-16664/2020
USA/CA-CZB-16695/2020
USA/CA-CZB-16700/2020
USA/CA-CZB-16704/2020
USA/CA-CZB-16706/2020
USA/CA-CZB-16713/2020
USA/CA-CZB-16719/2020
USA/CA-CZB-16720/2020
USA/CA-CZB-16725/2020
USA/CA-CZB-16727/2020
USA/CA-CZB-16729/2020
USA/CA-CZB-16730/2020
USA/CA-CZB-16735/2020
USA/CA-CZB-16736/2020
USA/CA-CZB-16737/2020
USA/CA-CZB-16738/2020
USA/CA-CZB-16743/2020
USA/CA-CZB-16748/2020
USA/CA-CZB-16749/2020
USA/CA-CZB-22920/2020
USA/CA-CZB-22921/2020
USA/CA-CZB-22924/2020
USA/CA-CZB-22926/2020
USA/CA-CZB-22928/2020
USA/CA-CZB-22930/2020
USA/CA-CZB-22931/2020
USA/CA-CZB-22935/2020
USA/CA-CZB-22937/2020
USA/CA-CZB-22938/2020
USA/CA-CZB-22941/2020
USA/CA-CZB-22946/2020
USA/CA-CZB-22951/2020
USA/CA-CZB-22954/2020
USA/CA-CZB-22960/2020
USA/CA-CZB-22961/2020
USA/CA-CZB-22963/2020
USA/CA-CZB-22965/2020
USA/CA-CZB-22967/2020
USA/CA-CZB-22974/2020
USA/CA-CZB-22975/2020
USA/CA-CZB-22976/2020
USA/CA-CZB-22981/2020
USA/CA-CZB-22983/2020
USA/CA-CZB-22988/2020
USA/CA-CZB-22998/2021
USA/CA-CZB-23011/2021
USA/CA-CZB-22839/2020
USA/CA-CZB-22840/2020
USA/CA-CZB-22841/2020
USA/CA-CZB-22843/2020
USA/CA-CZB-22844/2020
USA/CA-CZB-22845/2020
USA/CA-CZB-22846/2020
USA/CA-CZB-22847/2020
USA/CA-CZB-22848/2020
USA/CA-CZB-22849/2020
USA/CA-CZB-22850/2020
USA/CA-CZB-22851/2020
USA/CA-CZB-22852/2020
USA/CA-CZB-22853/2020
USA/CA-CZB-22854/2020
USA/CA-CZB-22855/2020
USA/CA-CZB-22856/2020
USA/CA-CZB-22861/2020
USA/CA-CZB-22862/2020
USA/CA-CZB-22863/2020
USA/CA-CZB-22867/2020
USA/CA-CZB-22870/2020
USA/CA-CZB-22871/2020
USA/CA-CZB-22872/2020
USA/CA-CZB-22873/2020
USA/CA-CZB-22874/2020
USA/CA-CZB-22875/2020
USA/CA-CZB-22879/2020
USA/CA-CZB-22881/2020
USA/CA-CZB-22883/2020
USA/CA-CZB-22885/2020
USA/CA-CZB-22886/2020
USA/CA-CZB-22887/2020
USA/CA-CZB-22889/2020
USA/CA-CZB-22890/2020
USA/CA-CZB-22892/2020
USA/CA-CZB-22896/2020
USA/CA-CZB-22897/2021
USA/CA-CZB-22900/2021
USA/CA-CZB-22901/2021
USA/CA-CZB-22902/2021
USA/CA-CZB-22905/2021
USA/CA-CZB-22906/2021
USA/CA-CZB-22913/2021
USA/CA-CZB-22917/2021
USA/CA-CZB-22919/2021
USA/CA-CZB-19113/2020
USA/CA-CZB-19114/2020
USA/CA-CZB-19115/2020
USA/CA-CZB-19119/2020
USA/CA-CZB-19121/2020
USA/CA-CZB-19124/2020
USA/CA-CZB-19125/2020
USA/CA-CZB-19126/2020
USA/CA-CZB-19127/2020
USA/CA-CZB-19128/2020
USA/CA-CZB-19129/2020
USA/CA-CZB-19132/2020
USA/CA-CZB-19133/2020
USA/CA-CZB-19134/2020
USA/CA-CZB-19136/2020
USA/CA-CZB-19138/2020
USA/CA-CZB-19141/2020
USA/CA-CZB-19142/2020
USA/CA-CZB-19143/2020
USA/CA-CZB-19145/2020
USA/CA-CZB-19146/2020
USA/CA-CZB-19147/2020
USA/CA-CZB-19148/2020
USA/CA-CZB-19149/2020
USA/CA-CZB-19151/2020
USA/CA-CZB-19152/2020
USA/CA-CZB-19153/2020
USA/CA-CZB-19155/2020
USA/CA-CZB-19156/2020
USA/CA-CZB-19157/2020
USA/CA-CZB-19158/2020
USA/CA-CZB-19159/2020
USA/CA-CZB-19160/2020
USA/CA-CZB-19161/2020
USA/CA-CZB-19162/2020
USA/CA-CZB-19163/2020
USA/CA-CZB-19164/2020
USA/CA-CZB-19166/2020
USA/CA-CZB-19167/2020
USA/CA-CZB-19168/2020
USA/CA-CZB-19170/2020
USA/CA-CZB-19171/2020
USA/CA-CZB-19173/2020
USA/CA-CZB-19174/2020
USA/CA-CZB-19175/2020
USA/CA-CZB-19177/2020
USA/CA-CZB-19178/2020
USA/CA-CZB-19179/2020
USA/CA-CZB-19180/2020
USA/CA-CZB-19181/2020
USA/CA-CZB-19182/2020
USA/CA-CZB-19183/2020
USA/CA-CZB-19185/2020
USA/CA-CZB-19186/2020
USA/CA-CZB-19187/2020
USA/CA-CZB-19188/2020
USA/CA-CZB-19189/2020
USA/CA-CZB-19190/2020
USA/CA-CZB-19192/2020
USA/CA-CZB-19193/2020
USA/CA-CZB-19194/2020
USA/CA-CZB-19196/2020
USA/CA-CZB-19197/2020
USA/CA-CZB-19199/2020
USA/CA-CZB-19200/2020
USA/CA-CZB-19202/2020
USA/CA-CZB-19203/2020
USA/CA-CZB-19205/2020
Romania/B-2398/2021
Romania/B-2420/2021
Romania/B-1689/2021
Romania/B-2487/2021
Romania/B-2525/2021
Romania/B-2573/2021
Romania/SV-2141/2021
Romania/IF-2584/2021
Romania/B-2221/2021
Romania/CL-2639/2021
Romania/B-2222/2021
Romania/B-2706/2021
Romania/B-2274/2021
Romania/B-2743/2021
Romania/B-2303/2021
Romania/B-2397/2021
Ukraine/Vinnytsia_12/2020
Romania/B-2395/2021
Ukraine/Uzhgorod_36/2020
Ukraine/Rivne_55/2020
Ukraine/Kyiv_58/2020
Romania/IL-1810/2021
Romania/B-1874/2021
USA/CA-IGI-3092/2021
USA/CA-IGI-2924/2021
USA/CA-IGI-3118/2021
USA/CA-IGI-3183/2021
USA/CA-IGI-3050/2021
USA/CA-IGI-3169/2021
USA/CA-IGI-3102/2021
USA/CA-IGI-3161/2021
USA/CA-IGI-3189/2021
USA/CA-IGI-3202/2021
USA/CA-IGI-3134/2021
USA/CA-IGI-3140/2021
USA/CA-IGI-3127/2021
USA/CA-IGI-3174/2021
USA/CA-IGI-3177/2021
USA/CA-IGI-3036/2021
USA/CA-IGI-2973/2021
USA/CA-IGI-3115/2021
USA/CA-IGI-2988/2021
USA/CA-IGI-3040/2021
USA/CA-IGI-3043/2021
USA/CA-IGI-2925/2021
USA/CA-IGI-2937/2021
USA/CA-IGI-2958/2021
USA/CA-IGI-2974/2021
USA/CA-IGI-3013/2021
USA/CA-IGI-3020/2021
USA/CA-IGI-3022/2021
USA/CA-IGI-3052/2021
USA/CA-IGI-3057/2021
USA/CA-IGI-3075/2021
USA/CA-IGI-3078/2021
USA/CA-IGI-3090/2021
USA/CA-IGI-3099/2021
USA/CA-IGI-3105/2021
USA/CA-IGI-3108/2021
USA/CA-IGI-3121/2021
USA/CA-IGI-3133/2021
USA/CA-IGI-3136/2021
USA/CA-IGI-3137/2021
USA/CA-IGI-3184/2021
USA/CA-IGI-3193/2021
USA/CA-IGI-3196/2021
USA/CA-IGI-3215/2021
USA/CA-IGI-3216/2021
USA/CA-IGI-2898/2020
USA/CA-IGI-2905/2021
USA/CA-IGI-2933/2021
USA/CA-IGI-2942/2021
USA/CA-IGI-2962/2021
USA/CA-IGI-3080/2021
USA/CA-IGI-3084/2021
USA/CA-IGI-3157/2021
USA/CA-IGI-3165/2021
USA/CA-IGI-3185/2021
USA/CA-IGI-3197/2021
USA/CA-IGI-3198/2021
USA/CA-IGI-3199/2021
USA/CA-IGI-3200/2021
USA/CA-IGI-3201/2021
USA/CA-IGI-3219/2021
USA/CA-IGI-3222/2021
USA/CA-IGI-3223/2021
USA/CA-IGI-3225/2021
USA/CA-IGI-3226/2021
USA/CA-IGI-3232/2021
Singapore/154/2021
Singapore/160/2021
Singapore/161/2021
Singapore/162/2021
Singapore/163/2021
Singapore/165/2021
Singapore/166/2021
Singapore/168/2021
Singapore/169/2021
Singapore/170/2021
Singapore/171/2021
Singapore/173/2021
Singapore/174/2021
Singapore/176/2021
Singapore/177/2021
Singapore/178/2021
USA/MD-HP01596/2021
USA/MD-HP01186/2021
USA/MD-HP01341/2021
USA/MD-HP01652/2021
USA/MD-HP12168/2020
USA/MD-HP12125/2020
USA/MD-HP01146/2021
USA/MD-HP01244/2021
USA/MD-HP01585/2021
USA/MD-HP01260/2021
USA/MD-HP01609/2021
USA/MD-HP01479/2021
USA/MD-HP01455/2021
USA/MD-HP01496/2021
USA/MD-HP02130/2021
USA/MD-HP02093/2021
USA/MD-HP02036/2021
USA/MD-HP02046/2021
USA/MD-HP02140/2021
USA/MD-HP02180/2021
USA/DC-HP02014/2021
USA/MD-HP02012/2021
USA/MD-HP02066/2021
USA/MD-HP02033/2021
USA/MD-HP02049/2021
USA/MD-HP02054/2021
USA/MD-HP02060/2021
USA/MD-HP02094/2021
USA/MD-HP02082/2021
USA/MD-HP02037/2021
USA/MD-HP02043/2021
USA/MD-HP02092/2021
USA/MD-HP02013/2021
USA/MD-HP02121/2021
USA/MD-HP02242/2021
USA/MD-HP02215/2021
USA/MD-HP02221/2021
USA/MD-HP02223/2021
USA/MD-HP02064/2021
USA/MD-HP02041/2021
USA/MD-HP02224/2021
USA/MD-HP02227/2021
USA/MD-HP02065/2021
USA/MD-HP02207/2021
USA/MD-HP02241/2021
USA/MD-HP02239/2021
USA/MD-HP02240/2021
USA/MD-HP02208/2021
USA/DC-HP02069/2021
USA/DC-HP02016/2021
USA/MD-HP02057/2021
USA/MD-HP02020/2021
USA/MD-HP02063/2021
USA/MD-HP02068/2021
USA/MD-HP02079/2021
USA/MD-HP02081/2021
USA/MD-HP02025/2021
USA/MD-HP02032/2021
USA/MD-HP02035/2021
USA/MD-HP02023/2021
USA/MD-HP02040/2021
USA/MD-HP02052/2021
USA/MD-HP02152/2021
USA/MD-HP02028/2021
USA/MD-HP02029/2021
USA/MD-HP02056/2021
USA/MD-HP02156/2021
USA/MD-HP02011/2021
USA/MD-HP02021/2021
USA/MD-HP02120/2021
USA/MD-HP02018/2021
USA/MD-HP02190/2021
USA/MD-HP02177/2021
USA/MD-HP02182/2021
USA/MD-HP02202/2021
USA/MD-HP02210/2021
USA/MD-HP02216/2021
USA/MD-HP02246/2021
USA/MD-HP02248/2021
USA/MD-HP02019/2021
USA/MD-HP02172/2021
USA/MD-HP02173/2021
USA/MD-HP02175/2021
USA/MD-HP02231/2021
USA/MD-HP02236/2021
USA/MD-HP02237/2021
USA/DC-HP02061/2021
USA/DC-HP02176/2021
USA/MD-HP02004/2020
USA/MD-HP02167/2021
USA/MD-HP02017/2021
USA/MD-HP02039/2021
USA/MD-HP02055/2021
USA/MD-HP02105/2021
USA/MD-HP02027/2021
USA/MD-HP02148/2021
USA/MD-HP02122/2021
USA/MD-HP02124/2021
USA/MD-HP02136/2021
USA/MD-HP02145/2021
USA/MD-HP02147/2021
USA/MD-HP02150/2021
USA/MD-HP02193/2021
USA/MD-HP02189/2021
USA/MD-HP02198/2021
USA/MD-HP02238/2021
USA/MD-HP02243/2021
USA/MD-HP02244/2021
USA/MD-HP02245/2021
USA/MD-HP02247/2021
USA/MD-HP02225/2021
USA/MD-HP02232/2021
USA/MD-HP02234/2021
USA/MD-HP02235/2021
England/CAMC-11E8CF7/2021
England/MILK-11F28F6/2021
England/CAMC-11E7BA0/2021
England/CAMC-11E77F7/2021
England/MILK-11F21BF/2021
England/MILK-11F201C/2021
England/CAMC-11E7D6E/2021
England/CAMC-11E895A/2021
England/MILK-11F294E/2021
England/MILK-11F2999/2021
England/CAMC-11E7EC5/2021
England/MILK-11F2EF4/2021
England/CAMC-11E8055/2021
England/CAMC-11E8D5E/2021
England/MILK-11F2E9A/2021
England/CAMC-11E76EB/2021
England/MILK-11F2814/2021
England/MILK-11F2771/2021
England/MILK-11F1C0A/2021
England/CAMC-11E7830/2021
England/CAMC-11E86AE/2021
England/MILK-11F1C46/2021
England/MILK-11F2EA9/2021
England/CAMC-11E8AB1/2021
England/MILK-11F23C8/2021
England/MILK-11F2E6D/2021
England/MILK-11F22F8/2021
England/CAMC-11E7724/2021
England/CAMC-11E829B/2021
England/MILK-11F2AB4/2021
England/MILK-11F2EC7/2021
England/CAMC-11E89D2/2021
England/CAMC-11E8671/2021
England/MILK-11F1E04/2021
England/MILK-11F28AB/2021
England/CAMC-11E7F59/2021
England/MILK-11F1AF1/2021
England/CAMC-11E7C43/2021
England/MILK-11F1C82/2021
England/CAMC-11E7A67/2021
England/CAMC-11E8BAF/2021
England/MILK-11F239B/2021
England/MILK-11F2B66/2021
England/CAMC-11E7DAA/2021
England/MILK-11F2B93/2021
England/CAMC-11E7B28/2021
England/CAMC-11E79C4/2021
England/MILK-11F1D9E/2021
England/CAMC-11E8A48/2021
England/MILK-11F2498/2021
England/MILK-11F2207/2021
England/MILK-11F2577/2021
England/MILK-11F237D/2021
England/CAMC-11E8D03/2021
England/MILK-11F2085/2021
Wales/CAMC-11E82E6/2021
England/CAMC-11E8028/2021
England/CAMC-11E8A1B/2021
England/CAMC-11E8AC0/2021
England/MILK-11F2C63/2021
England/MILK-11F2155/2021
England/MILK-11F1D07/2021
England/CAMC-11E77AC/2021
England/CAMC-11E7A49/2021
England/CAMC-11E8D30/2021
England/MILK-11F279F/2021
England/CAMC-11E7DD7/2021
England/MILK-11F2708/2021
England/MILK-11F2FD3/2021
England/MILK-11F195E/2021
England/MILK-11F1AB5/2021
England/CAMC-11E8B72/2021
England/MILK-11F295D/2021
England/MILK-11F2A87/2021
England/CAMC-11E837A/2021
England/CAMC-11E7E10/2021
England/MILK-11F2058/2021
England/CAMC-11E82F5/2021
England/MILK-11F2173/2021
England/MILK-11F2F88/2021
England/CAMC-11E8662/2021
England/MILK-11F2C09/2021
England/CAMC-11E7627/2021
England/MILK-11F2FB5/2021
England/MILK-11F2DBB/2021
England/MILK-11F2D15/2021
England/MILK-11F1F98/2021
England/MILK-11F2E5E/2021
England/MILK-11F1FD4/2021
England/MILK-11F2F2E/2021
England/CAMC-11E84D1/2021
England/MILK-11F261A/2021
England/MILK-11F2AE1/2021
England/CAMC-11E8705/2021
England/MILK-11F2683/2021
England/CAMC-11E851A/2021
England/MILK-11F2182/2021
England/MILK-11F1B67/2021
England/CAMC-11E8565/2021
England/CAMC-11E8556/2021
England/MILK-11F28C9/2021
England/MILK-11F1B3A/2021
England/MILK-11F1DF8/2021
England/MILK-11F3066/2021
England/MILK-11F1F3E/2021
England/CAMC-11E8BCD/2021
England/MILK-11F2586/2021
England/CAMC-11E7CDA/2021
England/MILK-11F2568/2021
England/MILK-11F1BC1/2021
England/MILK-11F2B57/2021
England/MILK-11F1E8C/2021
England/MILK-11F2BC0/2021
England/MILK-11F1C28/2021
England/MILK-11F1A4C/2021
England/MILK-11F2656/2021
England/MILK-11F30DF/2021
England/MILK-11F2DF7/2021
England/MILK-11F2DD9/2021
England/MILK-11F24A7/2021
England/MILK-11F2191/2021
England/MILK-11F1CFB/2021
England/MILK-11F2B48/2021
England/MILK-11F2DE8/2021
England/MILK-11F2128/2021
England/MILK-11F21A0/2021
England/MILK-11F2753/2021
England/MILK-11F2F5B/2021
England/MILK-11F293F/2021
England/MILK-11F301B/2021
England/MILK-11F1F7A/2021
England/MILK-11F2067/2021
England/MILK-11F19D6/2021
England/MILK-11F197C/2021
England/MILK-11F2137/2021
England/MILK-11F1F4D/2021
England/MILK-11F1B2B/2021
England/MILK-11F2164/2021
England/MILK-11F2E03/2021
England/MILK-11F2331/2021
England/MILK-11F2D9D/2021
England/MILK-11F2E12/2021
England/MILK-11F2805/2021
England/MILK-11F2911/2021
England/MILK-11F2A1E/2021
England/MILK-11F2A5A/2021
England/MILK-11F1FB6/2021
England/MILK-11F1BFE/2021
England/MILK-11F2D7F/2021
England/MILK-11F1CBF/2021
England/MILK-11F19F4/2021
England/MILK-11F1A3D/2021
England/MILK-11F2322/2021
England/MILK-11F2C36/2021
England/MILK-11F289C/2021
England/MILK-11F1AC4/2021
England/MILK-11F1F5C/2021
England/MILK-11F2C27/2021
England/CAMC-11E8D8B/2021
England/CAMC-11E7FE0/2021
England/CAMC-11E77CA/2021
England/CAMC-11E8231/2021
England/CAMC-11E7988/2021
England/CAMC-11E81F8/2021
England/CAMC-11E7B73/2021
England/CAMC-11E8037/2021
England/CAMC-11E876F/2021
England/CAMC-11E8D6D/2021
England/CAMC-11E81AD/2021
England/CAMC-11E8BFA/2021
England/CAMC-11E841D/2021
England/CAMC-11E8750/2021
England/CAMC-11E8D7C/2021
England/CAMC-11E83E3/2021
England/CAMC-11E7706/2021
England/CAMC-11E7EB6/2021
England/CAMC-11E818F/2021
England/CAMC-11E888A/2021
England/CAMC-11E7C52/2021
England/CAMC-11E8969/2021
England/CAMC-11E7760/2021
England/CAMC-11E8B54/2021
England/CAMC-11E7E7A/2021
England/CAMC-11E7E4D/2021
England/CAMC-11E8CE8/2021
England/CAMC-11E7A2B/2021
England/MILK-11F22DA/2021
England/CAMC-11E800A/2021
England/CAMC-11E86CC/2021
England/CAMC-11E89C3/2021
England/CAMC-11E835C/2021
England/CAMC-11E8592/2021
England/CAMC-11E777F/2021
England/CAMC-11E8714/2021
England/CAMC-11E8082/2021
England/CAMC-11E78F4/2021
England/CAMC-11E82AA/2021
England/CAMC-11E8046/2021
England/CAMC-11E8152/2021
England/MILK-11F2D06/2021
England/CAMC-11E8CD9/2021
England/CAMC-11E836B/2021
England/MILK-11F1CDD/2021
England/CAMC-11E83D4/2021
England/CAMC-11E7DB9/2021
England/CAMC-11E827D/2021
England/MILK-11F26FC/2021
England/MILK-11F296C/2021
England/CAMC-11E8495/2021
England/CAMC-11E7CBC/2021
England/CAMC-11E80CE/2021
England/MILK-11F20EF/2021
England/CAMC-11E75EE/2021
England/CAMC-11E8C51/2021
England/CAMC-11E8B90/2021
England/CAMC-11E833E/2021
England/CAMC-11E819E/2021
England/CAMC-11E884E/2021
England/MILK-11F202B/2021
England/CAMC-11E8BEB/2021
England/MILK-11F2692/2021
England/CAMC-11E89F0/2021
England/MILK-11F245C/2021
England/MILK-11F27AE/2021
England/CAMC-11E7D04/2021
England/MILK-11F23AA/2021
England/CAMC-11E890F/2021
England/CAMC-11E7618/2021
England/MILK-11F3039/2021
England/CAMC-11E85A1/2021
England/CAMC-11E8A93/2021
England/CAMC-11E8BBE/2021
England/CAMC-11E796A/2021
England/MILK-11F21EC/2021
England/CAMC-11E85FC/2021
England/MILK-11F2780/2021
England/CAMC-11E878D/2021
England/CAMC-11E779D/2021
England/CAMC-11E8170/2021
England/CAMC-11E8608/2021
England/MILK-11F2AA5/2021
England/MILK-11F20FE/2021
England/CAMC-11E8B36/2021
England/MILK-11F1B76/2021
England/CAMC-11E83C5/2021
England/MILK-11F24E3/2021
England/MILK-11F29E4/2021
England/CAMC-11E84A4/2021
England/MILK-11F1D25/2021
England/MILK-11F1D34/2021
England/CAMC-11E85CF/2021
England/CAMC-11E7A1C/2021
England/MILK-11F1B58/2021
England/CAMC-11E80DD/2021
England/MILK-11F2735/2021
England/MILK-11F2920/2021
England/CAMC-11E8547/2021
England/MILK-11F288D/2021
England/MILK-11F1A88/2021
England/CAMC-11E843B/2021
England/MILK-11F3048/2021
England/MILK-11F1CA0/2021
England/CAMC-11E8529/2021
England/CAMC-11E80A0/2021
England/CAMC-11E79D3/2021
England/MILK-11F1FE3/2021
England/MILK-11F27EA/2021
England/CAMC-11E7BBF/2021
England/CAMC-11E76FA/2021
England/MILK-11F2076/2021
England/CAMC-11E8732/2021
England/CAMC-11E78C7/2021
England/MILK-11F235F/2021
England/MILK-11F30A2/2021
England/CAMC-11E793D/2021
England/MILK-11F20D0/2021
England/MILK-11F3093/2021
England/CAMC-11E8468/2021
England/MILK-11F1BA3/2021
England/MILK-11F2F79/2021
England/CAMC-11E80FB/2021
Poland/2142628813_gx1/2021
Poland/2142264623_gx1/2021
Poland/2142412573_gx1/2021
England/CAMC-11E8978/2021
England/CAMC-11E7A76/2021
England/CAMC-11E7681/2021
England/CAMC-11E7AD0/2021
England/CAMC-11E7E6B/2021
England/CAMC-11E7EA7/2021
England/MILK-11EF59B/2021
England/MILK-11EFB8A/2021
England/CAMC-11E8C7F/2021
England/CAMC-11E7FD1/2021
England/MILK-11EFA05/2021
England/MILK-11F037F/2021
England/MILK-11EF267/2021
England/MILK-11EF2C1/2021
England/MILK-11EF66B/2021
England/MILK-11EEF9E/2021
England/MILK-11EF971/2021
England/MILK-11F0139/2021
England/MILK-11EF6B6/2021
England/MILK-11EF70E/2021
England/MILK-11EFD48/2021
England/MILK-11EFDB1/2021
England/MILK-11EFE45/2021
England/MILK-11EFE54/2021
England/MILK-11EFE09/2021
England/MILK-11EF4BC/2021
England/MILK-11EEF43/2021
England/MILK-11EF8CF/2021
England/MILK-11F0236/2021
England/MILK-11EFDC0/2021
England/MILK-11EFE63/2021
England/MILK-11F05F1/2021
England/MILK-11EF935/2021
England/MILK-11EF72C/2021
England/MILK-11F005A/2021
England/MILK-11EF64D/2021
England/MILK-11EFCA5/2021
England/MILK-11EF892/2021
England/MILK-11EFB99/2021
England/MILK-11EFD57/2021
England/MILK-11EFD2A/2021
England/MILK-11F0649/2021
England/MILK-11F03D9/2021
England/MILK-11EF0E5/2021
England/MILK-11EFD75/2021
England/MILK-11EF9EA/2021
England/MILK-11F04D6/2021
England/CAMC-11E7645/2021
England/CAMC-11E7B19/2021
England/MILK-11EF425/2021
England/MILK-11EFCC3/2021
England/CAMC-11E76CD/2021
England/MILK-11EF461/2021
England/MILK-11EF874/2021
England/CAMC-11E7F0E/2021
England/MILK-11EF197/2021
England/MILK-11EF20D/2021
England/MILK-11EF07C/2021
England/MILK-11EFF9D/2021
England/CAMC-11E77E8/2021
England/MILK-11F04A9/2021
England/CAMC-11E7C34/2021
England/MILK-11F02EB/2021
England/MILK-11EF276/2021
England/CAMC-11E8213/2021
England/MILK-11EF9CC/2021
England/MILK-11EF11F/2021
England/MILK-11F02FA/2021
England/MILK-11F0588/2021
England/MILK-11F03AC/2021
England/CAMC-11E7ED4/2021
England/MILK-11EFE72/2021
England/CAMC-11E7E2F/2021
England/MILK-11EF0D6/2021
England/MILK-11F0421/2021
England/MILK-11F0315/2021
England/MILK-11F0184/2021
England/CAMC-11E877E/2021
England/CAMC-11E8AA2/2021
England/CAMC-11E7E3E/2021
England/MILK-11F055B/2021
England/CAMC-11E7AEF/2021
England/CAMC-11E8C15/2021
England/MILK-11EF80B/2021
England/MILK-11EFD66/2021
England/MILK-11F0290/2021
England/CAMC-11E7DC8/2021
England/CAMC-11E7CCB/2021
England/CAMC-11E7FB3/2021
England/MILK-11F012A/2021
England/MILK-11EF23A/2021
England/MILK-11EF99F/2021
England/MILK-11F01B1/2021
England/CAMC-11E8A57/2021
England/MILK-11EFA50/2021
England/MILK-11EEFE9/2021
England/CAMC-11E75FD/2021
England/MILK-11EFF15/2021
England/CAMC-11E8820/2021
England/MILK-11F01DF/2021
England/MILK-11F061C/2021
England/CAMC-11E85ED/2021
England/MILK-11EF3BF/2021
England/MILK-11EFF42/2021
England/MILK-11EFD39/2021
England/CAMC-11E8125/2021
England/MILK-11EFC5A/2021
England/MILK-11EF30A/2021
England/MILK-11F0685/2021
England/CAMC-11E7636/2021
England/MILK-11EEF52/2021
England/MILK-11F06C1/2021
England/MILK-11EF5D7/2021
England/MILK-11F05D3/2021
England/CAMC-11E79B5/2021
England/MILK-11EFBB7/2021
England/MILK-11EF3FB/2021
England/MILK-11F05E2/2021
England/MILK-11EFA14/2021
England/CAMC-11E8073/2021
England/MILK-11EFF24/2021
England/MILK-11EFABA/2021
England/MILK-11F05A6/2021
England/MILK-11F062B/2021
England/MILK-11EFC3C/2021
England/CAMC-11E7CE9/2021
England/MILK-11EF5B9/2021
England/MILK-11F0597/2021
England/MILK-11F0193/2021
England/MILK-11F06D0/2021
England/CAMC-11E7CAD/2021
England/MILK-11EFA7E/2021
England/MILK-11EF522/2021
England/CAMC-11E7FA4/2021
England/MILK-11EF81A/2021
England/CAMC-11E8D21/2021
England/MILK-11F0148/2021
England/CAMC-11E87E7/2021
England/MILK-11F05B5/2021
England/MILK-11EF610/2021
England/CAMC-11E8C33/2021
England/MILK-11F0430/2021
England/MILK-11F06A3/2021
England/MILK-11EF883/2021
England/MILK-11EF5E6/2021
England/MILK-11EFDA2/2021
England/MILK-11EF8B0/2021
England/MILK-11EF74A/2021
England/MILK-11EF7D1/2021
England/MILK-11EF2EF/2021
England/MILK-11EF944/2021
England/MILK-11EF7E0/2021
England/MILK-11F0694/2021
England/MILK-11EF9BD/2021
England/MILK-11EF838/2021
England/MILK-11F0403/2021
England/MILK-11EF0B8/2021
England/MILK-11EF0C7/2021
England/MILK-11F0175/2021
England/MILK-11EFBA8/2021
England/MILK-11F051F/2021
England/MILK-11EF1C4/2021
England/MILK-11EF1B5/2021
England/MILK-11EFFAC/2021
England/MILK-11F052E/2021
England/MILK-11EF337/2021
England/MILK-11F00B4/2021
England/MILK-11F03F7/2021
England/MILK-11EFEBE/2021
England/MILK-11F056A/2021
England/MILK-11EF777/2021
England/MILK-11EF6D4/2021
England/MILK-11EF980/2021
England/MILK-11F0500/2021
England/MILK-11EF49E/2021
England/MILK-11EFBE4/2021
England/MILK-11F04B8/2021
England/MILK-11EF14C/2021
England/MILK-11EFECD/2021
England/MILK-11EEFDA/2021
England/MILK-11EFB5D/2021
England/MILK-11EF63E/2021
England/MILK-11EF05E/2021
England/MILK-11EF3A0/2021
England/MILK-11EFC78/2021
England/MILK-11F044F/2021
England/CAMC-11E7DF5/2021
England/MILK-11EF6A7/2021
England/CAMC-11E789A/2021
England/MILK-11F00E1/2021
England/MILK-11EFEFA/2021
England/MILK-11F04C7/2021
England/MILK-11EFC87/2021
England/MILK-11F0078/2021
England/MILK-11F048B/2021
England/MILK-11F001E/2021
England/CAMC-11E7B55/2021
England/CAMC-11E7FC2/2021
England/CAMC-11E8583/2021
England/CAMC-11E8B63/2021
England/CAMC-11E7B82/2021
England/MILK-11EF09A/2021
England/CAMC-11E8AEE/2021
England/MILK-11EF0F4/2021
England/CAMC-11E8617/2021
England/MILK-11F0667/2021
England/CAMC-11E8222/2021
Ireland/CO-NVRL-20G28096/2020
Ireland/KY-NVRL-20Z04035/2020
Ireland/KY-NVRL-20Z04037/2020
Ireland/WW-NVRL-20Z04052/2020
Ireland/D-NVRL-20Z04066/2020
Ireland/WH-NVRL-20Z04120/2020
Ireland/WH-NVRL-20Z04239/2020
Ireland/CN-NVRL-20Z04303/2020
Ireland/D-NVRL-20Z07689/2020
Ireland/D-NVRL-20Z07776/2020
Ireland/D-NVRL-20Z07792/2020
Ireland/MO-NVRL-20Z08043/2020
Ireland/TA-NVRL-20Z08143/2020
Ireland/MO-NVRL-20Z08586/2020
Ireland/MN-NVRL-20Z08901/2020
Ireland/D-NVRL-20Z11658/2020
Ireland/MH-NVRL-20Z11666/2020
Ireland/D-NVRL-20Z11787/2020
Ireland/WW-NVRL-20Z12009/2020
Ireland/LD-NVRL-20Z12033/2020
Ireland/D-NVRL-20Z12063/2020
Ireland/MO-NVRL-20Z12296/2020
Ireland/WX-NVRL-20Z12306/2020
Ireland/MN-NVRL-20Z12319/2020
Ireland/D-NVRL-20Z12367/2020
Ireland/D-NVRL-20Z12588/2020
Ireland/D-NVRL-20Z12590/2020
Ireland/D-NVRL-20Z12598/2020
Ireland/D-NVRL-20Z12599/2020
Ireland/MN-NVRL-20Z12808/2020
Ireland/D-NVRL-20Z12877/2020
Ireland/D-NVRL-20Z12924/2020
Ireland/D-NVRL-20Z12953/2020
Ireland/CN-NVRL-20Z12968/2020
Ireland/CN-NVRL-20Z12974/2020
Ireland/TA-NVRL-20Z13164/2020
Ireland/D-NVRL-20Z13285/2020
Ireland/D-NVRL-20Z13345/2020
Ireland/LK-NVRL-20Z13886/2020
Ireland/LK-NVRL-20Z13894/2020
Ireland/MO-NVRL-20Z14227/2020
Ireland/D-NVRL-20Z14264/2020
Ireland/D-NVRL-20Z14265/2020
Ireland/D-NVRL-20Z14363/2020
Ireland/D-NVRL-20Z16503/2020
Ireland/D-NVRL-20Z16506/2020
Ireland/D-NVRL-20Z17397/2020
Ireland/D-NVRL-20Z17903/2020
Ireland/LH-NVRL-20Z17943/2020
Spain/CT-HUVH-Bellvitge73799/2021
Spain/CT-HUVH-Bellvitge55844/2021
Spain/CT-HUVH-Bellvitge56331/2021
Spain/CT-HUVH-Bellvitge20876/2021
Spain/CT-HUVH-Bellvitge20878/2021
Spain/CT-HUVH-Bellvitge20883/2021
Spain/CT-HUVH-Bellvitge20886/2021
Spain/CT-HUVH-Bellvitge20894/2021
Spain/CT-HUVH-Bellvitge20903/2021
Spain/CT-HUVH-Bellvitge20913/2021
Spain/CT-HUVH-Bellvitge20915/2021
Spain/CT-HUVH-Bellvitge20933/2021
Spain/CT-HUVH-Bellvitge20936/2021
Spain/CT-HUVH-Bellvitge20937/2021
Spain/CT-HUVH-Bellvitge20941/2021
Spain/CT-HUVH-Bellvitge20962/2021
Spain/CT-HUVH-Bellvitge20975/2021
Spain/CT-HUVH-Bellvitge69320/2021
Spain/CT-HUVH-Bellvitge00071/2021
Spain/CT-HUVH-Bellvitge05261/2021
Spain/CT-HUVH-Bellvitge08895/2021
Spain/CT-HUVH-Bellvitge08897/2021
Spain/CT-HUVH-Bellvitge38627/2021
Spain/CT-HUVH-Bellvitge38644/2021
Spain/CT-HUVH-Bellvitge60554/2021
Spain/CT-HUVH-Bellvitge14687/2021
Spain/CT-HUVH-04216/2021
Spain/CT-HUVH-23463/2021
Spain/CT-HUVH-92280/2021
Spain/CT-HUVH-04232/2021
Spain/CT-HUVH-95339/2021
Spain/CT-HUVH-85998/2021
Spain/CT-HUVH-86011/2021
Spain/CT-HUVH-80907/2021
Italy/VEN-IZSVe-20RS2273-27_TV/2020
Italy/VEN-IZSVe-20RS2309_VI/2020
Spain/CT-HUVH-03632/2021
Spain/CT-HUVH-03951/2021
Spain/CT-HUVH-08905/2021
Spain/CT-HUVH-13295/2021
Spain/CT-HUVH-13354/2021
Spain/CT-HUVH-17110/2021
Spain/CT-HUVH-17137/2021
Spain/CT-HUVH-17159/2021
Spain/CT-HUVH-20418/2021
Spain/CT-HUVH-26490/2021
Spain/CT-HUVH-26496/2021
Spain/CT-HUVH-26585/2021
Spain/CT-HUVH-26767/2021
Spain/CT-HUVH-50509/2021
Spain/CT-HUVH-50769/2021
Spain/CT-HUVH-51048/2021
Spain/CT-HUVH-51079/2021
Spain/CT-HUVH-51136/2021
Spain/CT-HUVH-51277/2021
Spain/CT-HUVH-51386/2021
Spain/CT-HUVH-51393/2021
Spain/CT-HUVH-51466/2021
Spain/CT-HUVH-51662/2021
Spain/CT-HUVH-51774/2021
Spain/CT-HUVH-51863/2021
Spain/CT-HUVH-51900/2021
Spain/CT-HUVH-51920/2021
Spain/CT-HUVH-52074/2021
Spain/CT-HUVH-52099/2021
Spain/CT-HUVH-52461/2021
Spain/CT-HUVH-55050/2021
Spain/CT-HUVH-55262/2021
Spain/CT-HUVH-55692/2021
Spain/CT-HUVH-55723/2021
Spain/CT-HUVH-56346/2021
Spain/CT-HUVH-56976/2021
Spain/CT-HUVH-67054/2021
Spain/CT-HUVH-69152/2021
Spain/CT-HUVH-69372/2021
Spain/CT-HUVH-72176/2021
Spain/CT-HUVH-83237/2021
Spain/CT-HUVH-83250/2021
Spain/CT-HUVH-86277/2021
Spain/CT-HUVH-86499/2021
Spain/CT-HUVH-86512/2021
Spain/CT-HUVH-88841/2021
Spain/CT-HUVH-93050/2021
Spain/CT-HUVH-94730/2021
USA/OH-ODH-SC1030545/2021
Belgium/AZKLINA120-177382/2020
USA/OH-ODH-SC1030090/2021
USA/OH-ODH-SC1030541/2021
USA/OH-ODH-SC21030444/2021
USA/OH-ODH-SC1030114/2021
USA/OH-ODH-SC1030287/2021
Spain/AS-232157132/2021
Spain/AS-232157129/2021
Spain/AS-232154467/2021
Spain/AS-232154788/2021
Spain/AS-232158087/2021
Spain/AS-232157626/2021
France/un-21022010423/2021
France/un-21022010424/2021
France/un-21022010428/2021
France/un-21022010434/2021
France/un-21022010439/2021
France/un-21022010440/2021
France/un-21022010413/2021
France/un-21022010416/2021
France/un-21022010419/2021
France/un-21022010420/2021
France/un-21022010388/2021
France/un-21022010391/2021
France/un-21022010394/2021
France/un-21022010397/2021
France/un-21022010398/2021
France/un-21022010303/2021
France/un-21022010366/2021
France/un-21022010375/2021
France/un-21022010284/2021
France/un-21022010292/2021
France/un-21022010296/2021
France/un-21022010300/2021
France/un-21022010302/2021
France/un-21022010313/2021
France/un-21022010317/2021
France/un-21022010195/2021
France/un-21022010226/2021
France/un-21022010281/2021
France/un-21022010289/2021
France/un-21022010441/2021
France/un-21022010585/2021
France/un-21022010588/2021
France/un-21022010595/2021
France/un-21012280492/2021
France/un-21012290513/2021
France/un-21012290514/2021
France/un-21012290515/2021
France/un-21012290520/2021
France/un-21012290521/2021
France/un-21012290522/2021
France/un-21012290524/2021
France/un-21012290535/2021
France/un-21012290541/2021
France/un-21022010047/2021
France/un-21022010139/2021
France/un-21022010141/2021
France/un-21022010145/2021
France/un-21022010154/2021
France/un-21022010168/2021
France/un-21022010170/2021
France/un-21022010172/2021
France/un-21022010177/2021
France/un-21022010180/2021
France/un-21022010183/2021
France/un-21022010186/2021
France/un-21022010216/2021
France/un-21022010230/2021
France/un-21022010234/2021
France/un-21022010140/2021
France/un-21022010166/2021
France/un-21022010184/2021
France/un-21022010189/2021
France/un-21022020415/2021
France/un-21012280504/2021
France/un-21012280505/2021
France/un-21012280507/2021
France/un-21012280508/2021
France/un-21012280511/2021
Switzerland/GE-33141652/2021
Switzerland/GE-33100169/2021
Switzerland/GE-33110593/2021
Switzerland/GE-33115002/2021
Switzerland/GE-33115080/2021
Switzerland/GE-33115609/2021
Switzerland/GE-33121683/2021
Switzerland/GE-33121710/2021
Switzerland/GE-33122192/2021
Switzerland/GE-33122239/2021
Switzerland/GE-33122524/2021
Switzerland/GE-33122633/2021
Switzerland/GE-33123343/2021
Switzerland/GE-33124335/2021
Switzerland/GE-33124337/2021
Switzerland/GE-33124349/2021
Switzerland/GE-33124468/2021
Switzerland/GE-33124480/2021
Switzerland/GE-33125029/2021
Switzerland/GE-33125440/2021
Switzerland/GE-33125462/2021
Switzerland/GE-33127229/2021
Switzerland/GE-33127413/2021
Switzerland/GE-33127731/2021
Switzerland/GE-33127938/2021
Switzerland/GE-33128060/2021
Switzerland/GE-33128451/2021
Switzerland/GE-33128904/2021
Switzerland/GE-33129005/2021
Switzerland/GE-33129457/2021
Switzerland/GE-33129882/2021
Switzerland/GE-33130015/2021
Switzerland/GE-33132971/2021
Switzerland/GE-33133387/2021
Switzerland/GE-33133703/2021
Switzerland/GE-33133928/2021
Switzerland/GE-33141451/2021
Switzerland/GE-33142232/2021
Switzerland/GE-33142248/2021
Switzerland/GE-33146048/2021
Switzerland/GE-33148933/2021
Switzerland/GE-33150341/2021
Switzerland/GE-33155674/2021
Switzerland/GE-33156789/2021
Switzerland/GE-33157017/2021
Switzerland/GE-33159161/2021
Switzerland/GE-33160047/2021
Switzerland/GE-33162116/2021
Switzerland/GE-33162127/2021
Switzerland/GE-33164376/2021
Switzerland/GE-33166577/2021
Switzerland/GE-33166933/2021
Switzerland/GE-33168597/2021
Switzerland/GE-33170384/2021
Switzerland/GE-33170956/2021
Switzerland/GE-33171080/2021
Switzerland/GE-33171507/2021
Switzerland/GE-33171690/2021
Switzerland/GE-33171913/2021
Switzerland/GE-33172747/2021
Switzerland/GE-33174074/2021
Switzerland/GE-33174588/2021
Switzerland/GE-33174990/2021
Switzerland/GE-33175259/2021
Switzerland/GE-33175297/2021
Switzerland/GE-33175382/2021
Switzerland/GE-33175415/2021
Switzerland/GE-33175633/2021
Switzerland/GE-33176569/2021
Switzerland/GE-33176762/2021
Switzerland/GE-33177753/2021
Switzerland/un-33124909/2021
Switzerland/un-33163175/2021
Switzerland/un-33170419/2021
Switzerland/un-33171393/2021
Switzerland/un-33171892/2021
Switzerland/un-33172064/2021
Switzerland/VD-33132474/2021
Switzerland/VS-33142528/2021
Switzerland/VS-33142576/2021
Switzerland/VS-33142588/2021
Switzerland/VS-33142631/2021
Switzerland/VS-33143027/2021
Switzerland/VS-33143038/2021
Switzerland/VS-33143046/2021
Switzerland/VS-33143053/2021
Switzerland/VS-33158222/2021
Switzerland/GE-33121746/2021
Switzerland/GE-33149583/2021
Switzerland/GE-33110612/2021
Switzerland/GE-33110616/2021
Switzerland/GE-33116312/2021
Switzerland/GE-33116891/2021
Switzerland/GE-33116963/2021
Switzerland/GE-33122257/2021
Switzerland/GE-33122616/2021
Switzerland/GE-33122939/2021
Switzerland/GE-33123339/2021
Switzerland/GE-33124007/2021
Switzerland/GE-33124341/2021
Switzerland/GE-33124347/2021
Switzerland/GE-33124466/2021
Switzerland/GE-33124595/2021
Switzerland/GE-33124648/2021
Switzerland/GE-33126173/2021
Switzerland/GE-33126179/2021
Switzerland/GE-33127872/2021
Switzerland/GE-33128469/2021
Switzerland/GE-33128837/2021
Switzerland/GE-33129439/2021
Switzerland/GE-33135346/2021
Switzerland/GE-33146756/2021
Switzerland/GE-33147185/2021
Switzerland/GE-33148390/2021
Switzerland/GE-33150140/2021
Switzerland/GE-33154174/2021
Switzerland/GE-33157068/2021
Switzerland/GE-33158839/2021
Switzerland/GE-33163251/2021
Switzerland/GE-33166635/2021
Switzerland/GE-33167260/2021
Switzerland/GE-33176225/2021
Switzerland/un-33133020/2021
Switzerland/un-33135538/2021
Switzerland/un-33135549/2021
Switzerland/un-33154170/2021
Switzerland/GE-33124224/2021
Switzerland/VS-33142349/2021
Switzerland/un-33123373/2021
Switzerland/un-33112409/2021
Switzerland/un-33169528/2021
Switzerland/GE-33111104/2021
Switzerland/GE-33115015/2021
Switzerland/GE-33122070/2021
Switzerland/GE-33122304/2021
Switzerland/GE-33154798/2021
Switzerland/GE-33173437/2021
Switzerland/GE-33173470/2021
Switzerland/un-33124110/2021
Switzerland/un-33128319/2021
Switzerland/GE-33126164/2021
Switzerland/GE-33127256/2021
Switzerland/GE-33171164/2021
Switzerland/GE-33128684/2021
Switzerland/BE-SNRCI-33170670/2021
Switzerland/GE-33105522/2021
Switzerland/GE-33105933/2021
Switzerland/GE-33106242/2021
Switzerland/GE-33106266/2021
Switzerland/GE-33106475/2021
Switzerland/GE-33110519/2021
Switzerland/GE-33110758/2021
Switzerland/GE-33110772/2021
Switzerland/GE-33111987/2021
Switzerland/GE-33112752/2021
Switzerland/GE-33113084/2021
Switzerland/GE-33113702/2021
Switzerland/GE-33114143/2021
Switzerland/GE-33114750/2021
Switzerland/GE-33114869/2021
Switzerland/GE-33115801/2021
Switzerland/GE-33116152/2021
Switzerland/GE-33116226/2021
Switzerland/GE-33116744/2021
Switzerland/GE-33117103/2021
Switzerland/GE-33118542/2021
Switzerland/GE-33118557/2021
Switzerland/GE-33119144/2021
Switzerland/GE-33121673/2021
Switzerland/GE-33122253/2021
Switzerland/GE-33122415/2021
Switzerland/GE-33122745/2021
Switzerland/GE-33123197/2021
Switzerland/GE-33123341/2021
Switzerland/GE-33123347/2021
Switzerland/GE-33123349/2021
Switzerland/GE-33123386/2021
Switzerland/GE-33123496/2021
Switzerland/GE-33123510/2021
Switzerland/GE-33123745/2021
Switzerland/GE-33123831/2021
Switzerland/GE-33123867/2021
Switzerland/GE-33123929/2021
Switzerland/GE-33124345/2021
Switzerland/GE-33124464/2021
Switzerland/GE-33124472/2021
Switzerland/GE-33124779/2021
Switzerland/GE-33124913/2021
Switzerland/GE-33126263/2021
Switzerland/GE-33127429/2021
Switzerland/GE-33127617/2021
Switzerland/GE-33127672/2021
Switzerland/GE-33128083/2021
Switzerland/GE-33128399/2021
Switzerland/GE-33129141/2021
Switzerland/GE-33129280/2021
Switzerland/GE-33129465/2021
Switzerland/GE-33129713/2021
Switzerland/GE-33132875/2021
Switzerland/GE-33133170/2021
Switzerland/GE-33133321/2021
Switzerland/GE-33133740/2021
Switzerland/GE-33134962/2021
Switzerland/GE-33135083/2021
Switzerland/GE-33135683/2021
Switzerland/GE-33135913/2021
Switzerland/GE-33139191/2021
Switzerland/GE-33143041/2021
Switzerland/GE-33145653/2021
Switzerland/GE-33146252/2021
Switzerland/GE-33146390/2021
Switzerland/GE-33146519/2021
Switzerland/GE-33147460/2021
Switzerland/GE-33148921/2021
Switzerland/GE-33158701/2021
Switzerland/GE-33159365/2021
Switzerland/GE-33159483/2021
Switzerland/GE-33161745/2021
Switzerland/GE-33165771/2021
Switzerland/GE-33166841/2021
Switzerland/GE-33170677/2021
Switzerland/GE-33170933/2021
Switzerland/GE-33170987/2021
Switzerland/GE-33171683/2021
Switzerland/GE-33171788/2021
Switzerland/GE-33171956/2021
Switzerland/GE-33173522/2021
Switzerland/GE-33174094/2021
Switzerland/GE-33177252/2021
Switzerland/GE-33177456/2021
Switzerland/GE-33177533/2021
Switzerland/GE-33177823/2021
Switzerland/un-33105803/2021
Switzerland/un-33124385/2021
Switzerland/un-33129334/2021
Switzerland/un-33136355/2021
Switzerland/un-33136881/2021
Switzerland/un-33144568/2021
Switzerland/un-33170138/2021
Switzerland/VS-33142394/2021
Switzerland/VS-33142418/2021
Switzerland/VS-33142512/2021
Switzerland/VS-33142555/2021
Switzerland/VS-33142561/2021
Switzerland/VS-33142565/2021
Switzerland/VS-33142620/2021
Switzerland/VS-33142642/2021
Switzerland/VS-33143055/2021
Switzerland/VS-33155292/2021
Spain/AN-HUSC_144263341165/2020
Spain/AN-HUSC_144262346032/2020
Spain/AN-HUSC_144263843763/2020
Spain/AN-HUSC_144260479857/2020
Spain/AN-HUSC_144262099024/2020
Spain/AN-HUSC_144262483790/2020
Spain/AN-HUSC_144263111863/2020
Spain/AN-HUSC_144264643410/2020
Spain/AN-HUSC_144263839362/2020
Spain/AN-HUSC_144263703491/2020
Spain/AN-HUSC_144260136584/2020
Spain/AN-HUSC_144262483785/2020
Spain/AN-HUSC_144262483759/2020
Spain/AN-HUSC_144263655320/2020
Spain/AN-HUSC_144260889384/2020
Spain/AN-HUSC_144263683152/2020
Spain/AN-HUSC_144263655250/2020
Spain/AN-HUSC_144260889402/2020
Spain/AN-HUSC_144262483711/2020
Spain/AN-HUSC_144263839379/2020
Spain/AN-HUSC_144262099325/2020
Spain/AN-HUSC_144250330178/2020
Spain/AN-HUSC_144263477683/2020
Spain/AN-HUSC_144262854567/2020
Spain/AN-HUSC_144250330146/2020
Spain/AN-HUSC_144251618844/2020
Spain/AN-HUSC_144250330140/2020
Spain/AN-HUSC_144251621585/2020
Spain/AN-HUSC_144251630812/2020
Spain/AN-HUSC_144251622627/2020
Spain/AN-HUSC_144250329282/2020
Spain/AN-HUSC_144250329295/2020
Spain/AN-HUSC_144251630840/2020
Spain/AN-HUSC_144250347633/2020
Spain/AN-HUSC_144251611236/2020
Spain/AN-HUSC_144261118746/2020
Spain/AN-HUSC_144263649704/2020
Spain/AN-HUSC_144251620605/2020
Spain/AN-HUSC_144261118737/2020
Spain/AN-HUSC_144260265772/2020
Spain/AN-HUSC_144263471551/2020
Spain/AN-HUSC_144260955412/2020
Spain/AN-HUSC_144251622621/2020
Spain/AN-HUSC_144263655445/2020
Spain/AN-HUSC_144263655409/2020
Spain/AN-HUSC_144260361484/2020
Spain/AN-HUSC_144260139995/2020
Spain/AN-HUSC_144260139983/2020
Spain/AN-HUSC_144262654254/2020
Spain/AN-HUSC_144263676982/2020
Spain/AN-HUSC_144251616148/2020
Spain/AN-HUSC_144263676979/2020
Spain/AN-HUSC_144260890426/2020
Spain/AN-HUSC_144263676889/2020
Spain/AN-HUSC_144264641460/2020
Spain/AN-HUSC_144250347393/2020
Spain/AN-HUSC_144263478328/2020
Spain/AN-HUSC_144250347397/2020
Spain/AN-HUSC_144263471564/2020
Spain/AN-HUSC_144262152494/2020
Spain/AN-HUSC_144263478322/2020
Spain/AN-HUSC_144263478327/2020
Spain/AN-HUSC_144260139789/2020
Spain/AN-HUSC_144263703645/2020
Spain/AN-HUSC_144262347910/2020
Spain/AN-HUSC_144260955279/2020
Spain/AN-HUSC_144263683881/2020
Spain/AN-HUSC_144221525618/2020
Spain/AN-HUSC_144260265517/2020
Spain/AN-HUSC_144260955281/2020
Spain/AN-HUSC_144263683865/2020
Spain/AN-HUSC_144221525607/2020
Spain/AN-HUSC_144260265521/2020
Spain/AN-HUSC_144262543061/2020
Spain/AN-HUSC_144251620860/2020
Spain/AN-HUSC_144263113045/2020
Spain/AN-HUSC_144263113034/2020
Spain/AN-HUSC_144263478340/2020
Spain/AN-HUSC_144262149664/2020
Spain/AN-HUSC_144261232476/2020
Spain/AN-HUSC_144260259979/2020
Spain/AN-HUSC_144260265744/2020
Spain/AN-HUSC_144250347013/2020
Spain/AN-HUSC_144250346173/2020
Spain/AN-HUSC_144250352621/2020
Spain/AN-HUSC_144250352622/2020
Spain/AN-HUSC_144251631447/2020
Spain/AN-HUSC_62482375/2021
Spain/AN-HUSC_61264113/2021
Spain/AN-HUSC_61264101/2021
Spain/AN-HUSC_61264451/2021
Spain/AN-HUSC_61264093/2021
Spain/AN-HUSC_39768670/2021
Spain/AN-HUSC_70467106/2021
Spain/AN-HUSC_35187629/2020
Spain/AN-HUSC_13299528/2020
Spain/AN-HUSC_61265158/2021
Spain/AN-HUSC_3258206/2021
Spain/AN-HUSC_1259182/2021
Spain/AN-HUSC_1791582/2021
Spain/AN-HUSC_33522146/2021
Spain/AN-HUSC_33522153/2021
Spain/AN-HUSC_66667898/2021
Spain/AN-HUSC_63486023/2021
Spain/AN-HUSC_63486011/2021
Spain/AN-HUSC_63486009/2021
Spain/AN-HUSC_52047363/2021
Spain/AN-HUSC_24581802/2020
Spain/AN-HUSC_63486022/2021
Spain/AN-HUSC_51651718/2021
Spain/AN-HUSC_50357882/2021
Spain/AN-HUSC_51651697/2021
Spain/AN-HUSC_29673697/2021
Spain/AN-HUSC_50360573/2021
Spain/AN-HUSC_70467783/2021
France/un-21012280011/2021
France/un-21012280137/2021
France/un-21012280352/2021
France/un-21012300195/2021
France/un-21012300201/2021
France/un-21022010304/2021
France/un-21022010305/2021
France/un-21022020120/2021
France/un-21022020125/2021
France/un-21022020108/2021
France/un-21022020426/2021
France/un-21022010255/2021
France/un-21012310104/2021
France/un-21012300003/2021
France/un-20122010544/2020
France/un-20122010082/2020
France/un-21022020122/2021
France/un-21022020124/2021
France/un-21012280260/2021
France/un-21012290081/2021
France/un-21022020417/2021
France/un-20042060412/2020
France/un-20042090128/2020
France/un-20122010017/2020
France/un-20122010230/2020
France/un-20122010242/2020
France/un-20122010358/2020
France/un-20122010368/2020
France/un-20122010383/2020
France/un-20122010409/2020
France/un-20122010571/2020
France/un-20122020245/2020
France/un-20122020361/2020
France/un-20122020378/2020
France/un-21012280161/2021
France/un-21012280170/2021
France/un-21012280384/2021
France/un-21012290187/2021
France/un-21012290189/2021
France/un-21012290214/2021
France/un-21012290217/2021
France/un-21012290269/2021
France/un-21012290425/2021
France/un-21012290440/2021
France/un-21012290471/2021
France/un-21012290486/2021
France/un-21012290490/2021
France/un-21012290611/2021
France/un-21012300120/2021
France/un-21012300213/2021
France/un-21012310049/2021
France/un-21022010165/2021
France/un-21022010181/2021
France/un-21022010278/2021
France/un-21022020425/2021
France/un-21022020427/2021
France/PAC-IHU-2456/2020
France/PAC-IHU-3113i/2020
France/PAC-IHU-2971/2020
France/PAC-IHU-3076i/2021
France/PAC-IHU-3084/2021
France/PAC-IHU-3086/2021
France/PAC-IHU-3087/2021
Belgium/UGent-1094/2021
Belgium/UGent-1095/2021
Belgium/Ugent-1097/2020
Belgium/UGent-1098/2021
Belgium/UGent-1100/2021
Belgium/UGent-1101/2021
Belgium/UGent-1107/2021
Belgium/UGent-1111/2021
Belgium/UGent-1114/2021
Belgium/UGent-1115/2021
Belgium/UGent-1119/2021
Belgium/UGent-1123/2021
Belgium/UGent-1140/2021
Belgium/UGent-1141/2021
Belgium/UGent-1158/2021
Belgium/UGent-1159/2021
Belgium/UGent-1161/2021
Belgium/UGent-1163/2021
Belgium/UGent-1165/2021
Belgium/UGent-1167/2021
Belgium/UGent-1171/2021
Belgium/UGent-1174/2021
Belgium/UGent-1177/2021
Belgium/UGent-1179/2021
Belgium/UGent-1188/2021
Belgium/UGent-1189/2021
Belgium/UGent-1195/2021
Belgium/UGent-1199/2021
Belgium/UGent-1226/2021
Belgium/UGent-1240/2021
Belgium/UGent-1250/2021
Belgium/UGent-1258/2021
France/un-UPEC-21012270448/2021
France/un-UPEC-21012270452/2021
France/un-UPEC-21012260126/2021
France/un-UPEC-21012260114/2021
France/un-UPEC-21012270511/2021
France/un-UPEC-21012270450/2021
France/un-UPEC-21012270451/2021
France/un-UPEC-21012260475/2021
France/un-UPEC-21012260472/2021
France/un-UPEC-21012260471/2021
France/un-UPEC-21012260469/2021
France/un-UPEC-20122190030/2020
France/un-UPEC-20122180187/2020
France/un-UPEC-20122180202/2020
France/un-UPEC-20122180312/2020
France/un-UPEC-20122180325/2020
France/un-UPEC-20122180453/2020
France/un-UPEC-20122180461/2020
France/un-UPEC-20122180466/2020
France/un-UPEC-20122180485/2020
France/un-UPEC-20122180488/2020
France/un-UPEC-20122180515/2020
France/un-UPEC-20122180546/2020
France/un-UPEC-20122170427/2020
France/un-UPEC-20122170429/2020
France/un-UPEC-20122170500/2020
France/un-UPEC-20122170534/2020
France/un-UPEC-20122170565/2020
France/un-UPEC-20122170667/2020
France/un-UPEC-20122170684/2020
France/un-UPEC-20122180211/2020
Brazil/SP-1390/2021
Brazil/SP-1392/2021
Brazil/SP-1391/2021
USA/MN-MDH-2651/2021
USA/MN-MDH-2586/2021
USA/MN-MDH-2624/2021
USA/MN-MDH-2591/2021
USA/MN-MDH-2613/2021
USA/MN-MDH-2619/2021
USA/MN-MDH-2581/2021
USA/MN-MDH-2595/2021
USA/MN-MDH-2596/2021
USA/MN-MDH-2601/2021
USA/MN-MDH-2606/2021
USA/MN-MDH-2614/2021
USA/MN-MDH-2616/2021
USA/MN-MDH-2617/2021
USA/MN-MDH-2622/2021
USA/MN-MDH-2625/2021
USA/MN-MDH-2626/2021
USA/MN-MDH-2627/2021
USA/MN-MDH-2628/2021
USA/MN-MDH-2629/2021
USA/MN-MDH-2635/2021
USA/MN-MDH-2638/2021
USA/MN-MDH-2639/2021
USA/MN-MDH-2644/2021
USA/MN-MDH-2646/2021
USA/MN-MDH-2656/2021
USA/MN-MDH-2658/2021
USA/MN-MDH-2660/2021
USA/NY-Wadsworth-21008471-01/2021
USA/NY-Wadsworth-21008472-01/2021
USA/NY-Wadsworth-21008476-01/2021
USA/NY-Wadsworth-21008477-01/2021
USA/NY-Wadsworth-21008478-01/2021
USA/NY-Wadsworth-21008479-01/2021
USA/NY-Wadsworth-21008480-01/2021
USA/NY-Wadsworth-21008483-01/2021
USA/NY-Wadsworth-21008484-01/2021
USA/NY-Wadsworth-21008487-01/2021
USA/NY-Wadsworth-21008489-01/2021
USA/NY-Wadsworth-21008491-01/2021
USA/NY-Wadsworth-21008493-01/2021
USA/NY-Wadsworth-21008496-01/2021
USA/NY-Wadsworth-21008497-01/2021
USA/NY-Wadsworth-21008498-01/2021
USA/NY-Wadsworth-21008500-01/2021
USA/NY-Wadsworth-21008501-01/2021
USA/NY-Wadsworth-21008502-01/2021
USA/NY-Wadsworth-21008503-01/2021
USA/NY-Wadsworth-21008506-01/2021
USA/NY-Wadsworth-21008507-01/2021
USA/NY-Wadsworth-21008509-01/2021
USA/NY-Wadsworth-21008510-01/2021
USA/NY-Wadsworth-21008512-01/2021
USA/NY-Wadsworth-21008513-01/2021
USA/NY-Wadsworth-21008551-01/2021
USA/NY-Wadsworth-21008552-01/2021
USA/NY-Wadsworth-21008555-01/2021
USA/NY-Wadsworth-21008557-01/2021
USA/NY-Wadsworth-21008559-01/2021
USA/NY-Wadsworth-21008560-01/2021
USA/NY-Wadsworth-21008561-01/2021
USA/NY-Wadsworth-21008562-01/2021
USA/NY-Wadsworth-21008564-01/2021
USA/NY-Wadsworth-21008566-01/2021
USA/NY-Wadsworth-21008568-01/2021
USA/NY-Wadsworth-21008569-01/2021
USA/NY-Wadsworth-21008573-01/2021
USA/NY-Wadsworth-21008574-01/2021
USA/NY-Wadsworth-21008578-01/2021
USA/NY-Wadsworth-21008580-01/2021
USA/NY-Wadsworth-21008583-01/2021
USA/NY-Wadsworth-21008584-01/2021
USA/NY-Wadsworth-21008590-01/2021
USA/NY-Wadsworth-21008591-01/2021
USA/NY-Wadsworth-21008595-01/2021
USA/NY-Wadsworth-21008597-01/2021
USA/NY-Wadsworth-21008598-01/2021
USA/NY-Wadsworth-21008600-01/2021
USA/NY-Wadsworth-21008601-01/2021
USA/NY-Wadsworth-21008602-01/2021
USA/NY-Wadsworth-21008603-01/2021
USA/NY-Wadsworth-21008604-01/2021
USA/NY-Wadsworth-21008805-01/2021
USA/NY-Wadsworth-21008809-01/2021
USA/NY-Wadsworth-21008812-01/2021
USA/NY-Wadsworth-21008814-01/2021
USA/NY-Wadsworth-21008816-01/2021
USA/NY-Wadsworth-21008818-01/2021
USA/KY-KSPHL-100061/2020
USA/KY-KSPHL-100062/2020
USA/KY-KSPHL-100063/2020
USA/KY-KSPHL-100065/2020
USA/KY-KSPHL-100066/2020
USA/KY-KSPHL-100067/2020
USA/KY-KSPHL-100068/2020
USA/KY-KSPHL-100069/2020
USA/KY-KSPHL-100070/2020
USA/KY-KSPHL-100071/2020
USA/KY-KSPHL-100072/2020
USA/KY-KSPHL-100073/2020
USA/KY-KSPHL-100074/2020
USA/KY-KSPHL-100075/2020
USA/KY-KSPHL-100076/2020
USA/KY-KSPHL-100077/2020
USA/KY-KSPHL-100078/2020
USA/KY-KSPHL-100079/2020
USA/KY-KSPHL-100080/2020
USA/ND-USAFSAM-S0108/2021
USA/IL-USAFSAM-S0073/2021
USA/ND-USAFSAM-S0083/2021
USA/MS-USAFSAM-S0155/2021
USA/GA-USAFSAM-S0008/2021
USA/NC-USAFSAM-S0018/2021
USA/GA-USAFSAM-S0171/2021
USA/MS-USAFSAM-S0156/2021
USA/OH-USAFSAM-S0144/2021
USA/GA-USAFSAM-S0105/2021
Italy/USAFSAM-S0101/2021
USA/DE-USAFSAM-S0246/2021
Germany/un-USAFSAM-S0249/2021
USA/MT-USAFSAM-S0130/2021
USA/DE-USAFSAM-S0247/2021
USA/KS-USAFSAM-S0175/2021
USA/GA-USAFSAM-S0017/2021
USA/GA-USAFSAM-S0077/2021
USA/KS-USAFSAM-S0102/2021
USA/WY-USAFSAM-S0137/2021
USA/KS-USAFSAM-S0085/2021
USA/GA-USAFSAM-S0095/2021
USA/OH-USAFSAM-S0121/2021
USA/NC-USAFSAM-S0204/2021
USA/NC-USAFSAM-S0203/2021
USA/CO-USAFSAM-S0185/2021
USA/DE-USAFSAM-S0244/2021
USA/SC-USAFSAM-S0009/2021
USA/ND-USAFSAM-S0191/2021
USA/OH-USAFSAM-S0104/2021
USA/NC-USAFSAM-S0202/2021
USA/TX-USAFSAM-S0096/2021
USA/TX-USAFSAM-S0179/2021
USA/MT-USAFSAM-S0081/2021
USA/GA-USAFSAM-S0099/2021
USA/MT-USAFSAM-S0127/2021
USA/OH-USAFSAM-S0134/2021
USA/NE-USAFSAM-S0126/2021
USA/GA-USAFSAM-S0028/2021
USA/OH-USAFSAM-S0162/2021
USA/OH-USAFSAM-S0090/2021
USA/WY-USAFSAM-S0186/2021
USA/MT-USAFSAM-S0131/2021
USA/GA-USAFSAM-S0007/2021
USA/AZ-USAFSAM-S0224/2021
USA/OH-USAFSAM-S0123/2021
USA/ND-USAFSAM-S0192/2021
USA/OH-USAFSAM-S0110/2021
USA/LA-USAFSAM-S0048/2021
USA/OH-USAFSAM-S0092/2021
USA/LA-USAFSAM-S0026/2021
USA/LA-USAFSAM-S0031/2021
USA/OH-USAFSAM-S0057/2021
USA/OH-USAFSAM-S0058/2021
USA/OH-USAFSAM-S0062/2021
USA/SC-USAFSAM-S0098/2021
USA/MT-USAFSAM-S0128/2021
Germany/un-USAFSAM-S0254/2020
USA/GA-USAFSAM-S0042/2021
USA/TX-USAFSAM-S0180/2021
USA/OH-USAFSAM-S0080/2021
Germany/un-USAFSAM-S0248/2021
Germany/un-USAFSAM-S0250/2021
Germany/un-USAFSAM-S0251/2021
Germany/un-USAFSAM-S0252/2021
USA/CO-USAFSAM-S0106/2021
USA/CO-USAFSAM-S0010/2021
USA/OH-USAFSAM-S0109/2021
USA/SC-USAFSAM-S0033/2021
USA/KS-USAFSAM-S0195/2021
USA/WY-USAFSAM-S0023/2021
USA/OH-USAFSAM-S0221/2021
USA/OH-USAFSAM-S0020/2021
USA/OH-USAFSAM-S0021/2021
USA/WY-USAFSAM-S0029/2021
USA/KS-USAFSAM-S0197/2021
USA/NC-USAFSAM-S0207/2021
USA/NC-USAFSAM-S0219/2021
USA/NE-USAFSAM-S0237/2021
USA/OH-USAFSAM-S0183/2021
USA/CO-USAFSAM-S0011/2021
USA/MS-USAFSAM-S0214/2021
USA/OH-USAFSAM-S0059/2021
USA/NE-USAFSAM-S0061/2021
USA/TX-USAFSAM-S0176/2021
USA/GA-USAFSAM-S0024/2021
USA/TX-USAFSAM-S0141/2021
USA/OH-USAFSAM-S0154/2021
USA/GA-USAFSAM-S0232/2021
USA/TX-USAFSAM-S0241/2021
USA/NC-USAFSAM-S0116/2021
USA/NC-USAFSAM-S0118/2021
USA/OK-USAFSAM-S0119/2021
USA/OH-USAFSAM-S0064/2021
USA/ND-USAFSAM-S0069/2021
USA/OH-USAFSAM-S0136/2021
USA/NE-USAFSAM-S0076/2021
USA/OH-USAFSAM-S0140/2021
USA/KS-USAFSAM-S0194/2021
USA/KS-USAFSAM-S0198/2021
USA/MS-USAFSAM-S0210/2021
USA/MS-USAFSAM-S0212/2021
USA/OH-USAFSAM-S0039/2021
USA/TX-USAFSAM-S0093/2021
USA/OH-USAFSAM-S0124/2021
USA/OH-USAFSAM-S0074/2021
USA/MS-USAFSAM-S0034/2021
USA/OH-USAFSAM-S0151/2021
USA/CO-USAFSAM-S0148/2021
USA/MT-USAFSAM-S0129/2021
USA/MS-USAFSAM-S0143/2021
USA/MS-USAFSAM-S0052/2021
USA/DE-USAFSAM-S0243/2021
USA/DE-USAFSAM-S0245/2021
USA/ND-USAFSAM-S0107/2021
USA/OK-USAFSAM-S0019/2021
USA/KS-USAFSAM-S0193/2021
USA/NC-USAFSAM-S0208/2021
USA/NC-USAFSAM-S0111/2021
USA/AZ-USAFSAM-S0063/2021
USA/SC-USAFSAM-S0046/2021
USA/OH-USAFSAM-S0182/2021
USA/OH-USAFSAM-S0006/2021
USA/KS-USAFSAM-S0114/2021
USA/LA-USAFSAM-S0132/2021
USA/MS-USAFSAM-S0075/2021
USA/OH-USAFSAM-S0060/2021
USA/NC-USAFSAM-S0201/2021
USA/NE-USAFSAM-S0045/2021
USA/AZ-USAFSAM-S0231/2021
USA/NE-USAFSAM-S0238/2021
USA/ND-USAFSAM-S0173/2021
USA/TX-USAFSAM-S0177/2021
USA/ND-USAFSAM-S0012/2021
USA/NC-USAFSAM-S0005/2021
USA/KS-USAFSAM-S0014/2021
USA/MS-USAFSAM-S0016/2021
USA/OH-USAFSAM-S0125/2021
USA/ID-USAFSAM-S0032/2021
USA/KS-USAFSAM-S0196/2021
USA/NE-USAFSAM-S0089/2021
USA/NC-USAFSAM-S0209/2021
USA/GA-USAFSAM-S0043/2021
USA/NE-USAFSAM-S0050/2021
USA/OK-USAFSAM-S0051/2021
USA/NE-USAFSAM-S0230/2021
USA/TX-USAFSAM-S0242/2021
USA/MS-USAFSAM-S0117/2021
USA/TX-USAFSAM-S0066/2021
USA/OH-USAFSAM-S0120/2021
USA/CO-USAFSAM-S0067/2021
USA/OH-USAFSAM-S0071/2021
USA/OH-USAFSAM-S0139/2021
USA/TX-USAFSAM-S0142/2021
USA/CO-USAFSAM-S0189/2021
USA/OH-USAFSAM-S0078/2021
USA/KS-USAFSAM-S0199/2021
USA/NC-USAFSAM-S0200/2021
USA/WY-USAFSAM-S0086/2021
USA/MS-USAFSAM-S0094/2021
USA/WY-USAFSAM-S0049/2021
USA/KS-USAFSAM-S0113/2021
USA/NC-USAFSAM-S0218/2021
USA/OH-USAFSAM-S0079/2021
USA/MS-USAFSAM-S0213/2021
USA/MS-USAFSAM-S0216/2021
USA/NE-USAFSAM-S0223/2021
USA/CO-USAFSAM-S0150/2021
USA/OH-USAFSAM-S0158/2021
USA/OH-USAFSAM-S0068/2021
USA/NC-USAFSAM-S0206/2021
USA/GA-USAFSAM-S0226/2021
USA/NC-USAFSAM-S0015/2021
USA/SC-USAFSAM-S0161/2021
USA/MS-USAFSAM-S0215/2021
USA/KS-USAFSAM-S0166/2021
USA/KS-USAFSAM-S0167/2021
USA/NE-USAFSAM-S0170/2021
USA/ND-USAFSAM-S0100/2021
USA/OH-USAFSAM-S0146/2021
USA/GA-USAFSAM-S0227/2021
USA/MT-USAFSAM-S0160/2021
USA/GA-USAFSAM-S0225/2021
USA/KS-USAFSAM-S0047/2021
USA/OH-USAFSAM-S0122/2021
USA/GA-USAFSAM-S0027/2021
USA/GA-USAFSAM-S0235/2021
USA/OH-USAFSAM-S0165/2021
USA/NE-USAFSAM-S0169/2021
USA/OH-USAFSAM-S0172/2021
USA/NE-USAFSAM-S0222/2021
USA/OH-USAFSAM-S0163/2021
USA/NE-USAFSAM-S0145/2021
USA/NC-USAFSAM-S0220/2021
USA/KY-KSPHL-100081/2020
USA/KY-KSPHL-100082/2020
USA/KY-KSPHL-100083/2020
USA/KY-KSPHL-100084/2020
USA/KY-KSPHL-100085/2020
USA/KY-KSPHL-100086/2020
USA/KY-KSPHL-100087/2020
USA/KY-KSPHL-100088/2020
USA/KY-KSPHL-100089/2020
USA/KY-KSPHL-100090/2020
USA/KY-KSPHL-100091/2020
USA/KY-KSPHL-100092/2020
USA/KY-KSPHL-100093/2020
USA/KY-KSPHL-100094/2020
USA/KY-KSPHL-100095/2020
USA/KY-KSPHL-100096/2020
USA/KY-KSPHL-100098/2020
USA/KY-KSPHL-100099/2020
USA/KY-KSPHL-100100/2020
Canada/ON-PPS-21012021_0092/2021
Canada/ON-PPS-21012021_0008/2021
Canada/ON-PPS-21012021_0333/2021
Canada/ON-PPS-21012021_0088/2021
Canada/ON-PPS-21012021_0045/2021
Canada/ON-PPS-21012021_0035/2021
Canada/ON-PPS-21012021_0340/2021
Canada/ON-PPS-21012021_0003/2021
Canada/ON-PPS-21012021_0084/2021
Canada/ON-PPS-21012021_0022/2021
Canada/ON-PPS-21012021_0012/2021
Canada/ON-PPS-21012021_0044/2021
Canada/ON-PPS-21012021_0055/2021
Canada/ON-PPS-21012021_0049/2021
Canada/ON-PPS-21012021_0065/2021
Canada/ON-PPS-21012021_0063/2021
Canada/ON-PPS-21012021_0151/2021
Canada/ON-PPS-21012021_0058/2021
Canada/ON-PPS-21012021_0041/2021
Canada/ON-PPS-21012021_0037/2021
Canada/ON-PPS-21012021_0036/2021
Canada/ON-PPS-21012021_0027/2021
Canada/ON-PPS-21012021_0086/2021
Canada/ON-PPS-21012021_0168/2021
Canada/ON-PPS-21012021_0004/2021
Canada/ON-PPS-21012021_0169/2021
Canada/ON-PPS-21012021_0024/2021
Canada/ON-PPS-21012021_0060/2021
Canada/ON-PPS-21012021_0053/2021
Canada/ON-PPS-21012021_0006/2021
Canada/ON-PPS-21012021_0329/2021
Canada/ON-PPS-21012021_0009/2021
Canada/ON-PPS-21012021_0056/2021
Canada/ON-PPS-21012021_0083/2021
Canada/ON-PPS-21012021_0345/2021
Canada/ON-PPS-21012021_0039/2021
Canada/ON-PPS-21012021_0335/2021
Canada/ON-PPS-21012021_0334/2021
Canada/ON-PPS-21012021_0016/2021
Canada/ON-PPS-21012021_0021/2021
Canada/ON-PPS-21012021_0034/2021
Canada/ON-PPS-21012021_0064/2021
Canada/ON-PPS-21012021_0025/2021
Canada/ON-PPS-21012021_0013/2021
Canada/ON-PPS-21012021_0018/2021
Canada/ON-PPS-21012021_0089/2021
Canada/ON-PPS-21012021_0031/2021
Canada/ON-PPS-21012021_0059/2021
Canada/ON-PPS-21012021_0017/2021
Canada/ON-PPS-21012021_0038/2021
Canada/ON-PPS-21012021_0347/2021
Canada/ON-PPS-21012021_0029/2021
Canada/ON-PPS-21012021_0002/2021
Canada/ON-PPS-21012021_0011/2021
Canada/ON-PPS-21012021_0061/2021
Canada/ON-PPS-21012021_0050/2021
Canada/ON-PPS-21012021_0020/2021
Canada/ON-PPS-21012021_0346/2021
Canada/ON-PPS-21012021_0082/2021
USA/KY-KSPHL-100101/2020
USA/KY-KSPHL-100102/2020
USA/KY-KSPHL-100103/2020
USA/KY-KSPHL-100108/2020
USA/KY-KSPHL-100112/2020
USA/KY-KSPHL-100113/2020
USA/KY-KSPHL-100115/2021
USA/KY-KSPHL-100116/2021
USA/KY-KSPHL-100117/2021
USA/KY-KSPHL-100118/2021
USA/KY-KSPHL-100119/2021
USA/KY-KSPHL-100120/2021
France/PAC-IHU-3188/2021
France/PAC-IHU-3123/2021
France/PAC-IHU-3109/2021
France/PAC-IHU-3161/2021
France/PAC-IHU-3160/2021
France/PAC-IHU-3159/2021
France/PAC-IHU-3155/2021
France/PAC-IHU-3153/2021
France/PAC-IHU-3137/2021
France/PAC-IHU-3138/2021
France/PAC-IHU-3134/2021
France/PAC-IHU-3184/2021
France/PAC-IHU-3114/2021
France/PAC-IHU-3131/2021
France/PAC-IHU-3128/2021
France/PAC-IHU-3171/2021
France/PAC-IHU-3121/2021
France/PAC-IHU-3090/2021
France/PAC-IHU-3080/2020
France/PAC-IHU-3177/2021
France/PAC-IHU-3183/2021
France/PAC-IHU-3165/2021
France/PAC-IHU-3092/2021
France/PAC-IHU-3174/2021
France/PAC-IHU-3146/2021
France/PAC-IHU-3089/2021
France/PAC-IHU-3186/2021
France/PAC-IHU-3175/2021
France/PAC-IHU-3125/2021
France/PAC-IHU-3127/2021
France/PAC-IHU-3115/2021
France/PAC-IHU-3118/2021
France/PAC-IHU-3119/2021
France/PAC-IHU-3116/2021
France/PAC-IHU-3173/2021
France/PAC-IHU-3172/2021
France/PAC-IHU-3108/2021
France/PAC-IHU-3142/2021
France/PAC-IHU-3132/2021
France/PAC-IHU-2730/2020
Canada/ON-PPS-21012021_0321/2021
Canada/ON-PPS-21012021_0274/2021
Canada/ON-PPS-21012021_0304/2021
Canada/ON-PPS-21012021_0350/2021
Canada/ON-PPS-21012021_0342/2021
Canada/ON-PPS-21012021_0273/2021
Canada/ON-PPS-21012021_0328/2021
Canada/ON-PPS-21012021_0256/2021
Canada/ON-PPS-21012021_0322/2021
Canada/ON-PPS-21012021_0352/2021
Canada/ON-PPS-21012021_0287/2021
Canada/ON-PPS-21012021_0319/2021
Canada/ON-PPS-21012021_0302/2021
Canada/ON-PPS-21012021_0253/2021
Canada/ON-PPS-21012021_0250/2021
Canada/ON-PPS-21012021_0283/2021
Canada/ON-PPS-21012021_0294/2021
Canada/ON-PPS-21012021_0303/2021
Canada/ON-PPS-21012021_0326/2021
Canada/ON-PPS-21012021_0320/2021
Canada/ON-PPS-21012021_0265/2021
Canada/ON-PPS-21012021_0293/2021
Canada/ON-PPS-21012021_0341/2021
Canada/ON-PPS-21012021_0296/2021
Canada/ON-PPS-21012021_0348/2021
Canada/ON-PPS-21012021_0323/2021
Canada/ON-PPS-21012021_0316/2021
Canada/ON-PPS-21012021_0289/2021
Canada/ON-PPS-21012021_0299/2021
Canada/ON-PPS-21012021_0263/2021
Canada/ON-PPS-21012021_0266/2021
Canada/ON-PPS-21012021_0277/2021
Canada/ON-PPS-21012021_0337/2021
Canada/ON-PPS-21012021_0297/2021
Canada/ON-PPS-21012021_0285/2021
Canada/ON-PPS-21012021_0339/2021
Canada/ON-PPS-21012021_0308/2021
Canada/ON-PPS-21012021_0355/2021
Canada/ON-PPS-21012021_0317/2021
Canada/ON-PPS-21012021_0307/2021
Canada/ON-PPS-21012021_0270/2021
Canada/ON-PPS-21012021_0292/2021
Canada/ON-PPS-21012021_0356/2021
Canada/ON-PPS-21012021_0211/2021
Canada/ON-PPS-21012021_0338/2021
Canada/ON-PPS-21012021_0288/2021
Canada/ON-PPS-21012021_0259/2021
Canada/ON-PPS-21012021_0286/2021
Canada/ON-PPS-21012021_0249/2021
Canada/ON-PPS-21012021_0291/2021
Canada/ON-PPS-21012021_0343/2021
Canada/ON-PPS-21012021_0301/2021
Canada/ON-PPS-21012021_0336/2021
Canada/ON-PPS-21012021_0351/2021
Canada/ON-PPS-21012021_0244/2021
Canada/ON-PPS-21012021_0278/2021
Canada/ON-PPS-21012021_0318/2021
Canada/ON-PPS-21012021_0306/2021
Canada/ON-PPS-21012021_0248/2021
Canada/ON-PPS-21012021_0264/2021
Canada/ON-PPS-21012021_0353/2021
Canada/ON-PPS-21012021_0331/2021
Canada/ON-PPS-21012021_0281/2021
Canada/ON-PPS-21012021_0295/2021
Canada/ON-PPS-21012021_0255/2021
Canada/ON-PPS-21012021_0310/2021
Canada/ON-PPS-21012021_0298/2021
Canada/ON-PPS-21012021_0276/2021
[truncated: 8,135,906 more chars]
